# Supplementary material for: The crystal structures and Hirshfeld surface analysis of three new bromo-substituted 3-methyl-1-(phenyl­sulfon­yl)-1H-indole derivatives
Source: Acta Crystallogr E Crystallogr Commun. 2024 May 31;80(Pt 6):682–90. doi: 10.1107/S2056989024004985 (PMC11151307; doi:10.1107/S2056989024004985)
Supplement: Supplementary file 1 [file e-80-00682-sup1.cif]

##############################################################################
#                                                                            #
# This CIF contains the data in a paper accepted for publication in          #
# Acta Crystallographica Section E. It conforms to the requirements of       #
# Notes for Authors for Acta Crystallographica Section E, and has been       #
# peer reviewed under the auspices of the IUCr Commission on Journals.       #
#                                                                            #
# Full details of the Crystallographic Information File format               #
# are given in the paper "The Crystallographic Information File (CIF):       #
# a New Standard Archive File for Crystallography" by S. R. Hall, F. H.      #
# Allen and I. D. Brown [Acta Cryst. (1991), A47, 655-685].                  #
#                                                                            #
# The current version of the core CIF dictionary is obtainable from          #
# ftp://ftp.iucr.org/pub/cif_core.dic.                                       #
#                                                                            #
# Software is freely available for graphical display of the structure(s)     #
# in this CIF. For information consult the CIF software page                 #
# http://www.iucr.org/resources/cif/software.                                #
#                                                                            #
# This file may be used for bona fide research purposes within the           #
# scientific community so long as proper attribution is given to the journal # 
# article from which it was obtained.                                        #
#                                                                            #
##############################################################################
data_global
_audit_creation_method     SHELXL-2018/3
_journal_date_recd_electronic     2024-04-29
_journal_date_accepted     2024-05-27
_journal_name_full     'Acta Crystallographica, Section E'
_journal_year     2024
_journal_volume     80
_journal_issue      1
_journal_page_first     0
_journal_page_last     0
_journal_paper_category     GO
_journal_paper_doi     10.1107/S2056989024004985
_journal_coeditor_code     NU2005
loop_
    _publ_contact_author_name
    _publ_contact_author_address
    _publ_contact_author_email
    'Dr. M. NizamMohideen'
;
Department of Physics
The New College
Chennai 600 014
Tamil Nadu
India
;
 'mnizam.new@gmail.com'
_publ_contact_author_fax     ?
_publ_contact_author_phone     '91-9841459257'
_publ_section_title
;
The crystal structures and Hirshfeld surface analysis of three new
bromo-substituted 3-methyl-1-(phenylsulfonyl)-1<i>H</i>-indole derivatives
;
loop_
    _publ_author_name
    _publ_author_footnote
    _publ_author_address
    'Madhan, S.' .
;
Department of Physics
The New College
Chennai 600 014
University of Madras
Tamil Nadu
India
;
    'NizamMohideen, M.' .
;
Department of Physics
The New College
Chennai 600 014
University of Madras
Tamil Nadu
India
;
    'Harikrishnan, K.' .
;
Department of organic Chemistry
University of Madras
Guindy Campus
Chennai-600 025
Tamilnadu
India
;
    'Arasambattu K. MohanaKrishnan' .
;
Department of organic Chemistry
University of Madras
Guindy Campus
Chennai-600 025
Tamilnadu
India
;
_publ_section_synopsis
;
The crystal structures of three new indole derivative are described. The
supramolecular relations in the system were assessed with a Hirshfeld surface
analysis and calculation of the interaction energies, which suggest a primary
significance of \p--\p and C---H...\p interactions involving the indole
moieties.
;
data_I
_audit_creation_method     'SHELXL-2019/3'
_chemical_name_systematic
;
2-(Bromomethyl)-3-methyl-1-(phenylsulfonyl)-1<i>H</i>-indole
;
_chemical_name_common     ?
_chemical_formula_moiety     'C16 H14 Br N O2 S'
_chemical_formula_sum     'C16 H14 Br N O2 S'
_chemical_formula_iupac     'C16 H14 Br N O2 S'
_chemical_formula_weight     364.25
_chemical_melting_point     ?
_space_group_crystal_system     monoclinic
_space_group_name_H-M_alt     'P 21/c'
_space_group_name_Hall     '-P 2ybc'
loop_
    _space_group_symop_operation_xyz
    'x, y, z'
    '-x, y+1/2, -z+1/2'
    '-x, -y, -z'
    'x, -y-1/2, z-1/2'
_cell_length_a     7.979(6)
_cell_length_b     11.100(8)
_cell_length_c     17.540(14)
_cell_angle_alpha     90
_cell_angle_beta     99.04(3)
_cell_angle_gamma     90
_cell_volume     1534(2)
_cell_formula_units_Z     4
_cell_measurement_reflns_used     66991
_cell_measurement_theta_min     1.403
_cell_measurement_theta_max     24.996
_cell_measurement_temperature     298(2)
_exptl_crystal_description     prism
_exptl_crystal_colour     Colorless
_exptl_crystal_size_max     0.296
_exptl_crystal_size_mid     0.242
_exptl_crystal_size_min     0.066
_exptl_crystal_density_diffrn     1.577
_exptl_crystal_density_meas     ?
_exptl_crystal_density_method     ?
_exptl_crystal_F_000     736
_exptl_absorpt_coefficient_mu     2.819
_exptl_absorpt_correction_type     multi-scan
_exptl_absorpt_process_details
;
(<i>SADABS</i>; Krause <i>et al.</i>,  2015)
;
_exptl_absorpt_correction_T_min     0.5894
_exptl_absorpt_correction_T_max     0.7531
_diffrn_ambient_temperature     298(2)
_diffrn_source     'micro focus sealed tube'
_diffrn_radiation_type     MoK\a
_diffrn_radiation_wavelength     0.71073
_diffrn_measurement_device_type     'Bruker D8 Venture Diffractometer'
_diffrn_measurement_method     '\w and \f scans'
_diffrn_reflns_number     66991
_diffrn_reflns_av_R_equivalents     0.0490
_diffrn_reflns_av_unetI/netI     0.0232
_diffrn_reflns_theta_min     3.237
_diffrn_reflns_theta_max     30.042
_diffrn_reflns_theta_full     25.242
_diffrn_measured_fraction_theta_max     0.992
_diffrn_measured_fraction_theta_full     0.995
_diffrn_reflns_limit_h_min     -11
_diffrn_reflns_limit_h_max     10
_diffrn_reflns_limit_k_min     -15
_diffrn_reflns_limit_k_max     15
_diffrn_reflns_limit_l_min     -24
_diffrn_reflns_limit_l_max     24
_refine_special_details     ?
_reflns_number_total     4464
_reflns_number_gt     3158
_reflns_threshold_expression     'I > 2\s(I)'
_refine_ls_structure_factor_coef     Fsqd
_refine_ls_matrix_type     full
_refine_ls_R_factor_all     0.0771
_refine_ls_R_factor_gt     0.0456
_refine_ls_wR_factor_gt     0.1018
_refine_ls_wR_factor_ref     0.1178
_refine_ls_goodness_of_fit_ref     1.098
_refine_ls_restrained_S_all     1.098
_refine_ls_number_reflns     4464
_refine_ls_number_parameters     191
_refine_ls_number_restraints     0
_refine_ls_hydrogen_treatment     constr
_refine_ls_weighting_scheme     calc
_refine_ls_weighting_details
              'w=1/[\s^2^(Fo^2^)+(0.0434P)^2^+1.2291P] where P=(Fo^2^+2Fc^2^)/3'
_atom_sites_solution_hydrogens     geom
_atom_sites_solution_primary     direct
_atom_sites_solution_secondary     difmap
_refine_ls_shift/su_max     0.001
_refine_ls_shift/su_mean     0.000
_refine_diff_density_max     0.750
_refine_diff_density_min     -0.797
_refine_ls_extinction_method     none
_refine_ls_extinction_coef     .
loop_
    _atom_type_symbol
    _atom_type_description
    _atom_type_scat_dispersion_real
    _atom_type_scat_dispersion_imag
    _atom_type_scat_source
    'C' 'C' 0.0033 0.0016
                         'International Tables Vol C Tables 4.2.6.8 and 6.1.1.4'
    'H' 'H' 0.0000 0.0000
                         'International Tables Vol C Tables 4.2.6.8 and 6.1.1.4'
    'N' 'N' 0.0061 0.0033
                         'International Tables Vol C Tables 4.2.6.8 and 6.1.1.4'
    'O' 'O' 0.0106 0.0060
                         'International Tables Vol C Tables 4.2.6.8 and 6.1.1.4'
    'S' 'S' 0.1246 0.1234
                         'International Tables Vol C Tables 4.2.6.8 and 6.1.1.4'
    'Br' 'Br' -0.2901 2.4595
                         'International Tables Vol C Tables 4.2.6.8 and 6.1.1.4'
_computing_data_collection
;
APEX2 (Bruker, 2016)
;
_computing_cell_refinement
;
SAINT (Bruker, 2016)
;
_computing_data_reduction
;
SAINT (Bruker, 2016)
;
_computing_structure_solution
;
<i>SHELXS2018/3</i> (Sheldrick, 2008)
;
_computing_structure_refinement
;
<i>SHELXL2018/3</i> (Sheldrick, 2015)
;
_computing_molecular_graphics
;
ORTEP-3 for Windows (Farrugia, 2012) and Mercury (Macrae <i>et al.</i>,
2020)
;
_computing_publication_material
;
WinGX (Farrugia, 2012), publCIF (Westrip, 2010) and PLATON
(Spek, 2020)
;
loop_
    _atom_site_type_symbol
    _atom_site_label
    _atom_site_fract_x
    _atom_site_fract_y
    _atom_site_fract_z
    _atom_site_U_iso_or_equiv
    _atom_site_adp_type
    _atom_site_calc_flag
    _atom_site_occupancy
    _atom_site_disorder_assembly
    _atom_site_disorder_group
    C C1 0.3530(3) 0.4783(2) 0.58255(14) 0.0345(5) Uani d 1 . .
    C C2 0.3824(3) 0.3757(2) 0.62843(16) 0.0439(6) Uani d 1 . .
    H H2 0.446932 0.378932 0.677377 0.053 Uiso calc 1 . .
    C C3 0.3113(4) 0.2684(2) 0.59810(18) 0.0513(7) Uani d 1 . .
    H H3 0.328360 0.198413 0.627406 0.062 Uiso calc 1 . .
    C C4 0.2149(4) 0.2635(3) 0.5247(2) 0.0570(7) Uani d 1 . .
    H H4 0.168902 0.190393 0.505784 0.068 Uiso calc 1 . .
    C C5 0.1868(4) 0.3654(3) 0.47978(18) 0.0526(7) Uani d 1 . .
    H H5 0.122660 0.361549 0.430761 0.063 Uiso calc 1 . .
    C C6 0.2562(3) 0.4750(2) 0.50893(14) 0.0387(5) Uani d 1 . .
    C C7 0.2515(3) 0.5952(2) 0.47726(15) 0.0428(6) Uani d 1 . .
    C C8 0.3405(3) 0.6691(2) 0.53034(14) 0.0398(5) Uani d 1 . .
    C C9 0.2921(3) 0.6242(2) 0.73345(14) 0.0385(5) Uani d 1 . .
    C C10 0.2971(4) 0.5343(3) 0.78836(17) 0.0537(7) Uani d 1 . .
    H H10 0.395387 0.489561 0.803309 0.064 Uiso calc 1 . .
    C C11 0.1513(5) 0.5123(3) 0.8207(2) 0.0656(9) Uani d 1 . .
    H H11 0.151977 0.452309 0.857811 0.079 Uiso calc 1 . .
    C C12 0.0065(4) 0.5786(3) 0.7982(2) 0.0620(8) Uani d 1 . .
    H H12 -0.090984 0.562026 0.819260 0.074 Uiso calc 1 . .
    C C13 0.0053(4) 0.6692(3) 0.74490(18) 0.0585(8) Uani d 1 . .
    H H13 -0.092489 0.714723 0.730838 0.070 Uiso calc 1 . .
    C C14 0.1477(3) 0.6933(3) 0.71194(15) 0.0482(6) Uani d 1 . .
    H H14 0.146765 0.754810 0.675899 0.058 Uiso calc 1 . .
    C C15 0.3845(4) 0.7966(2) 0.51928(19) 0.0540(7) Uani d 1 . .
    H H15A 0.397273 0.808599 0.465716 0.065 Uiso calc 1 . .
    H H15B 0.493150 0.813659 0.550710 0.065 Uiso calc 1 . .
    C C16 0.1665(5) 0.6285(3) 0.39759(17) 0.0642(9) Uani d 1 . .
    H H16A 0.177941 0.713609 0.389959 0.096 Uiso calc 1 . .
    H H16B 0.048275 0.607924 0.391753 0.096 Uiso calc 1 . .
    H H16C 0.218751 0.585444 0.360103 0.096 Uiso calc 1 . .
    N N1 0.4082(3) 0.59886(17) 0.59670(12) 0.0369(4) Uani d 1 . .
    O O1 0.5039(3) 0.77321(19) 0.68162(13) 0.0614(6) Uani d 1 . .
    O O2 0.6017(2) 0.5675(2) 0.72121(13) 0.0596(6) Uani d 1 . .
    S S1 0.47047(8) 0.64724(6) 0.68698(4) 0.04217(16) Uani d 1 . .
    Br Br1 0.21361(5) 0.91337(3) 0.54636(2) 0.07195(15) Uani d 1 . .
loop_
    _atom_site_aniso_label
    _atom_site_aniso_U_11
    _atom_site_aniso_U_22
    _atom_site_aniso_U_33
    _atom_site_aniso_U_12
    _atom_site_aniso_U_13
    _atom_site_aniso_U_23
    C1 0.0357(11) 0.0336(11) 0.0354(12) -0.0001(9) 0.0087(9) -0.0030(9)
    C2 0.0492(14) 0.0417(13) 0.0413(13) 0.0019(11) 0.0085(11) 0.0015(11)
    C3 0.0574(17) 0.0350(13) 0.0632(18) 0.0002(12) 0.0148(14) 0.0037(12)
    C4 0.0605(18) 0.0385(14) 0.071(2) -0.0082(13) 0.0083(15) -0.0132(14)
    C5 0.0523(16) 0.0507(16) 0.0517(16) 0.0003(13) -0.0014(13) -0.0157(13)
    C6 0.0379(12) 0.0400(13) 0.0385(13) 0.0043(10) 0.0069(10) -0.0064(10)
    C7 0.0480(14) 0.0442(14) 0.0369(12) 0.0126(11) 0.0086(11) -0.0006(11)
    C8 0.0486(14) 0.0343(12) 0.0395(13) 0.0082(10) 0.0162(11) 0.0029(10)
    C9 0.0442(13) 0.0389(12) 0.0319(11) -0.0030(10) 0.0042(10) -0.0091(10)
    C10 0.0686(19) 0.0485(16) 0.0460(15) 0.0103(14) 0.0153(14) 0.0029(13)
    C11 0.092(3) 0.0532(18) 0.0582(19) -0.0030(17) 0.0335(18) 0.0052(15)
    C12 0.0607(19) 0.074(2) 0.0563(18) -0.0052(16) 0.0254(15) -0.0081(16)
    C13 0.0460(15) 0.077(2) 0.0536(17) 0.0048(15) 0.0101(13) -0.0018(16)
    C14 0.0479(14) 0.0577(17) 0.0382(13) 0.0023(13) 0.0042(11) 0.0022(12)
    C15 0.0698(19) 0.0387(14) 0.0599(18) 0.0037(13) 0.0303(15) 0.0048(12)
    C16 0.079(2) 0.070(2) 0.0418(15) 0.0249(18) 0.0027(14) 0.0042(15)
    N1 0.0430(11) 0.0327(10) 0.0356(10) -0.0025(8) 0.0082(8) -0.0037(8)
    O1 0.0733(14) 0.0497(12) 0.0623(13) -0.0260(11) 0.0137(11) -0.0174(10)
    O2 0.0384(10) 0.0789(15) 0.0577(12) 0.0025(10) -0.0047(9) -0.0067(11)
    S1 0.0380(3) 0.0465(4) 0.0413(3) -0.0093(3) 0.0036(2) -0.0100(3)
    Br1 0.1035(3) 0.03893(17) 0.0794(3) 0.01814(16) 0.0331(2) 0.00174(15)
_geom_special_details
;
 All esds (except the esd in the dihedral angle between two l.s. planes)
 are estimated using the full covariance matrix.  The cell esds are taken
 into account individually in the estimation of esds in distances, angles
 and torsion angles; correlations between esds in cell parameters are only
 used when they are defined by crystal symmetry.  An approximate (isotropic)
 treatment of cell esds is used for estimating esds involving l.s. planes.
;
loop_
    _geom_bond_atom_site_label_1
    _geom_bond_atom_site_label_2
    _geom_bond_site_symmetry_2
    _geom_bond_distance
    _geom_bond_publ_flag
    C1 C2 . 1.393(4) ?
    C1 C6 . 1.397(4) ?
    C1 N1 . 1.419(3) ?
    C2 C3 . 1.388(4) ?
    C2 H2 . 0.9300 ?
    C3 C4 . 1.393(5) ?
    C3 H3 . 0.9300 ?
    C4 C5 . 1.377(5) ?
    C4 H4 . 0.9300 ?
    C5 C6 . 1.399(4) ?
    C5 H5 . 0.9300 ?
    C6 C7 . 1.444(4) ?
    C7 C8 . 1.355(4) ?
    C7 C16 . 1.501(4) ?
    C8 N1 . 1.434(3) ?
    C8 C15 . 1.478(4) ?
    C9 C10 . 1.384(4) ?
    C9 C14 . 1.386(4) ?
    C9 S1 . 1.766(3) ?
    C10 C11 . 1.394(5) ?
    C10 H10 . 0.9300 ?
    C11 C12 . 1.374(5) ?
    C11 H11 . 0.9300 ?
    C12 C13 . 1.372(5) ?
    C12 H12 . 0.9300 ?
    C13 C14 . 1.379(4) ?
    C13 H13 . 0.9300 ?
    C14 H14 . 0.9300 ?
    C15 Br1 . 1.992(3) ?
    C15 H15A . 0.9700 ?
    C15 H15B . 0.9700 ?
    C16 H16A . 0.9600 ?
    C16 H16B . 0.9600 ?
    C16 H16C . 0.9600 ?
    N1 S1 . 1.672(2) ?
    O1 S1 . 1.429(2) ?
    O2 S1 . 1.430(2) ?
loop_
    _geom_angle_atom_site_label_1
    _geom_angle_atom_site_label_2
    _geom_angle_atom_site_label_3
    _geom_angle_site_symmetry_1
    _geom_angle_site_symmetry_3
    _geom_angle
    _geom_angle_publ_flag
    C2 C1 C6 . . 122.0(2) ?
    C2 C1 N1 . . 130.6(2) ?
    C6 C1 N1 . . 107.3(2) ?
    C3 C2 C1 . . 117.3(3) ?
    C3 C2 H2 . . 121.4 ?
    C1 C2 H2 . . 121.4 ?
    C2 C3 C4 . . 121.4(3) ?
    C2 C3 H3 . . 119.3 ?
    C4 C3 H3 . . 119.3 ?
    C5 C4 C3 . . 120.9(3) ?
    C5 C4 H4 . . 119.6 ?
    C3 C4 H4 . . 119.6 ?
    C4 C5 C6 . . 119.1(3) ?
    C4 C5 H5 . . 120.5 ?
    C6 C5 H5 . . 120.5 ?
    C1 C6 C5 . . 119.4(2) ?
    C1 C6 C7 . . 108.0(2) ?
    C5 C6 C7 . . 132.7(2) ?
    C8 C7 C6 . . 108.4(2) ?
    C8 C7 C16 . . 127.0(3) ?
    C6 C7 C16 . . 124.5(3) ?
    C7 C8 N1 . . 108.6(2) ?
    C7 C8 C15 . . 126.8(3) ?
    N1 C8 C15 . . 124.0(3) ?
    C10 C9 C14 . . 121.4(3) ?
    C10 C9 S1 . . 119.2(2) ?
    C14 C9 S1 . . 119.4(2) ?
    C9 C10 C11 . . 118.4(3) ?
    C9 C10 H10 . . 120.8 ?
    C11 C10 H10 . . 120.8 ?
    C12 C11 C10 . . 120.5(3) ?
    C12 C11 H11 . . 119.8 ?
    C10 C11 H11 . . 119.8 ?
    C13 C12 C11 . . 120.2(3) ?
    C13 C12 H12 . . 119.9 ?
    C11 C12 H12 . . 119.9 ?
    C12 C13 C14 . . 120.6(3) ?
    C12 C13 H13 . . 119.7 ?
    C14 C13 H13 . . 119.7 ?
    C13 C14 C9 . . 118.9(3) ?
    C13 C14 H14 . . 120.6 ?
    C9 C14 H14 . . 120.6 ?
    C8 C15 Br1 . . 113.97(19) ?
    C8 C15 H15A . . 108.8 ?
    Br1 C15 H15A . . 108.8 ?
    C8 C15 H15B . . 108.8 ?
    Br1 C15 H15B . . 108.8 ?
    H15A C15 H15B . . 107.7 ?
    C7 C16 H16A . . 109.5 ?
    C7 C16 H16B . . 109.5 ?
    H16A C16 H16B . . 109.5 ?
    C7 C16 H16C . . 109.5 ?
    H16A C16 H16C . . 109.5 ?
    H16B C16 H16C . . 109.5 ?
    C1 N1 C8 . . 107.7(2) ?
    C1 N1 S1 . . 120.44(16) ?
    C8 N1 S1 . . 127.74(17) ?
    O1 S1 O2 . . 120.11(14) ?
    O1 S1 N1 . . 106.42(12) ?
    O2 S1 N1 . . 106.72(12) ?
    O1 S1 C9 . . 110.12(13) ?
    O2 S1 C9 . . 107.87(14) ?
    N1 S1 C9 . . 104.46(12) ?
loop_
    _geom_torsion_atom_site_label_1
    _geom_torsion_atom_site_label_2
    _geom_torsion_atom_site_label_3
    _geom_torsion_atom_site_label_4
    _geom_torsion_site_symmetry_1
    _geom_torsion_site_symmetry_2
    _geom_torsion_site_symmetry_3
    _geom_torsion_site_symmetry_4
    _geom_torsion
    _geom_torsion_publ_flag
    C6 C1 C2 C3 . . . . 0.0(4) ?
    N1 C1 C2 C3 . . . . -179.5(2) ?
    C1 C2 C3 C4 . . . . 0.2(4) ?
    C2 C3 C4 C5 . . . . -0.1(5) ?
    C3 C4 C5 C6 . . . . -0.2(5) ?
    C2 C1 C6 C5 . . . . -0.3(4) ?
    N1 C1 C6 C5 . . . . 179.3(2) ?
    C2 C1 C6 C7 . . . . -179.7(2) ?
    N1 C1 C6 C7 . . . . -0.1(3) ?
    C4 C5 C6 C1 . . . . 0.4(4) ?
    C4 C5 C6 C7 . . . . 179.6(3) ?
    C1 C6 C7 C8 . . . . -0.8(3) ?
    C5 C6 C7 C8 . . . . 179.9(3) ?
    C1 C6 C7 C16 . . . . 177.2(3) ?
    C5 C6 C7 C16 . . . . -2.1(5) ?
    C6 C7 C8 N1 . . . . 1.3(3) ?
    C16 C7 C8 N1 . . . . -176.6(3) ?
    C6 C7 C8 C15 . . . . 172.8(2) ?
    C16 C7 C8 C15 . . . . -5.0(5) ?
    C14 C9 C10 C11 . . . . 1.5(4) ?
    S1 C9 C10 C11 . . . . -175.9(2) ?
    C9 C10 C11 C12 . . . . 0.1(5) ?
    C10 C11 C12 C13 . . . . -1.5(5) ?
    C11 C12 C13 C14 . . . . 1.4(5) ?
    C12 C13 C14 C9 . . . . 0.2(5) ?
    C10 C9 C14 C13 . . . . -1.6(4) ?
    S1 C9 C14 C13 . . . . 175.7(2) ?
    C7 C8 C15 Br1 . . . . 90.8(3) ?
    N1 C8 C15 Br1 . . . . -98.9(3) ?
    C2 C1 N1 C8 . . . . -179.5(2) ?
    C6 C1 N1 C8 . . . . 0.8(3) ?
    C2 C1 N1 S1 . . . . -20.7(4) ?
    C6 C1 N1 S1 . . . . 159.66(17) ?
    C7 C8 N1 C1 . . . . -1.3(3) ?
    C15 C8 N1 C1 . . . . -173.2(2) ?
    C7 C8 N1 S1 . . . . -158.14(19) ?
    C15 C8 N1 S1 . . . . 30.0(3) ?
    C1 N1 S1 O1 . . . . -175.28(19) ?
    C8 N1 S1 O1 . . . . -21.1(2) ?
    C1 N1 S1 O2 . . . . 55.3(2) ?
    C8 N1 S1 O2 . . . . -150.5(2) ?
    C1 N1 S1 C9 . . . . -58.8(2) ?
    C8 N1 S1 C9 . . . . 95.4(2) ?
    C10 C9 S1 O1 . . . . -136.9(2) ?
    C14 C9 S1 O1 . . . . 45.7(2) ?
    C10 C9 S1 O2 . . . . -4.1(3) ?
    C14 C9 S1 O2 . . . . 178.5(2) ?
    C10 C9 S1 N1 . . . . 109.2(2) ?
    C14 C9 S1 N1 . . . . -68.2(2) ?
loop_
    _geom_hbond_atom_site_label_D
    _geom_hbond_atom_site_label_H
    _geom_hbond_atom_site_label_A
    _geom_hbond_site_symmetry_A
    _geom_hbond_distance_DH
    _geom_hbond_distance_HA
    _geom_hbond_distance_DA
    _geom_hbond_angle_DHA
    _geom_hbond_publ_flag
    C2 H2 O2 . 0.93 2.49 3.057(4) 120 yes
    C2 H2 O1 2_646 0.93 2.71 3.503(4) 144 yes
    C10 H10 O1 2_646 0.93 2.53 3.306(4) 141 yes
    C12 H12 O2 1_455 0.93 2.77 3.302(5) 118 yes
    C13 H13 O2 1_455 0.93 2.92 3.376(4) 112 yes
    C16 H16C O2 3_666 0.96 2.76 3.702(4) 168 yes
    C4 H4 Br1 1_545 0.93 3.16 3.905(4) 138 yes
    C12 H12 Br1 2_546 0.93 3.16 3.922(4) 141 yes
    C14 H14 Br1 . 0.93 2.99 3.894(4) 165 yes
    C16 H16A <i>Cg</i>(C9--C14) 4_575 0.96 2.97 3.765(4) 142 yes
    C16 H16B <i>Cg</i>(C1--C6) 3_566 0.96 2.97 3.823(5) 149 yes
_shelx_space_group_comment
;
The symmetry employed for this shelxl refinement is uniquely defined
by the following loop, which should always be used as a source of
symmetry information in preference to the above space-group names.
They are only intended as comments.
;
_shelx_estimated_absorpt_T_min     0.489
_shelx_estimated_absorpt_T_max     0.836
_shelx_hkl_file
;
  -3   0   0 1849.42   43.30
  -3   0   0 1852.31   43.30
   3   0   0 1851.41   43.10
  -3   0   0 1862.51   42.90
   3   0   0 1853.81   43.10
  -3   0   0 1798.02   43.20
  -3   0   0 1816.92   43.20
  -3   0   0 1818.02   43.00
   3   0   0 1883.61   43.00
  -4   0   0 1286.97   30.80
   4   0   0 1286.17   30.70
   4   0   0 1271.57   30.90
  -4   0   0 1236.08   31.10
  -4   0   0 1295.67   31.20
  -4   0   0 1251.47   31.00
  -4   0   0 1254.47   30.80
  -4   0   0 1273.47   31.20
  -5   0   0 1134.19   28.90
  -5   0   0 1159.98   29.00
  -5   0   0 1116.79   31.80
  -5   0   0 1158.68   29.10
   5   0   0 1166.88   28.40
  -5   0   0 1184.08   29.30
   5   0   0 1155.08   28.80
  -5   0   0 1105.39   29.20
   5   0   0 1137.59   28.70
  -5   0   0 1119.99   29.00
  -6   0   0  159.78   10.30
  -6   0   0  194.68   13.40
  -6   0   0  182.18   10.60
   6   0   0  165.08    9.50
   6   0   0  176.68    9.30
  -6   0   0  186.28   10.40
  -6   0   0  173.28   10.40
   6   0   0  170.58    8.70
  -6   0   0  157.98    9.80
  -6   0   0  188.98   11.10
  -7   0   0   87.69    8.60
  -7   0   0   92.09    8.80
  -7   0   0   65.19    8.70
  -7   0   0   94.19   12.10
  -7   0   0   76.49    8.50
   7   0   0   76.59    6.10
  -7   0   0   78.09    8.10
   7   0   0   72.79    7.30
  -7   0   0   72.49    8.30
   7   0   0   88.19    7.10
  -8   0   0   38.40    8.60
  -8   0   0   39.30    8.70
  -8   0   0   35.80    8.20
   8   0   0   44.10    6.90
  -8   0   0   46.00   11.50
   8   0   0   39.10    5.50
  -8   0   0   43.70    9.70
  -8   0   0   25.30    8.20
  -8   0   0   33.30    8.30
  -9   0   0    9.80    8.60
   9   0   0    3.60    7.50
  -9   0   0    0.40    8.70
  -9   0   0    9.70    9.00
  -9   0   0    5.60    8.30
  -9   0   0  -13.20    8.60
 -10   0   0   17.10    9.50
 -10   0   0    4.70   11.00
 -10   0   0    5.10    9.40
 -10   0   0   15.10    9.20
  10   0   0   13.90    7.80
 -10   0   0   11.20    9.50
 -11   0   0   -5.90    9.10
 -11   0   0    4.80    9.50
 -11   0   0   14.80    9.30
  -2  -1   0   43.40    2.20
  -2  -1   0   43.80    1.70
  -2  -1   0   42.10    2.90
   2  -1   0   37.20    3.70
  -2  -1   0   42.20    2.90
  -2  -1   0   40.40    2.80
   2  -1   0   39.80    3.40
   2  -1   0   49.20    3.70
   2  -1   0   43.30    3.60
   2  -1   0   41.80    3.20
  -2  -1   0   44.90    2.80
  -2   1   0   47.60    3.80
  -2   1   0   38.40    3.60
  -2   1   0   39.20    3.50
   2   1   0   47.30    2.70
  -2   1   0   45.40    3.60
  -2   1   0   40.10    3.50
   2   1   0   45.60    2.50
   2   1   0   46.40    2.40
  -2   1   0   39.40    3.60
  -3  -1   0   13.00    2.20
  -3  -1   0   14.70    2.70
   3  -1   0    7.20    3.40
   3  -1   0    8.80    3.30
   3  -1   0   10.90    3.60
  -3  -1   0   11.10    2.10
   3  -1   0   10.20    3.00
  -3  -1   0    8.40    2.60
  -3  -1   0   11.90    2.70
   3  -1   0   12.90    3.70
   3  -1   0    4.40    3.50
  -3  -1   0   15.40    2.60
  -3   1   0   12.80    3.70
  -3   1   0   14.90    3.60
  -3   1   0   17.80    3.80
   3   1   0   10.10    2.20
  -3   1   0   11.30    3.50
  -3   1   0   13.30    3.80
   3   1   0   12.90    2.50
   3   1   0   13.90    2.20
  -3   1   0   11.30    5.20
  -3   1   0   18.40    3.90
  -4  -1   0  650.63   16.80
  -4  -1   0  665.33   16.80
  -4  -1   0  671.73   17.00
  -4  -1   0  673.43   16.50
   4  -1   0  635.84   17.90
   4  -1   0  641.14   18.10
   4  -1   0  639.64   17.60
  -4  -1   0  631.74   16.30
   4  -1   0  594.64   16.80
  -4  -1   0  649.14   16.90
   4  -1   0  643.44   16.10
   4  -1   0  619.74   17.70
  -4   1   0  636.14   18.00
  -4   1   0  664.53   18.50
  -4   1   0  615.44   17.90
  -4   1   0  667.63   18.00
   4   1   0  657.83   16.10
  -4   1   0  630.54   20.50
   4   1   0  652.93   16.20
  -4   1   0  648.04   18.00
  -4   1   0  620.64   18.10
   4   1   0  674.13   16.60
   5  -1   0  174.28    9.50
  -5  -1   0  166.18    8.10
  -5  -1   0  172.78    8.50
  -5  -1   0  159.58    7.80
   5  -1   0  166.88    8.80
  -5  -1   0  177.38    8.20
   5  -1   0  187.68    9.40
   5  -1   0  182.88    9.60
  -5  -1   0  185.28    9.70
  -5  -1   0  171.28    8.20
  -5   1   0  193.48   12.70
  -5   1   0  166.78    9.50
   5   1   0  169.48    7.70
  -5   1   0  175.58    9.80
  -5   1   0  163.88    9.90
   5   1   0  172.68    6.80
   5   1   0  167.08    6.60
  -5   1   0  172.28    9.40
  -6  -1   0   48.40    6.10
   6  -1   0   59.29    6.70
   6  -1   0   55.39    6.50
   6  -1   0   51.79    7.40
  -6  -1   0   41.90    6.10
  -6  -1   0   51.59    6.20
  -6  -1   0   41.20    6.00
  -6  -1   0   43.40    6.40
  -6  -1   0   47.10    6.20
  -6  -1   0   41.20    8.50
   6  -1   0   60.49    7.10
   6   1   0   45.90    4.00
  -6   1   0   60.59    7.60
  -6   1   0   47.50    7.40
  -6   1   0   51.39    9.90
  -6   1   0   65.89    7.60
  -6   1   0   49.10    7.80
   6   1   0   43.80    5.30
  -6   1   0   50.79    7.80
  -6   1   0   66.39    7.50
   6   1   0   46.20    4.50
   6   1   0   57.79    6.20
  -7  -1   0   97.79    8.00
   7  -1   0  101.69    9.40
   7  -1   0  132.29   11.10
  -7  -1   0  119.29   11.90
   7  -1   0  126.99    9.80
  -7  -1   0  103.69    8.50
  -7  -1   0  110.99    8.50
  -7  -1   0  105.99    8.20
   7  -1   0  101.49    8.50
  -7  -1   0  103.69    8.20
  -7  -1   0  108.19    8.90
  -7   1   0  110.99    9.50
  -7   1   0  118.59   13.30
   7   1   0   96.09    7.40
  -7   1   0  123.29   10.30
  -7   1   0  105.59    9.40
   7   1   0  107.69    8.60
  -7   1   0  116.79    9.90
  -7   1   0  134.89   12.60
  -8  -1   0   39.30    7.50
   8  -1   0   29.90    7.40
  -8  -1   0   41.00    7.60
  -8  -1   0   43.90    7.80
  -8  -1   0   48.90    8.30
   8  -1   0   49.00    8.90
  -8  -1   0   51.49   10.60
  -8  -1   0   36.40    7.60
  -8  -1   0   47.80    9.80
  -8   1   0   21.30    8.30
  -8   1   0   31.10    9.10
   8   1   0   40.70    6.80
  -8   1   0   35.10    9.30
  -8   1   0   34.20    8.90
  -8   1   0   37.80    9.30
  -9  -1   0   56.69   10.70
  -9  -1   0   46.60    8.40
  -9  -1   0   36.00   10.70
  -9  -1   0   57.09    8.50
  -9  -1   0   59.19    9.10
  -9   1   0   60.09   12.00
  -9   1   0   49.80   10.60
   9   1   0   46.90    6.70
  -9   1   0   42.70    9.80
  -9   1   0   68.09   12.00
  -9   1   0   53.49   12.10
  -9   1   0   35.10   10.40
  10  -1   0   25.20    8.80
 -10  -1   0   19.40    8.00
 -10  -1   0    7.10    8.00
 -10  -1   0   17.50    8.20
 -10   1   0   32.20   10.10
 -10   1   0   10.10   10.60
 -10   1   0    9.40   12.10
 -10   1   0   15.00   10.40
 -11  -1   0    4.50    8.10
 -11  -1   0   -3.90    7.50
 -11  -1   0    0.20   11.90
 -11   1   0   -2.20   12.30
 -11   1   0   20.20   11.00
 -11   1   0    6.30   10.30
   0  -2   0  624.94   14.70
   0  -2   0  620.64   15.30
   0  -2   0  555.34   14.90
   0  -2   0  633.74   15.00
   0  -2   0  603.64   15.20
   0  -2   0  626.84   15.00
   0   2   0  583.04   14.80
   0   2   0  504.25   14.70
  -1  -2   0  614.34   15.20
  -1  -2   0  606.54   14.40
   1  -2   0  602.64   15.90
  -1  -2   0  604.84   14.90
  -1  -2   0  597.94   15.20
  -1  -2   0  601.54   14.90
   1  -2   0  622.44   16.00
   1  -2   0  601.54   15.80
   1  -2   0  614.04   16.20
   1  -2   0  627.54   16.40
  -1  -2   0  626.94   15.50
  -1  -2   0  610.34   15.50
   1  -2   0  616.04   15.70
   1  -2   0  610.24   16.00
  -1   2   0  603.74   16.20
   1   2   0  614.14   14.40
   1   2   0  590.24   15.10
  -1   2   0  618.84   16.10
   1   2   0  596.84   14.60
  -1   2   0  637.64   16.00
   1   2   0  611.54   14.60
   1   2   0  621.34   15.10
  -1   2   0  625.04   15.90
  -1   2   0  625.74   15.90
  -1   2   0  614.44   16.10
  -1   2   0  608.44   16.00
   1   2   0  614.14   15.30
   2  -2   0 3352.96   76.79
  -2  -2   0 3231.18   74.79
   2  -2   0 3375.96   76.99
   2  -2   0 3378.86   76.79
  -2  -2   0 3271.57   75.59
  -2  -2   0 3290.07   75.19
  -2  -2   0 3332.47   74.99
  -2  -2   0 3314.37   75.59
   2  -2   0 3252.57   76.49
  -2  -2   0 3332.87   75.29
   2  -2   0 3331.17   76.29
   2  -2   0 3251.87   76.59
  -2   2   0 3466.35   77.79
  -2   2   0 3289.17   76.59
   2   2   0 3254.47   75.49
  -2   2   0 3149.68   76.79
  -2   2   0 3265.17   76.69
  -2   2   0 3399.76   76.99
   2   2   0 3225.08   75.29
   2   2   0 3307.87   75.19
  -2   2   0 3308.57   76.69
  -2   2   0 3276.07   76.39
   3  -2   0  179.68    8.00
  -3  -2   0  194.88    6.10
   3  -2   0  171.38    8.00
  -3  -2   0  192.58    6.60
   3  -2   0  184.48    9.10
  -3  -2   0  193.88    6.30
  -3  -2   0  196.08    6.50
   3  -2   0  169.58    9.40
  -3  -2   0  194.08    6.30
  -3  -2   0  200.48    5.50
   3  -2   0  190.88    8.90
  -3   2   0  187.78    9.10
  -3   2   0  183.48    8.30
   3   2   0  199.98    5.70
  -3   2   0  183.28    8.40
   3   2   0  179.28    6.10
  -3   2   0  187.28    8.60
   3   2   0  195.88    5.90
   3   2   0  189.28    6.10
  -3   2   0  179.28    8.10
  -3   2   0  182.38    8.70
   4  -2   0    3.20    4.20
   4  -2   0   -0.70    5.30
  -4  -2   0    8.80    3.00
  -4  -2   0    4.30    3.20
   4  -2   0    5.80    4.60
  -4  -2   0    6.20    3.30
   4  -2   0   12.10    5.40
  -4  -2   0    1.90    2.60
  -4  -2   0    7.20    3.20
  -4  -2   0    9.10    3.60
   4  -2   0    3.70    4.70
   4   2   0    6.50    2.80
   4   2   0   -1.90    2.50
  -4   2   0    4.90    5.10
  -4   2   0    1.80    7.10
  -4   2   0   -0.30    5.30
  -4   2   0    8.00    5.10
  -4   2   0    6.40    5.50
   4   2   0    5.40    2.80
   4   2   0    8.50    2.00
  -4   2   0    7.50    5.40
   5  -2   0  408.16   14.40
  -5  -2   0  380.26   15.30
   5  -2   0  402.66   13.80
  -5  -2   0  397.46   12.20
   5  -2   0  403.86   14.70
  -5  -2   0  401.56   12.20
  -5  -2   0  414.06   12.00
   5  -2   0  418.66   15.10
   5  -2   0  400.36   12.40
  -5  -2   0  404.46   13.00
   5  -2   0  394.06   14.40
  -5  -2   0  385.16   11.70
  -5   2   0  429.76   15.30
   5   2   0  388.56   11.40
  -5   2   0  401.86   17.50
  -5   2   0  413.86   14.90
  -5   2   0  432.76   15.00
  -5   2   0  435.96   15.50
  -5   2   0  370.56   14.50
  -5   2   0  402.26   15.00
   5   2   0  394.96   11.50
   6  -2   0  278.17    8.70
  -6  -2   0  286.67   14.20
  -6  -2   0  309.87   11.40
   6  -2   0  312.47   13.30
  -6  -2   0  287.27   11.10
   6  -2   0  281.37   12.80
  -6  -2   0  285.07   11.10
   6  -2   0  289.57   13.50
   6  -2   0  309.37   14.40
   6  -2   0  268.27    9.10
  -6  -2   0  265.97   10.70
  -6   2   0  275.27   14.30
   6   2   0  277.17    9.70
  -6   2   0  281.97   13.90
  -6   2   0  313.87   14.60
  -6   2   0  308.47   17.50
   6   2   0  278.07   10.00
  -6   2   0  300.97   14.00
  -6   2   0  322.67   15.50
  -6   2   0  287.87   13.80
  -7  -2   0    4.80    6.00
   7  -2   0   12.90    8.30
   7  -2   0    5.30    7.10
   7  -2   0    7.50    7.50
  -7  -2   0    4.20    5.70
  -7  -2   0   11.00    8.00
  -7  -2   0   -7.80    5.60
  -7  -2   0    6.70    5.70
  -7  -2   0    1.80    6.30
  -7  -2   0    8.90    5.60
   7   2   0    5.20    4.40
  -7   2   0   18.30   10.90
  -7   2   0   11.30    8.40
  -7   2   0   -7.00    7.90
  -7   2   0   -1.20    7.80
  -7   2   0    8.50    9.00
  -7   2   0    4.30    8.20
   7   2   0    1.70    4.00
  -7   2   0    1.80    8.30
   8  -2   0   -3.70    8.90
  -8  -2   0   -2.50    7.00
  -8  -2   0   15.70    6.50
  -8  -2   0   17.40    6.30
  -8  -2   0    4.50    7.70
  -8  -2   0    4.70    6.00
  -8   2   0    4.30    8.60
  -8   2   0   12.30   10.10
  -8   2   0    5.10    9.40
  -8   2   0   10.70    9.20
  -8   2   0   -6.60    8.70
   8   2   0   10.50    3.50
   8   2   0   -1.40    4.70
  -8   2   0   11.80    8.90
   9  -2   0   13.60    9.80
  -9  -2   0    2.40    8.20
  -9  -2   0   10.70    6.70
  -9  -2   0   10.10    7.50
  -9  -2   0   -1.70    6.40
  -9  -2   0   -9.40    8.80
  -9  -2   0   -4.20    6.90
   9  -2   0   13.90    8.30
  -9   2   0   17.80   10.60
  -9   2   0   -5.40    9.50
  -9   2   0   -2.70   11.30
  -9   2   0   16.60   10.60
  -9   2   0    0.80   10.50
  10  -2   0   16.80   12.50
 -10  -2   0    3.20   10.40
 -10  -2   0    7.00    7.10
 -10  -2   0  -15.60   15.00
 -10  -2   0   10.20    6.30
 -10   2   0   10.60   11.30
 -10   2   0   12.20   11.80
 -10   2   0   11.30   11.40
 -10   2   0    8.70   11.30
 -10   2   0   -0.40   12.80
 -11   2   0    0.20   13.20
 -11   2   0   29.90   12.60
 -11   2   0   14.00   14.20
 -11   2   0  -11.90   11.90
   0  -3   0    0.00    3.40
   0  -3   0   10.30    3.60
   0  -3   0    6.80    3.40
   0  -3   0    8.60    3.40
   0  -3   0    1.60    3.40
   0  -3   0    4.00    3.10
   0  -3   0    6.90    3.00
   0   3   0    2.20    3.00
   0   3   0    7.40    3.30
   0   3   0    1.30    3.30
   0   3   0   -1.80    3.50
   0   3   0    6.80    2.70
   0   3   0    4.30    3.20
   0   3   0    1.50    2.90
  -2  -3   0 1064.19   25.80
  -2  -3   0 1072.09   25.60
   2  -3   0 1060.49   27.50
  -2  -3   0 1082.19   26.70
   2  -3   0 1078.19   27.50
  -2  -3   0 1062.89   26.10
  -2  -3   0 1059.39   26.00
   2  -3   0 1051.19   27.50
   2  -3   0 1088.39   27.20
   2  -3   0 1089.29   28.20
  -2  -3   0 1064.79   25.10
  -2  -3   0 1057.09   26.60
   2  -3   0 1078.49   27.70
  -2   3   0 1074.09   27.40
   2   3   0 1073.59   26.20
  -2   3   0 1053.19   27.70
  -2   3   0 1051.79   27.20
  -2   3   0 1098.09   27.70
   2   3   0 1096.99   26.00
  -2   3   0 1091.39   27.80
  -2   3   0 1064.39   28.30
  -2   3   0 1052.79   27.70
   3  -3   0 4618.14  102.39
  -3  -3   0 4319.07  100.69
  -3  -3   0 4441.86  100.89
   3  -3   0 4429.96  102.59
   3  -3   0 4379.16  102.79
   3  -3   0 4482.75  103.09
  -3  -3   0 4442.16  101.29
  -3  -3   0 4300.67  100.29
  -3  -3   0 4575.54  101.19
   3  -3   0 4386.16  102.89
   3  -3   0 4514.95  103.39
  -3  -3   0 4412.26  100.69
  -3  -3   0 4367.06  100.59
  -3   3   0 4511.15  103.19
  -3   3   0 4373.46  102.69
   3   3   0 4341.07  100.69
  -3   3   0 4390.46  103.19
  -3   3   0 4459.55  102.69
   3   3   0 4402.16  100.49
  -3   3   0 4407.76  104.19
  -3   3   0 4462.05  102.89
   3   3   0 4113.79  100.29
  -3   3   0 4334.87  104.19
   4  -3   0  562.34   20.90
  -4  -3   0  596.94   15.90
   4  -3   0  590.24   18.90
  -4  -3   0  621.94   15.60
  -4  -3   0  586.84   15.10
   4  -3   0  631.44   19.30
   4  -3   0  584.74   18.20
  -4  -3   0  607.54   15.90
  -4  -3   0  606.34   16.10
   4  -3   0  598.94   18.50
   4  -3   0  610.34   17.90
  -4   3   0  607.94   18.80
   4   3   0  616.04   14.50
   4   3   0  607.64   14.60
  -4   3   0  574.14   20.30
  -4   3   0  566.84   20.30
   4   3   0  614.14   15.00
  -4   3   0  581.94   19.20
  -4   3   0  604.04   20.60
   4   3   0  585.44   15.40
  -4   3   0  576.74   18.80
  -4   3   0  572.14   18.30
  -5  -3   0  758.52   20.00
   5  -3   0  826.22   23.80
   5  -3   0  773.82   23.50
  -5  -3   0  789.92   20.40
   5  -3   0  780.42   23.30
  -5  -3   0  800.52   20.40
   5  -3   0  802.22   23.40
  -5  -3   0  781.72   20.10
   5  -3   0  811.52   22.10
  -5   3   0  776.92   23.20
  -5   3   0  796.02   23.80
  -5   3   0  792.72   24.30
  -5   3   0  817.22   24.50
   5   3   0  786.82   19.30
  -5   3   0  807.82   23.70
  -5   3   0  771.42   23.70
  -5   3   0  789.72   25.90
  -6  -3   0   10.40    4.70
   6  -3   0   14.30    8.10
  -6  -3   0   14.10    4.70
   6  -3   0    9.40    6.90
  -6  -3   0   14.00    4.80
   6  -3   0    9.00    7.10
  -6  -3   0   11.40    6.80
   6  -3   0   12.40    5.70
   6  -3   0   18.00    8.20
   6  -3   0    3.70    6.90
  -6  -3   0   15.80    4.90
   6   3   0    1.30    3.20
  -6   3   0   11.30    8.00
  -6   3   0   31.40   11.10
  -6   3   0   18.30    8.30
  -6   3   0   13.70    8.40
   6   3   0   14.80    3.10
  -6   3   0   20.70    8.50
  -6   3   0   21.80    8.00
  -6   3   0   22.60    8.60
   7  -3   0  104.19    6.90
   7  -3   0  103.19    6.70
  -7  -3   0  119.29    8.70
   7  -3   0  119.79   11.30
  -7  -3   0  121.69   10.30
  -7  -3   0  112.69    8.30
  -7  -3   0  114.79   10.00
   7  -3   0  103.99   11.50
  -7   3   0  106.99   12.60
  -7   3   0  123.89   11.90
  -7   3   0  102.49   11.30
  -7   3   0  116.29   11.90
  -8  -3   0   90.39    7.10
  -8  -3   0   97.19    9.10
  -8  -3   0  103.09    8.60
  -8  -3   0   72.19    8.30
  -8  -3   0   88.69   10.60
   8  -3   0   90.59   11.30
   8  -3   0   83.49   11.80
  -8   3   0   94.79   14.30
  -8   3   0   69.09   16.30
  -8   3   0  100.69   12.30
  -8   3   0   58.19   12.50
  -8   3   0   77.99   11.70
   9  -3   0   26.40   10.20
  -9  -3   0    0.00    7.80
  -9  -3   0   11.70    5.80
  -9  -3   0   28.50    9.70
  -9  -3   0    9.90    4.90
   9  -3   0    4.60   10.90
  -9  -3   0   13.60   14.40
  -9   3   0    9.60   10.90
  -9   3   0   15.70   12.40
  -9   3   0    4.90   10.60
  -9   3   0    3.90   11.40
  -9   3   0   -6.50   10.00
  10  -3   0   -0.20   10.80
 -10  -3   0   -0.30    9.70
 -10   3   0   20.30   12.80
 -10   3   0    6.70   12.20
 -10   3   0   -8.00   13.40
 -10   3   0  -11.70   11.80
   0  -4   0 4818.22  111.39
   0  -4   0 4787.72  111.69
   0  -4   0 4855.31  111.99
   0  -4   0 4855.51  111.29
   0  -4   0 4831.22  110.59
   0  -4   0 4674.83  111.19
   0  -4   0 4766.42  111.19
   0   4   0 4878.01  111.09
   0   4   0 4891.41  111.29
   0   4   0 4667.23  111.59
   0   4   0 4838.42  111.89
   0   4   0 4851.51  111.29
   0   4   0 4821.32  111.19
   0   4   0 4910.41  110.69
  -1  -4   0   15.40    4.00
  -1  -4   0   12.30    4.10
   1  -4   0   22.40    5.00
  -1  -4   0   14.30    4.30
  -1  -4   0    4.60    3.90
   1  -4   0   17.10    5.30
  -1  -4   0    7.80    3.70
  -1  -4   0   13.30    2.80
   1  -4   0    7.20    4.50
   1  -4   0   22.30    5.30
   1  -4   0   11.20    4.50
   1  -4   0   15.60    5.20
   1  -4   0   11.90    4.60
  -1  -4   0   16.20    4.30
  -1   4   0   15.90    4.80
   1   4   0   11.30    3.90
  -1   4   0   16.20    5.10
   1   4   0   15.60    3.70
  -1   4   0   24.20    5.00
  -1   4   0   13.60    4.90
   1   4   0    4.00    3.60
   1   4   0   10.40    2.70
   1   4   0    9.90    3.90
  -1   4   0   20.70    5.50
  -1   4   0   16.60    4.50
  -1   4   0   17.70    4.70
   1   4   0   13.70    4.00
   1   4   0   18.80    4.10
  -2  -4   0   11.60    2.40
   2  -4   0   11.70    6.20
   2  -4   0   11.60    5.40
  -2  -4   0   12.20    4.60
   2  -4   0   10.30    5.50
   2  -4   0   17.20    5.50
   2  -4   0   12.40    5.00
   2  -4   0   24.10    5.80
  -2  -4   0    7.00    4.10
  -2  -4   0   16.60    4.00
  -2  -4   0    6.20    4.00
  -2   4   0   18.90    5.20
   2   4   0   17.70    3.80
  -2   4   0    7.50    5.20
  -2   4   0   22.10    5.70
   2   4   0   17.40    2.50
   2   4   0   15.30    4.10
  -2   4   0   17.50    5.60
  -2   4   0   28.50    5.50
   2   4   0   16.90    2.60
  -2   4   0   33.40    5.40
   2   4   0   16.80    4.40
  -2   4   0   12.30    6.00
   2   4   0   20.40    2.60
   2   4   0   19.30    4.00
  -3  -4   0  742.83   19.10
   3  -4   0  744.23   22.20
  -3  -4   0  739.53   19.60
   3  -4   0  782.22   22.40
  -3  -4   0  756.22   18.40
   3  -4   0  754.02   22.10
  -3  -4   0  784.72   20.60
   3  -4   0  740.93   22.50
  -3  -4   0  722.43   19.70
  -3  -4   0  760.92   19.50
   3  -4   0  741.33   21.60
  -3  -4   0  746.83   20.50
  -3   4   0  749.42   22.00
   3   4   0  785.22   19.50
  -3   4   0  722.63   23.10
  -3   4   0  722.63   22.40
  -3   4   0  740.93   22.90
   3   4   0  773.12   19.60
  -3   4   0  728.93   23.20
   3   4   0  725.03   19.30
  -3   4   0  757.92   21.80
  -3   4   0  738.43   22.30
  -4  -4   0  234.58    8.30
   4  -4   0  240.58   12.60
   4  -4   0  237.28   12.60
   4  -4   0  228.48   11.70
  -4  -4   0  243.28    8.40
   4  -4   0  225.08   11.50
  -4  -4   0  220.18    9.90
   4  -4   0  226.98   13.30
   4  -4   0  207.88   11.40
  -4  -4   0  243.38    8.80
  -4  -4   0  238.58    9.50
  -4   4   0  229.28   12.30
   4   4   0  232.88    7.70
  -4   4   0  255.77   13.20
  -4   4   0  244.98   12.90
   4   4   0  242.28    7.90
   4   4   0  228.08    7.70
  -4   4   0  226.08   13.10
  -4   4   0  253.47   13.70
  -4   4   0  244.78   14.50
  -4   4   0  213.38   12.80
   5  -4   0  471.75   18.00
   5  -4   0  482.45   19.00
  -5  -4   0  474.55   14.20
   5  -4   0  458.05   18.80
  -5  -4   0  455.45   14.30
   5  -4   0  432.86   17.70
  -5  -4   0  485.65   14.50
  -5  -4   0  466.75   13.40
   5  -4   0  486.25   16.50
   5  -4   0  498.15   17.90
  -5  -4   0  456.55   14.70
  -5  -4   0  469.25   13.50
  -5  -4   0  462.75   13.90
   5   4   0  428.56   12.00
  -5   4   0  488.15   20.20
  -5   4   0  454.55   18.20
  -5   4   0  496.25   18.30
  -5   4   0  459.35   18.30
  -5   4   0  497.15   17.90
  -5   4   0  479.75   18.10
  -5   4   0  459.45   18.20
   6  -4   0   -0.10    8.60
   6  -4   0   -2.70    7.40
  -6  -4   0   -1.00    4.80
  -6  -4   0    2.90    6.00
   6  -4   0   -3.00    6.90
  -6  -4   0   12.60    4.60
  -6  -4   0   14.50    5.60
   6  -4   0   11.10    8.80
   6  -4   0    3.20    8.80
  -6  -4   0    4.90    5.20
  -6  -4   0    5.60    4.80
  -6  -4   0   11.10    4.80
  -6   4   0   11.20   15.00
  -6   4   0    3.00    9.60
  -6   4   0    3.30   10.50
  -6   4   0   14.30    9.20
  -6   4   0   19.50    8.60
  -6   4   0    5.40    7.70
  -6   4   0   15.00    8.80
  -7  -4   0    3.30    4.80
   7  -4   0    5.10    9.90
  -7  -4   0   17.30    4.60
  -7  -4   0   14.50    5.00
   7  -4   0    0.40    7.70
  -7  -4   0   20.20    7.10
   7  -4   0    6.40    9.00
  -7  -4   0   19.90    6.40
  -7   4   0   15.40    9.30
  -7   4   0   15.30    9.80
  -7   4   0    2.20    9.70
  -7   4   0   -1.60    9.20
  -7   4   0    8.20   10.80
  -7   4   0   33.40   10.40
  -8  -4   0    1.60    4.90
  -8  -4   0    8.80    6.80
  -8  -4   0   11.40    4.60
   8  -4   0   22.80   10.80
  -8  -4   0   12.10    7.40
  -8  -4   0    7.40    4.90
   8  -4   0   21.70   11.40
  -8  -4   0   14.40    4.70
  -8  -4   0    6.30    7.80
  -8   4   0    9.30   10.50
  -8   4   0   26.30   11.70
  -8   4   0   17.80   12.20
  -8   4   0    4.40   10.50
  -9  -4   0  -11.50    9.10
  -9  -4   0   -8.50    7.70
   9  -4   0   14.80   11.80
  -9  -4   0    4.30    8.70
   9  -4   0   18.50   12.30
  -9   4   0   33.30   12.00
  -9   4   0   15.50   14.70
  -9   4   0    2.30   11.20
  -9   4   0   13.40   12.20
  -9   4   0    8.40   11.90
 -10  -4   0   10.80   10.00
 -10  -4   0   19.10   10.40
  10  -4   0   21.50   12.90
 -10   4   0   34.10   14.10
 -10   4   0    8.50   13.80
 -10   4   0   13.20   12.30
 -10   4   0    3.20   14.60
   0  -5   0   -3.60    4.70
   0  -5   0   -1.80    4.90
   0  -5   0   -2.50    4.80
   0  -5   0    2.90    4.60
   0  -5   0   -9.50    5.50
   0  -5   0    4.90    5.20
   0  -5   0   -8.80    3.90
   0   5   0   -5.10    4.00
   0   5   0    3.50    4.50
   0   5   0    9.50    6.40
   0   5   0   -0.50    4.70
   0   5   0   -0.20    5.00
   0   5   0    0.30    4.50
   0   5   0   -4.90    5.20
   1  -5   0   24.70    6.20
  -1  -5   0   34.10    5.60
   1  -5   0   34.80    6.20
  -1  -5   0   37.70    6.30
  -1  -5   0   30.10    6.30
   1  -5   0   30.20    7.10
  -1  -5   0   31.80    4.00
  -1  -5   0   27.60    5.40
  -1  -5   0   26.90    5.40
   1  -5   0   30.40    6.20
   1  -5   0   31.70    6.70
   1  -5   0   37.30    6.00
  -1  -5   0   36.30    5.80
   1  -5   0   36.00    6.10
  -1   5   0   31.40    6.40
  -1   5   0   28.20    6.60
  -1   5   0   38.30    6.30
   1   5   0   23.50    5.10
  -1   5   0   29.20    6.10
   1   5   0   24.90    5.40
   1   5   0   24.90    5.70
  -1   5   0   20.40    6.00
   1   5   0   23.70    5.80
  -1   5   0   26.10    6.10
  -1   5   0   23.60    5.70
   1   5   0   39.20    4.20
   1   5   0   30.90    5.30
   1   5   0   29.20    5.00
   2  -5   0  968.80   27.60
  -2  -5   0  919.81   25.10
  -2  -5   0  939.01   25.40
  -2  -5   0  987.70   26.10
  -2  -5   0  963.20   26.30
   2  -5   0  970.00   27.60
   2  -5   0  940.71   27.10
   2  -5   0  946.11   26.20
   2  -5   0  969.70   26.80
  -2  -5   0  956.60   25.30
  -2  -5   0  936.21   23.10
   2  -5   0  904.11   26.40
  -2  -5   0  936.01   25.00
  -2   5   0  962.60   27.30
  -2   5   0 1003.20   27.30
  -2   5   0  967.90   26.60
   2   5   0  957.80   25.50
   2   5   0  945.51   25.00
  -2   5   0  955.90   26.60
   2   5   0  957.40   23.10
  -2   5   0  923.71   27.00
  -2   5   0  969.40   26.90
   2   5   0  914.11   25.40
   2   5   0  954.50   23.50
  -2   5   0  973.10   27.40
   2   5   0  968.70   25.00
   2   5   0  947.31   23.60
  -3  -5   0  643.24   19.00
   3  -5   0  697.13   20.40
  -3  -5   0  671.93   18.90
   3  -5   0  685.93   22.30
   3  -5   0  654.53   21.20
  -3  -5   0  671.03   19.80
   3  -5   0  654.83   20.70
  -3  -5   0  649.74   16.50
  -3  -5   0  672.13   18.80
   3  -5   0  695.93   22.20
  -3  -5   0  647.54   18.50
   3  -5   0  663.53   22.00
  -3   5   0  663.13   22.20
  -3   5   0  688.23   21.10
  -3   5   0  683.33   21.40
   3   5   0  663.43   18.80
   3   5   0  677.43   18.80
   3   5   0  641.64   18.30
  -3   5   0  656.03   21.90
  -3   5   0  658.73   21.60
  -4  -5   0    2.00    3.10
  -4  -5   0   -5.30    4.40
   4  -5   0   -1.00    7.20
   4  -5   0    5.90    8.50
   4  -5   0   15.30    7.10
   4  -5   0    3.60    7.20
  -4  -5   0    0.90    5.40
  -4  -5   0   -4.60    5.10
  -4  -5   0  -11.30    5.30
   4  -5   0   10.00    8.60
  -4  -5   0   -4.30    4.70
  -4  -5   0    7.00    4.50
  -4   5   0   -6.10    6.80
  -4   5   0    1.70    7.50
  -4   5   0    4.50    8.40
   4   5   0   -0.10    3.90
   4   5   0    0.80    3.90
  -4   5   0   -0.70    8.10
   4   5   0    1.30    3.70
  -4   5   0    7.20    8.30
   4   5   0    4.00    3.80
  -4   5   0    1.00    7.70
  -4   5   0    4.30    7.60
  -5  -5   0   19.90    5.90
   5  -5   0    4.80    7.70
  -5  -5   0   20.60    5.20
  -5  -5   0   26.00    4.50
   5  -5   0   15.90    8.20
   5  -5   0   10.90    8.30
  -5  -5   0   10.30    6.20
  -5  -5   0    7.30    5.90
  -5  -5   0   11.50    5.10
   5  -5   0    7.70    9.30
   5  -5   0   13.40    8.60
  -5  -5   0   21.60    4.80
   5  -5   0   18.60    8.70
  -5   5   0   23.50    9.70
  -5   5   0   18.10    9.50
   5   5   0   24.80    3.60
   5   5   0   24.70    3.50
  -5   5   0   26.80    9.20
   5   5   0   19.30    2.50
  -5   5   0   25.90   10.90
  -5   5   0   26.10    8.20
   5   5   0   22.60    2.50
  -5   5   0   22.70    9.50
  -5   5   0   18.10    9.00
   6  -5   0  324.87   18.70
   6  -5   0  284.67   16.30
  -6  -5   0  268.27   11.10
  -6  -5   0  246.08   10.90
  -6  -5   0  259.87   12.00
   6  -5   0  258.17   16.60
   6  -5   0  258.57   14.80
  -6  -5   0  265.77   12.30
  -6  -5   0  276.87   11.50
  -6  -5   0  256.27   11.00
  -6  -5   0  245.88   11.10
  -6   5   0  247.28   17.50
  -6   5   0  285.37   19.00
  -6   5   0  255.47   15.60
  -6   5   0  328.67   18.80
  -6   5   0  294.27   17.10
  -6   5   0  278.17   16.40
   7  -5   0  123.79   10.50
  -7  -5   0  130.29   10.80
  -7  -5   0  116.69    8.10
  -7  -5   0  102.99    9.40
   7  -5   0  152.18   14.50
  -7  -5   0  130.29   10.40
  -7  -5   0  132.49    8.70
  -7  -5   0  127.39   10.60
  -7  -5   0  140.79    7.40
  -7  -5   0  129.89   10.00
  -7   5   0  129.79   14.50
  -7   5   0  124.89   13.60
  -7   5   0  115.29   13.60
  -7   5   0  109.79   13.60
  -7   5   0  128.49   13.60
   8  -5   0   41.70   14.20
  -8  -5   0   56.19    8.00
   8  -5   0   41.20    8.70
  -8  -5   0   48.80    8.50
  -8  -5   0   50.59    7.70
  -8  -5   0   41.00    4.70
  -8  -5   0   44.80    4.50
   8  -5   0   42.30   12.10
  -8  -5   0   54.19    8.30
  -8   5   0   37.30   13.00
  -8   5   0   47.50   13.10
  -8   5   0   64.59   11.40
  -8   5   0   36.80   13.90
  -8   5   0   64.49   12.80
   9  -5   0   65.49   12.70
  -9  -5   0   39.80    8.30
   9  -5   0   55.09   18.60
  -9  -5   0   54.79    9.50
  -9  -5   0   53.49    8.50
  -9   5   0   36.90   13.60
  -9   5   0   32.50   13.80
  -9   5   0   38.90   13.00
  -9   5   0   45.30   14.10
  -9   5   0   38.70   15.20
 -10  -5   0   -9.60    9.50
  10  -5   0   -1.60   15.90
 -10  -5   0    6.40    9.40
 -10   5   0   25.60   14.50
 -10   5   0   14.90   15.80
   0  -6   0 2241.98   54.49
   0  -6   0 2296.67   55.69
   0  -6   0 2263.37   55.99
   0  -6   0 2234.98   56.49
   0  -6   0 2292.37   55.79
   0  -6   0 2258.17   55.69
   0  -6   0 2262.37   56.49
   0   6   0 2262.07   56.29
   0   6   0 2297.77   55.39
   0   6   0 2293.77   54.49
   0   6   0 2172.18   55.29
   0   6   0 2160.28   55.29
   0   6   0 2253.67   56.39
   0   6   0 2297.67   55.39
   1  -6   0  169.18   11.30
  -1  -6   0  169.98   10.40
   1  -6   0  153.78   11.90
   1  -6   0  176.68   12.20
  -1  -6   0  156.68   11.60
   1  -6   0  163.78   10.20
   1  -6   0  169.58   10.80
  -1  -6   0  142.29    9.70
   1  -6   0  141.19   11.20
  -1  -6   0  161.08    8.00
  -1  -6   0  180.78   10.50
  -1  -6   0  158.08   10.60
  -1  -6   0  167.28   10.60
   1   6   0  169.48    7.90
  -1   6   0  160.28   10.60
  -1   6   0  155.78   11.00
   1   6   0  163.38    9.80
  -1   6   0  142.39   10.10
  -1   6   0  157.38   10.70
   1   6   0  167.38   10.20
  -1   6   0  146.19   10.70
  -1   6   0  144.49   10.70
   1   6   0  161.88    9.70
  -1   6   0  158.38   11.40
   1   6   0  159.68   10.00
   1   6   0  159.98   10.80
   1   6   0  164.18   10.30
  -2  -6   0 2214.18   54.09
  -2  -6   0 2245.28   54.29
   2  -6   0 2326.97   58.49
   2  -6   0 2224.58   56.49
  -2  -6   0 2059.69   51.59
   2  -6   0 2213.18   55.99
   2  -6   0 2239.88   55.19
  -2  -6   0 2225.28   54.89
  -2  -6   0 2232.68   55.29
  -2  -6   0 2220.08   53.99
   2  -6   0 2177.58   55.19
   2  -6   0 2193.98   55.49
  -2  -6   0 2165.08   53.89
   2   6   0 2158.08   52.29
   2   6   0 2138.69   51.59
   2   6   0 2191.38   54.39
   2   6   0 2207.88   53.69
  -2   6   0 2220.48   56.79
  -2   6   0 2193.38   55.79
  -2   6   0 2231.68   55.49
   2   6   0 2238.48   52.29
  -2   6   0 2246.08   55.59
  -2   6   0 2228.18   56.19
  -2   6   0 2211.98   56.19
   2   6   0 2184.78   53.69
  -2   6   0 2271.47   55.79
   3  -6   0  274.07   14.30
  -3  -6   0  270.77   12.10
   3  -6   0  270.47   14.10
  -3  -6   0  281.87   13.80
  -3  -6   0  295.87   12.20
  -3  -6   0  281.67   12.70
  -3  -6   0  256.07   12.40
   3  -6   0  259.37   14.90
   3  -6   0  253.07   13.70
   3  -6   0  251.27   15.30
  -3  -6   0  280.97   12.60
   3  -6   0  271.87   16.70
  -3  -6   0  261.87    8.30
  -3   6   0  281.37   15.30
  -3   6   0  272.37   14.80
  -3   6   0  273.67   15.60
   3   6   0  265.87   11.40
   3   6   0  272.97   11.80
  -3   6   0  278.17   14.10
  -3   6   0  255.07   14.50
  -3   6   0  272.77   14.80
  -3   6   0  257.07   14.80
  -4  -6   0  403.06   15.60
  -4  -6   0  380.26   15.40
   4  -6   0  360.96   17.60
  -4  -6   0  354.46   14.50
  -4  -6   0  347.27   14.80
  -4  -6   0  354.16   10.10
   4  -6   0  371.86   19.50
  -4  -6   0  374.06   13.80
   4  -6   0  380.06   16.80
   4  -6   0  363.16   18.00
   4   6   0  363.46   12.80
   4   6   0  372.36   13.00
   4   6   0  362.06   12.60
  -4   6   0  386.36   17.70
  -4   6   0  336.47   18.70
  -4   6   0  356.16   18.20
  -4   6   0  345.27   17.40
  -4   6   0  388.76   18.80
  -4   6   0  343.07   16.70
   5  -6   0  804.12   26.70
  -5  -6   0  780.72   24.30
  -5  -6   0  735.03   21.90
  -5  -6   0  740.73   22.80
   5  -6   0  761.92   27.90
  -5  -6   0  763.62   20.80
  -5  -6   0  720.23   18.90
  -5  -6   0  786.82   22.40
   5  -6   0  780.82   27.30
   5  -6   0  737.03   25.00
  -5  -6   0  734.43   22.80
   5  -6   0  753.82   26.50
   5  -6   0  739.93   24.80
  -5   6   0  725.73   26.20
  -5   6   0  709.13   25.30
   5   6   0  729.73   19.60
  -5   6   0  777.22   26.10
  -5   6   0  783.22   27.50
   5   6   0  767.62   19.50
  -5   6   0  784.62   28.50
   5   6   0  745.83   19.40
   5   6   0  736.63   19.40
  -5   6   0  764.32   28.40
  -5   6   0  771.82   26.40
  -6  -6   0  179.18    8.70
  -6  -6   0  190.88   10.20
   6  -6   0  245.28   19.10
  -6  -6   0  181.68   12.00
  -6  -6   0  196.18    9.40
  -6  -6   0  166.18   12.30
  -6  -6   0  193.88    8.50
   6  -6   0  205.58   18.60
  -6  -6   0  187.78   11.40
  -6  -6   0  197.78   11.10
   6  -6   0  194.98   17.40
   6  -6   0  207.98   14.80
  -6   6   0  176.88   15.50
  -6   6   0  204.98   15.70
  -6   6   0  218.28   16.80
  -6   6   0  197.78   16.30
  -6   6   0  206.18   17.60
  -7  -6   0   57.89    5.40
  -7  -6   0   65.29    8.80
  -7  -6   0   48.50    7.60
   7  -6   0   66.99   13.00
  -7  -6   0   65.49    6.80
   7  -6   0   32.20   10.20
  -7  -6   0   47.00    6.90
  -7  -6   0   68.29    5.10
   7  -6   0   47.50   12.10
  -7  -6   0   62.09    6.50
  -7  -6   0   69.89    6.50
   7  -6   0   34.40   12.30
  -7   6   0   52.49   11.40
  -7   6   0   37.20   11.60
  -7   6   0   60.29   13.30
   8  -6   0  -11.00    8.80
  -8  -6   0    5.90    3.80
   8  -6   0   -8.30   13.40
  -8  -6   0   -0.40    8.00
  -8  -6   0   -1.80    6.20
  -8  -6   0   -4.10    3.90
   8  -6   0    3.80   10.40
  -8  -6   0    0.70    7.30
  -8   6   0   16.40   13.40
  -8   6   0    7.20   16.20
  -8   6   0  -13.50   12.00
  -8   6   0    9.90   13.20
   9  -6   0    8.90   14.50
  -9  -6   0   -2.00    9.30
  -9  -6   0    5.80    6.90
   9  -6   0   -2.40    7.00
  -9  -6   0    6.30    6.50
   9  -6   0   13.00   12.00
  -9  -6   0   -4.10    7.90
  -9   6   0  -11.00   13.70
  -9   6   0   -4.80   12.50
  -9   6   0    0.90   11.90
  -9   6   0   13.20   14.90
  -9   6   0   11.60   16.30
 -10  -6   0   41.80   10.30
 -10   6   0   58.79   17.60
 -10   6   0   70.99   25.40
 -10   6   0   30.90   15.90
   0  -7   0   -6.40    7.50
   0  -7   0   -7.40    6.50
   0  -7   0   -1.70    7.70
   0  -7   0   -6.80    6.20
   0  -7   0   -8.90    8.10
   0  -7   0   -6.20    7.10
   0   7   0   -2.10    7.20
   0   7   0   -0.30    6.50
   0   7   0   -1.10    6.90
   0   7   0  -11.90    5.80
   0   7   0    2.10    6.90
   0   7   0    2.80    6.80
   0   7   0   -3.20    7.60
  -1  -7   0  565.64   21.10
   1  -7   0  577.24   19.50
   1  -7   0  568.94   20.20
   1  -7   0  552.74   21.40
  -1  -7   0  541.85   18.60
  -1  -7   0  534.35   16.80
   1  -7   0  571.04   21.40
  -1  -7   0  546.15   18.80
   1  -7   0  544.45   19.70
  -1  -7   0  559.54   20.00
   1  -7   0  574.54   23.40
  -1  -7   0  564.34   19.70
  -1  -7   0  572.24   20.50
  -1   7   0  527.95   19.50
   1   7   0  576.94   19.50
   1   7   0  569.54   18.20
  -1   7   0  539.15   19.40
  -1   7   0  582.34   20.00
  -1   7   0  600.24   21.00
  -1   7   0  548.95   19.20
  -1   7   0  540.15   19.60
   1   7   0  590.64   19.50
   1   7   0  563.14   18.50
   1   7   0  571.94   20.30
   1   7   0  549.54   19.10
  -1   7   0  556.64   20.60
   1   7   0  570.34   16.90
  -2  -7   0  200.58   12.40
  -2  -7   0  196.98   12.80
   2  -7   0  228.98   14.20
  -2  -7   0  205.98    8.70
  -2  -7   0  207.98   12.30
   2  -7   0  199.98   15.10
  -2  -7   0  203.98   13.20
  -2  -7   0  232.58   13.00
   2  -7   0  214.78   14.50
   2  -7   0  191.28   13.80
   2  -7   0  186.18   13.20
   2  -7   0  203.98   12.70
  -2  -7   0  213.28   12.90
   2   7   0  206.88    9.90
   2   7   0  206.48   11.60
   2   7   0  197.18   12.10
  -2   7   0  216.58   13.60
  -2   7   0  205.58   14.20
  -2   7   0  182.48   13.50
   2   7   0  213.98    8.60
  -2   7   0  220.78   15.10
  -2   7   0  204.68   13.90
  -2   7   0  195.08   15.20
   2   7   0  210.48   10.20
  -2   7   0  190.08   13.10
   2   7   0  219.78   11.90
  -3  -7   0  367.56   11.00
  -3  -7   0  350.86   16.00
   3  -7   0  441.86   19.90
   3  -7   0  407.96   18.10
  -3  -7   0  392.86   15.70
   3  -7   0  373.16   18.50
   3  -7   0  370.76   18.30
   3  -7   0  385.66   17.30
  -3  -7   0  384.76   15.50
   3  -7   0  390.76   16.70
  -3  -7   0  374.96   15.70
  -3  -7   0  368.56   16.80
  -3   7   0  351.56   18.20
   3   7   0  383.46   15.20
   3   7   0  361.86   15.40
  -3   7   0  422.26   18.40
  -3   7   0  356.46   18.40
   3   7   0  381.76   14.50
  -3   7   0  364.16   17.70
  -3   7   0  386.56   19.00
   3   7   0  360.16   14.70
  -3   7   0  380.96   17.20
   4  -7   0  196.78   16.10
  -4  -7   0  177.48   11.70
   4  -7   0  160.68   15.10
   4  -7   0  181.98   16.20
  -4  -7   0  173.98   13.00
  -4  -7   0  169.38   12.00
  -4  -7   0  165.38   11.90
   4  -7   0  170.78   14.10
  -4  -7   0  177.38   13.70
  -4  -7   0  174.78   13.10
  -4  -7   0  159.28    5.90
  -4   7   0  208.58   16.00
  -4   7   0  182.38   14.70
  -4   7   0  202.58   16.40
  -4   7   0  158.78   13.60
  -4   7   0  182.58   15.10
  -4   7   0  169.58   14.70
   4   7   0  164.78   10.50
   4   7   0  187.48   10.70
  -4   7   0  174.58   15.60
   4   7   0  165.28   10.00
  -5  -7   0   21.80    8.10
   5  -7   0   30.00   11.20
  -5  -7   0   21.50    8.50
  -5  -7   0   30.20    6.70
  -5  -7   0   24.90    7.00
  -5  -7   0   16.90    8.00
   5  -7   0   30.10   11.20
  -5  -7   0   20.60    8.50
   5  -7   0   19.80   11.10
  -5   7   0    8.70   10.60
   5   7   0   25.30    5.40
  -5   7   0   16.60   11.10
  -5   7   0   17.20   11.70
   5   7   0   22.90    5.10
  -5   7   0   23.00   12.50
   5   7   0   18.50    5.00
   5   7   0   22.10    5.20
  -5   7   0   28.50   12.00
  -6  -7   0  120.69   10.90
  -6  -7   0  115.69    9.90
   6  -7   0  125.09   12.70
   6  -7   0  116.59   14.20
   6  -7   0  117.79   15.10
  -6  -7   0  119.49    8.30
   6  -7   0  113.19   14.00
  -6  -7   0  112.79    9.50
  -6  -7   0  112.49    9.50
  -6  -7   0  120.89    9.40
  -6   7   0  127.59   16.00
  -6   7   0  116.09   14.40
  -6   7   0   97.39   13.80
  -6   7   0   92.89   16.00
  -6   7   0  122.89   14.90
   7  -7   0   27.80   12.10
   7  -7   0   21.10   11.00
  -7  -7   0   26.70    5.10
  -7  -7   0   31.70    7.70
  -7  -7   0   31.40    5.00
  -7  -7   0   12.70    7.00
  -7  -7   0   24.70    3.30
   7  -7   0   42.80   14.60
  -7  -7   0   31.60    4.80
   7  -7   0   19.20   13.40
  -7  -7   0   29.00    9.10
  -7  -7   0   26.20    7.30
  -7   7   0   37.20   15.00
  -7   7   0   22.20   11.30
  -7   7   0   21.80   12.00
  -7   7   0   26.50   12.50
  -8  -7   0    0.90    4.60
   8  -7   0   11.90   14.80
  -8  -7   0   21.20    7.70
   8  -7   0    8.90   12.20
   8  -7   0   16.00   13.40
   8  -7   0  -14.30   16.40
  -8  -7   0    1.20    2.90
  -8   7   0   -0.30   13.80
  -8   7   0   -1.60   13.20
  -8   7   0    8.70   15.30
  -8   7   0   19.00   14.60
  -8   7   0    4.50   13.50
  -9  -7   0   -4.20    9.50
   9  -7   0  -17.60   10.10
   9  -7   0   16.60   14.70
  -9   7   0   16.30   17.40
  -9   7   0   27.00   15.80
  -9   7   0    7.70   15.40
   0  -8   0   27.20    9.50
   0  -8   0   24.90    8.90
   0  -8   0   22.20    8.60
   0  -8   0   30.30    8.50
   0  -8   0   29.80    9.20
   0  -8   0   28.40    9.40
   0   8   0   29.90    8.30
   0   8   0   64.19   10.50
   0   8   0   27.50    8.60
   0   8   0   16.90    8.90
   0   8   0   29.10    9.20
   0   8   0   33.00    9.10
   0   8   0   36.50    7.70
  -1  -8   0  113.19   11.50
   1  -8   0  120.79   11.60
   1  -8   0  126.39   12.40
   1  -8   0  118.49   12.80
   1  -8   0  123.69   11.30
  -1  -8   0  109.59   10.60
   1  -8   0  109.09   12.40
   1  -8   0  115.69   12.10
  -1  -8   0  140.59   12.40
  -1  -8   0  127.99    9.10
  -1  -8   0  121.19   10.70
  -1  -8   0  125.49   11.40
  -1   8   0  150.48   11.60
   1   8   0  127.89   11.30
   1   8   0  135.09   11.90
   1   8   0   99.29    9.90
  -1   8   0  118.19   12.00
  -1   8   0  115.59   12.20
   1   8   0  125.29   10.30
   1   8   0  127.39   11.20
  -1   8   0  146.79   13.10
  -1   8   0  130.29   12.20
   1   8   0  137.39   11.40
  -1   8   0   96.59   11.00
   2  -8   0   51.39   13.00
   2  -8   0   43.40    9.20
   2  -8   0   65.19   11.60
  -2  -8   0   45.30    8.80
  -2  -8   0   12.50    8.30
  -2  -8   0   28.00    9.70
  -2  -8   0   12.20    9.20
  -2  -8   0   32.30    9.40
   2  -8   0   32.20    9.90
  -2  -8   0   45.60    5.90
   2  -8   0   58.49   12.20
   2  -8   0   39.50   10.20
  -2  -8   0   53.59    9.30
  -2   8   0   30.90    9.80
   2   8   0   36.60    7.40
   2   8   0   42.30    8.40
   2   8   0   46.10    5.50
   2   8   0   45.50    8.40
  -2   8   0   19.60    9.90
  -2   8   0   25.60   10.10
  -2   8   0   39.30   10.80
   2   8   0   41.80    7.40
   2   8   0   29.80    7.60
  -2   8   0   38.20   10.20
  -3  -8   0   96.39   11.10
  -3  -8   0   85.79    9.40
  -3  -8   0   81.69    6.40
   3  -8   0   78.89   13.10
  -3  -8   0   88.89   10.00
   3  -8   0   81.99   11.60
  -3  -8   0   83.59    9.80
   3  -8   0   97.09   11.60
   3  -8   0   84.89   12.60
   3  -8   0   65.49   11.90
   3  -8   0   62.79   12.30
  -3  -8   0   87.99   10.60
  -3  -8   0   90.69   11.20
  -3   8   0   89.19   13.40
  -3   8   0   94.09   12.80
   3   8   0   95.69    6.20
  -3   8   0   82.99   12.00
  -3   8   0   87.09   12.00
   3   8   0   74.89    9.40
   3   8   0   87.79    9.00
   3   8   0   84.39    8.60
  -3   8   0   76.59   11.30
   3   8   0   78.39    5.90
  -3   8   0   87.99   12.30
   3   8   0   79.09    6.10
  -3   8   0   86.49   12.80
   3   8   0   78.59    9.50
  -4  -8   0   -8.40    7.50
  -4  -8   0    2.10    8.80
   4  -8   0  -13.10   12.00
   4  -8   0   19.70   10.30
   4  -8   0   -0.40   11.20
  -4  -8   0    9.90    7.90
  -4  -8   0   -4.50    8.60
   4  -8   0  -13.60   11.30
  -4  -8   0   -5.60    7.40
  -4   8   0   -2.00   10.60
  -4   8   0   10.60   11.50
   4   8   0    4.60    7.40
   4   8   0    4.10    6.20
  -4   8   0   -3.50    9.70
  -4   8   0    1.60   11.20
  -4   8   0    3.30   10.40
  -5  -8   0  103.09    9.20
   5  -8   0   99.69   15.60
  -5  -8   0   89.79    9.90
   5  -8   0  113.49   14.80
  -5  -8   0   89.19   10.90
   5  -8   0  102.79   14.60
  -5  -8   0   76.39   10.20
  -5  -8   0   78.39    8.70
  -5   8   0  115.49   16.10
  -5   8   0   91.49   14.80
  -5   8   0   76.59   12.40
   5   8   0   95.49    7.40
   5   8   0   93.99    7.50
   5   8   0   99.59    8.10
  -5   8   0   92.29   14.20
  -5   8   0   93.59   13.90
   6  -8   0   46.30   13.80
  -6  -8   0   62.19   12.00
  -6  -8   0   53.09    9.50
  -6  -8   0   59.99    7.60
  -6  -8   0   44.10    9.50
   6  -8   0   51.09   13.80
   6  -8   0   55.39   14.80
  -6  -8   0   55.39    7.70
  -6  -8   0   54.39    8.80
   6   8   0   55.79    4.10
  -6   8   0   68.39   15.80
  -6   8   0   67.79   13.90
  -6   8   0   65.89   14.50
  -7  -8   0   19.30    8.20
   7  -8   0   -1.20   13.40
   7  -8   0    5.30   14.00
  -7  -8   0  -12.70    7.60
  -7  -8   0   -2.80    7.70
  -7  -8   0    8.80    5.30
   7  -8   0   -2.00   13.00
  -7  -8   0   -2.80    9.70
  -7  -8   0   -1.50    5.40
  -7   8   0   37.60   16.00
  -7   8   0    5.70   14.10
  -7   8   0    4.40   14.30
  -7   8   0    6.10   13.00
  -8  -8   0   25.20   13.90
  -8  -8   0    4.20    5.80
  -8  -8   0    4.30    6.10
   8  -8   0    4.10   13.80
   8  -8   0   27.60   14.20
  -8  -8   0   -3.20   10.00
   8  -8   0   12.60   15.00
  -8   8   0   15.20   15.50
  -8   8   0   -6.90   13.70
  -8   8   0  -10.80   15.20
  -8   8   0   19.90   15.20
   9  -8   0    4.90   15.90
   9  -8   0    1.00   11.90
  -9  -8   0   -4.40   10.20
  -9   8   0   13.70   18.60
   0  -9   0    0.20    8.70
   0  -9   0   10.90   10.40
   0  -9   0    7.80    9.10
   0  -9   0   -2.90   10.10
   0  -9   0    1.70   10.80
   0  -9   0   12.30    9.40
   0   9   0   -0.30    9.50
   0   9   0   -6.20    8.00
   0   9   0   -8.10    7.00
   0   9   0    2.80    9.90
   0   9   0   -8.30    9.00
   0   9   0    0.50    9.00
   0   9   0    2.20    9.50
  -1  -9   0 1961.10   52.09
  -1  -9   0 2009.40   52.29
  -1  -9   0 1838.82   52.49
   1  -9   0 1860.71   51.79
   1  -9   0 1982.40   53.29
  -1  -9   0 1936.11   52.79
   1  -9   0 1885.11   53.39
  -1  -9   0 1965.50   52.09
   1  -9   0 1932.41   54.19
   1  -9   0 2080.29   53.29
  -1  -9   0 1910.01   53.19
   1  -9   0 1915.21   52.59
   1   9   0 1974.20   50.39
  -1   9   0 1928.51   52.29
  -1   9   0 1968.20   52.79
   1   9   0 1881.01   50.89
   1   9   0 1995.10   50.49
  -1   9   0 2032.00   52.69
   1   9   0 1960.40   51.69
   1   9   0 1957.10   52.29
   1   9   0 1982.00   48.80
  -1   9   0 1944.51   51.19
  -1   9   0 1936.01   52.19
  -1   9   0 2049.09   53.99
   1   9   0 1934.21   52.49
   2  -9   0  113.39   14.10
  -2  -9   0   85.19   11.20
  -2  -9   0  106.49   11.70
   2  -9   0   90.19   12.80
  -2  -9   0   82.29   13.00
   2  -9   0   79.49   13.50
   2  -9   0  100.89   13.90
  -2  -9   0   78.19   12.30
  -2  -9   0   81.49   10.70
   2   9   0   97.59    9.50
  -2   9   0   94.39   12.10
   2   9   0   95.79   10.50
  -2   9   0   89.69   12.80
   2   9   0  107.69    8.70
  -2   9   0  112.59   14.00
   2   9   0   86.89   10.10
  -2   9   0  109.79   13.60
  -2   9   0   85.89   13.00
   2   9   0  109.29   14.20
   2   9   0  110.69    9.90
  -3  -9   0  467.75   19.80
   3  -9   0  500.45   24.80
  -3  -9   0  464.05   21.20
   3  -9   0  470.25   25.30
  -3  -9   0  466.85   22.10
  -3  -9   0  467.55   19.70
  -3  -9   0  472.05   21.80
   3  -9   0  528.55   23.70
  -3  -9   0  466.15   21.20
   3  -9   0  473.35   23.10
  -3   9   0  494.65   22.60
   3   9   0  473.55   19.30
   3   9   0  493.15   14.10
   3   9   0  501.55   14.50
   3   9   0  472.85   14.30
  -3   9   0  494.55   22.20
   3   9   0  494.75   19.80
   3   9   0  447.16   18.70
  -3   9   0  517.55   24.70
  -3   9   0  518.05   25.40
  -3   9   0  480.35   24.40
   4  -9   0  193.98   18.50
  -4  -9   0  218.88   17.40
  -4  -9   0  193.28   15.80
   4  -9   0  204.08   17.50
  -4  -9   0  180.08   16.50
  -4  -9   0  171.78   12.50
  -4  -9   0  204.08   14.30
  -4  -9   0  223.88   15.30
   4  -9   0  191.88   17.90
   4   9   0  200.98   13.10
  -4   9   0  195.78   17.80
   4   9   0  221.78   13.70
  -4   9   0  183.58   17.30
  -4   9   0  222.28   18.30
  -4   9   0  240.38   21.20
   4   9   0  215.68   14.60
   5  -9   0   25.60   15.20
  -5  -9   0  -13.50    7.80
  -5  -9   0   -3.50    9.60
  -5  -9   0   10.30    8.40
   5  -9   0    5.20   14.40
  -5  -9   0    6.00   10.00
   5  -9   0   22.30   13.70
  -5  -9   0   12.80   10.40
  -5  -9   0   10.50   10.80
  -5   9   0   29.70   13.70
   5   9   0   10.40    7.30
   5   9   0    0.70    6.40
  -5   9   0  -29.40   11.70
  -5   9   0   18.50   13.50
   5   9   0   18.10    6.60
  -6  -9   0  333.97   15.90
   6  -9   0  383.76   25.30
   6  -9   0  381.26   26.10
  -6  -9   0  336.87   18.80
  -6  -9   0  351.86   20.30
  -6  -9   0  366.76   16.00
   6  -9   0  436.86   28.10
  -6  -9   0  401.66   19.20
  -6   9   0  433.16   25.10
   6   9   0  338.27   15.40
  -6   9   0  345.87   24.30
  -6   9   0  413.76   25.00
  -6   9   0  411.96   25.70
  -7  -9   0   43.00    9.80
  -7  -9   0   51.19   11.70
  -7  -9   0   55.79    6.80
   7  -9   0   65.99   17.90
   7  -9   0   49.99   18.70
  -7  -9   0   70.49   10.70
  -7  -9   0   42.90    6.80
   7  -9   0   62.29   15.80
  -7  -9   0   55.89   10.00
  -7   9   0   44.10   17.30
  -7   9   0   42.80   15.50
  -7   9   0   64.79   18.20
  -7   9   0   46.40   16.90
  -8  -9   0   -3.60    6.70
  -8  -9   0   -2.30   11.40
  -8  -9   0    3.90    7.40
   8  -9   0   27.10   18.20
   8  -9   0    5.00   16.50
  -8   9   0    6.00   15.90
  -8   9   0    4.40   15.10
  -8   9   0   16.80   16.80
   9  -9   0    1.40   14.70
  -9  -9   0  -25.70   10.50
  -9   9   0   10.10   19.20
  -9   9   0   20.60   18.00
  -9   9   0  -29.70   20.00
   0 -10   0  211.48   17.80
   0 -10   0  231.38   16.50
   0 -10   0  222.58   19.00
   0 -10   0  216.08   17.60
   0 -10   0  184.78   16.00
   0  10   0  219.88   17.30
   0  10   0  216.88   16.40
   0  10   0  208.58   16.70
   0  10   0  215.38   14.40
   0  10   0  189.28   15.00
   1 -10   0  196.98   16.20
  -1 -10   0  178.58   15.00
   1 -10   0  178.88   17.90
   1 -10   0  156.28   17.00
   1 -10   0  159.18   15.60
  -1 -10   0  192.68   16.60
   1 -10   0  161.58   15.90
  -1 -10   0  183.18   15.00
  -1 -10   0  146.79   15.40
  -1 -10   0  173.48   15.20
  -1  10   0  165.48   15.30
  -1  10   0  151.68   15.50
  -1  10   0  183.68   16.00
  -1  10   0  160.88   13.50
   1  10   0  206.78   17.20
   1  10   0  159.18   13.10
  -1  10   0  153.18   15.70
   1  10   0  163.08   12.00
  -1  10   0  173.38   16.10
   1  10   0  153.28   14.00
   1  10   0  176.38   13.40
   2 -10   0  396.96   22.50
   2 -10   0  416.76   23.30
   2 -10   0  420.56   24.40
  -2 -10   0  402.26   20.70
  -2 -10   0  402.06   23.30
  -2 -10   0  413.46   22.30
  -2 -10   0  396.56   20.30
  -2 -10   0  363.06   20.40
   2 -10   0  408.46   25.20
   2 -10   0  376.86   22.30
  -2 -10   0  434.56   23.30
  -2  10   0  400.66   21.80
   2  10   0  466.55   21.30
  -2  10   0  371.46   22.30
   2  10   0  416.56   15.60
  -2  10   0  448.06   22.50
   2  10   0  458.95   25.30
  -2  10   0  412.66   20.60
   2  10   0  409.46   17.20
  -2  10   0  435.46   23.80
   2  10   0  416.76   19.90
  -3 -10   0   21.80   11.90
   3 -10   0   10.20   13.30
   3 -10   0   33.80   14.70
  -3 -10   0   17.90   10.40
  -3 -10   0   31.30   12.30
  -3 -10   0   22.40   11.80
  -3 -10   0   44.40   11.10
  -3 -10   0   27.40   10.30
   3 -10   0   15.10   13.60
   3 -10   0   -0.50   12.00
   3  10   0   38.30    6.20
  -3  10   0   21.80   12.30
   3  10   0   29.10    5.90
  -3  10   0   34.20   12.80
  -3  10   0   30.60   13.30
   3  10   0   38.50    5.50
  -3  10   0   41.40   15.30
   3  10   0   21.60    9.70
   3  10   0   31.40    9.70
  -4 -10   0   28.20   10.00
  -4 -10   0   39.90   12.70
   4 -10   0   57.99   15.30
   4 -10   0   22.20   14.30
   4 -10   0   54.99   14.60
  -4 -10   0   23.60   11.50
  -4 -10   0   50.59   10.90
  -4 -10   0   54.69   10.80
   4  10   0   30.70    9.10
  -4  10   0   59.19   14.90
  -4  10   0   33.10   13.90
  -4  10   0   52.89   15.10
  -5 -10   0  254.77   17.30
  -5 -10   0  232.38   19.90
   5 -10   0  270.87   24.20
  -5 -10   0  209.58   16.30
   5 -10   0  258.47   20.90
  -5 -10   0  247.98   19.70
   5 -10   0  304.87   24.90
  -5 -10   0  276.37   17.10
  -5 -10   0  207.98   18.60
   5  10   0  262.47   15.40
  -5  10   0  236.58   19.80
  -5  10   0  231.08   21.00
  -5  10   0  209.58   21.20
  -6 -10   0   15.00    8.60
  -6 -10   0   31.70   12.50
   6 -10   0   40.20   17.20
  -6 -10   0   -0.80   10.50
  -6 -10   0   20.90   11.20
   6 -10   0   18.50   15.20
   6 -10   0   36.70   19.60
   6  10   0   10.30    6.00
  -6  10   0   -4.20   25.50
  -6  10   0    1.10   14.40
  -6  10   0   18.20   15.80
  -6  10   0   23.70   16.00
  -7 -10   0   14.30   12.00
  -7 -10   0    5.10    6.80
  -7 -10   0    5.90   10.30
   7 -10   0    1.30   18.40
  -7 -10   0   -3.50    6.70
   7 -10   0   25.90   17.30
  -7 -10   0    1.20    9.90
   7 -10   0   -0.80   19.00
  -7  10   0  -18.20   17.80
  -7  10   0    5.40   15.50
  -7  10   0  -19.20   19.40
  -7  10   0   17.40   18.70
   8 -10   0   42.00   17.20
   8 -10   0    6.80   15.60
  -8 -10   0  -32.60   11.30
  -8 -10   0   -2.00    7.90
  -8 -10   0   -8.10    8.30
   8 -10   0    1.20   17.10
  -8  10   0    8.50   25.10
  -8  10   0   -2.10   18.80
   0 -11   0  -29.10   11.70
   0 -11   0   -7.80   12.20
   0 -11   0   -6.80   13.10
   0 -11   0  -22.70   13.80
   0 -11   0    0.10   14.60
   0  11   0    6.00   12.00
   0  11   0  -11.70   11.00
   0  11   0  -10.20    8.90
   0  11   0  -10.00   11.20
   0  11   0   -8.10   11.80
   1 -11   0   -9.00   14.70
   1 -11   0   65.89   16.60
  -1 -11   0   29.50   14.10
  -1 -11   0   -1.60   11.30
  -1 -11   0   30.90   13.10
  -1 -11   0    2.30   11.90
   1 -11   0   49.00   14.50
   1 -11   0    1.30   12.80
   1 -11   0   13.70   12.60
  -1 -11   0   31.30   12.80
  -1  11   0   12.90   13.00
  -1  11   0   21.30   13.20
   1  11   0   28.70   11.00
  -1  11   0   28.70   13.80
   1  11   0   20.80   13.00
  -1  11   0   23.90   10.20
   1  11   0   25.40    8.60
   2 -11   0   33.90   13.60
  -2 -11   0   18.90   11.50
  -2 -11   0   13.90   11.80
  -2 -11   0    4.60   13.20
  -2 -11   0   13.40   11.60
  -2 -11   0   -7.80   11.80
   2 -11   0   22.30   14.90
   2  11   0   22.70    9.50
  -2  11   0   -1.90   12.60
  -2  11   0   10.50   12.90
   2  11   0    7.10    8.90
   2  11   0   24.10    7.00
   2  11   0    9.70   11.60
   2  11   0    9.80   10.90
  -2  11   0   10.60   14.40
  -3 -11   0   30.30   13.80
  -3 -11   0   22.20   11.20
   3 -11   0   46.30   17.10
   3 -11   0   28.90   16.50
  -3 -11   0   22.60   12.70
  -3 -11   0   28.50   11.70
  -3 -11   0    6.20   13.00
   3  11   0   15.50   10.70
   3  11   0   41.30    6.00
   3  11   0   36.30   11.00
  -3  11   0   36.50   14.80
  -3  11   0   30.20   15.80
  -3  11   0   36.20   14.10
   3  11   0   30.30    6.60
   3  11   0   29.30    6.40
   4 -11   0   18.30   17.10
   4 -11   0    5.80   16.20
  -4 -11   0  -15.70    9.60
   4 -11   0  -10.80   14.70
  -4 -11   0   20.30   12.90
  -4 -11   0    4.10   13.00
  -4  11   0   28.40   17.20
  -4  11   0   -8.10   13.50
  -4  11   0   -9.30   14.30
   5 -11   0   40.80   18.20
  -5 -11   0   32.30   10.50
   5 -11   0   52.39   17.70
   5 -11   0   49.20   16.90
  -5 -11   0   48.10   14.40
  -5 -11   0   34.70   13.00
  -5 -11   0   60.39   14.00
  -5  11   0   45.00   15.90
  -5  11   0   50.59   18.30
   5  11   0   60.59   10.40
   6 -11   0   14.70   17.10
  -6 -11   0   -0.20    9.70
   6 -11   0   11.00   17.40
  -6 -11   0   14.40   11.80
  -6 -11   0   -8.90   11.60
  -6 -11   0   -1.40   12.90
   6 -11   0   10.70   16.50
   6  11   0    5.10   12.40
   6  11   0   10.80    6.80
  -6  11   0   -4.70   16.50
  -6  11   0    9.10   16.00
  -6  11   0   -0.20   16.60
  -7 -11   0  -31.70   10.30
   7 -11   0    2.20   17.00
   7 -11   0    6.30   18.00
  -7 -11   0  -12.90    7.40
   7 -11   0   18.90   19.30
  -7 -11   0   23.40   11.30
  -7 -11   0    2.00   12.90
  -7  11   0   -7.80   17.50
  -7  11   0    3.40   21.50
  -7  11   0   15.20   20.00
   0 -12   0  252.67   21.00
   0 -12   0  278.67   25.00
   0 -12   0  335.47   24.60
   0 -12   0  260.27   21.10
   0  12   0  293.97   17.40
   0  12   0  317.37   22.00
   0  12   0  304.27   21.40
   0  12   0  320.37   22.90
  -1 -12   0   12.50   13.90
  -1 -12   0   -7.00   11.50
   1 -12   0    5.70   15.30
  -1 -12   0   45.60   15.20
   1 -12   0   38.20   16.00
  -1 -12   0   18.30   14.10
   1 -12   0   32.10   14.80
   1 -12   0   23.60   17.20
   1  12   0   32.10   14.50
   1  12   0   42.40    9.60
   1  12   0   24.00   11.30
  -1  12   0   71.29   15.90
   1  12   0   47.00   12.30
  -1  12   0   31.70   14.70
  -1  12   0   31.10   15.00
   1  12   0   22.80   13.70
   2 -12   0  160.18   19.90
   2 -12   0  150.68   18.80
  -2 -12   0  167.18   17.10
  -2 -12   0  179.78   18.00
  -2 -12   0  159.28   19.30
  -2 -12   0  177.08   21.70
   2 -12   0  187.98   19.10
   2 -12   0  181.98   20.60
  -2 -12   0  153.58   15.90
   2  12   0  149.88   15.20
  -2  12   0  185.38   19.70
   2  12   0  191.08   14.00
   2  12   0  171.08   13.00
  -2  12   0  192.08   18.60
   2  12   0  151.28   12.00
   2  12   0  182.98   17.20
  -2  12   0  217.78   21.80
   3 -12   0   34.90   16.60
  -3 -12   0   50.49   15.50
   3 -12   0   80.79   18.00
  -3 -12   0   67.19   15.80
  -3 -12   0   34.00   14.90
  -3 -12   0   35.50   12.90
  -3 -12   0   46.10   13.60
   3 -12   0   77.29   18.50
   3  12   0   70.39    6.50
   3  12   0   66.39   12.80
   3  12   0   51.99    7.00
  -3  12   0   63.59   17.70
  -3  12   0   62.99   17.70
   3  12   0   45.50    7.10
   3  12   0   35.70   13.00
  -4 -12   0  117.59   17.70
   4 -12   0   96.59   18.30
  -4 -12   0   80.09   15.60
  -4 -12   0   94.39   14.00
  -4 -12   0   74.39   13.80
   4 -12   0  110.19   20.60
  -4 -12   0   92.09   16.10
   4 -12   0  118.39   19.00
  -4  12   0   97.29   18.10
  -4  12   0  105.79   19.40
  -4  12   0   86.39   17.50
   5 -12   0   60.89   18.20
   5 -12   0   77.49   20.20
  -5 -12   0  122.49   27.70
  -5 -12   0  111.19   16.60
  -5 -12   0   59.99   12.20
  -5 -12   0   92.39   13.30
  -5 -12   0   48.80   14.00
   5 -12   0   78.29   18.60
   5  12   0  105.59   12.50
  -5  12   0   95.59   20.50
  -5  12   0   50.99   20.10
  -5  12   0  110.69   20.20
  -6 -12   0    5.80   13.50
   6 -12   0  -15.60   18.00
  -6 -12   0   -4.00   12.60
   6 -12   0   -2.10   18.90
  -6 -12   0   29.80   10.70
   6 -12   0   18.70   18.40
  -6  12   0   14.70   18.20
  -6  12   0   -0.10   18.70
  -6  12   0   10.20   18.10
  -7 -12   0   15.70    8.20
  -7 -12   0  -13.00   11.90
   7 -12   0   56.39   20.10
   7 -12   0   -2.10   18.10
  -7 -12   0   19.30   12.60
   7 -12   0   24.40   19.70
  -7 -12   0   22.60   13.90
  -7  12   0   13.00   21.20
  -7  12   0  -17.80   23.20
  -7  12   0   -6.40   19.00
   0 -13   0  -13.90   17.10
   0 -13   0  -29.40   15.60
   0 -13   0    8.80   14.20
   0 -13   0    9.50   16.10
   0  13   0    5.30   13.40
   0  13   0   -6.80    9.80
   0  13   0    1.70   14.00
   0  13   0   -4.20   14.30
   1 -13   0   91.39   17.50
  -1 -13   0   93.19   19.80
   1 -13   0  138.49   21.00
  -1 -13   0  100.69   16.00
  -1 -13   0  101.19   17.20
   1 -13   0  129.19   19.60
  -1 -13   0  110.69   17.80
   1 -13   0  103.59   19.80
  -1 -13   0  155.28   18.80
  -1  13   0  125.59   18.60
   1  13   0  109.49   15.00
   1  13   0  128.09   14.90
   1  13   0   92.99   16.30
   1  13   0  129.89   13.40
  -1  13   0  111.69   17.10
  -1  13   0  114.99   18.40
  -2 -13   0   66.69   16.60
   2 -13   0   42.40   19.20
  -2 -13   0   61.99   18.40
  -2 -13   0    6.50   14.30
   2 -13   0   38.90   17.00
   2 -13   0   34.30   18.00
  -2 -13   0   27.10   16.70
  -2 -13   0   53.39   15.20
   2  13   0   56.49    8.90
  -2  13   0   49.60   16.70
   2  13   0   43.20   11.00
   2  13   0   36.00   14.20
  -2  13   0   42.00   17.60
   2  13   0   52.79   14.50
   2  13   0   62.99   11.60
  -2  13   0   57.79   18.80
  -3 -13   0   -1.50   13.40
   3 -13   0   56.69   19.60
  -3 -13   0   25.40   14.70
  -3 -13   0   32.20   14.40
   3 -13   0   15.50   19.10
  -3 -13   0    2.90   16.10
  -3 -13   0   -1.00   13.00
   3  13   0    5.70    8.20
   3  13   0   24.40   12.70
   3  13   0    2.30   16.80
   3  13   0   14.50    5.90
  -3  13   0   21.60   18.20
  -3  13   0   -0.80   17.30
  -3  13   0   22.30   18.00
   3  13   0   12.50    5.40
   4 -13   0   93.09   19.90
  -4 -13   0   83.29   14.80
   4 -13   0   93.99   23.40
  -4 -13   0   61.79   17.50
  -4 -13   0   23.70   15.20
   4 -13   0   92.49   19.60
  -4 -13   0   74.89   16.90
  -4  13   0   34.60   21.70
  -4  13   0   37.00   17.40
  -4  13   0   52.39   20.30
   5 -13   0   23.00   20.70
  -5 -13   0  -25.50   21.10
  -5 -13   0    5.30   12.70
  -5 -13   0   15.40   15.30
   5 -13   0  -16.80   19.40
   5 -13   0    3.80   18.20
  -5 -13   0    9.20   17.00
  -5  13   0   -0.80   19.60
  -5  13   0  -17.90   17.30
  -5  13   0    4.70   22.10
   6 -13   0   70.79   20.40
  -6 -13   0   57.39   16.30
   6 -13   0   48.50   20.70
  -6 -13   0   55.89   15.30
  -6 -13   0   41.70   12.00
  -6  13   0   48.30   19.80
  -6  13   0   21.90   21.10
  -6  13   0   44.10   20.30
   0 -14   0   34.10   18.50
   0 -14   0   14.80   19.10
   0 -14   0   38.20   16.30
   0 -14   0  -44.20   19.30
   0  14   0    7.80   15.20
   0  14   0   26.90   19.20
   0  14   0   23.40   15.00
   1 -14   0   17.40   17.90
  -1 -14   0   21.60   17.20
  -1 -14   0   -6.60   16.80
   1 -14   0   39.30   19.10
  -1 -14   0   -8.50   16.70
   1 -14   0   47.80   18.90
  -1 -14   0   18.30   15.80
  -1  14   0   -6.00   18.50
   1  14   0    1.70   16.00
   1  14   0   12.80   14.90
  -1  14   0    8.40   16.50
   1  14   0   22.50   13.80
   1  14   0  -11.30   10.10
  -1  14   0   25.50   17.00
   2 -14   0   -2.50   19.90
  -2 -14   0    1.60   18.10
   2 -14   0   32.20   19.30
  -2 -14   0    9.80   18.20
  -2 -14   0   14.70   15.50
   2 -14   0   17.90   17.60
   2  14   0    9.20   13.80
   2  14   0    4.20   11.40
   2  14   0    2.10   14.80
  -2  14   0    6.10   16.00
  -2  14   0    5.90   17.20
  -2  14   0  -25.10   17.00
   3 -14   0   41.70   19.80
   3 -14   0   60.49   21.40
  -3 -14   0   21.70   18.00
  -3 -14   0   -3.20   17.50
  -3 -14   0   49.80   15.50
   3 -14   0   18.50   20.40
  -3  14   0   31.00   19.10
  -3  14   0   12.50   19.50
  -3  14   0   27.50   19.70
   3  14   0   12.20   13.60
  -4 -14   0   40.50   17.40
  -4 -14   0   60.99   15.30
   4 -14   0   35.30   20.20
  -4 -14   0   49.60   17.90
   4 -14   0   68.79   21.00
  -4  14   0   59.19   20.60
  -4  14   0    8.50   19.90
   0 -15   0   -3.40   20.20
   0  15   0   -4.10   15.80
   0  15   0   20.90   17.20
   1 -15   0   76.49   22.50
   1 -15   0   74.99   21.40
  -1 -15   0   84.39   20.70
  -1  15   0   92.09   20.30
  -1  15   0   79.19   19.30
   1  15   0   60.59   17.30
   1  15   0   70.29   32.70
  -1  15   0   91.89   19.60
   2 -15   0   26.70   22.00
  -2 -15   0   -1.50   17.50
   2 -15   0   17.60   18.60
   2 -15   0   25.50   20.10
  -2 -15   0   26.30   18.10
  -2 -15   0   54.39   20.70
   2  15   0    9.30   11.80
   2  15   0    1.10   15.30
  -2  15   0   27.50   19.20
  -2  15   0   14.50   18.30
  -2  15   0   14.20   19.60
  -3 -15   0   16.80   16.10
   3 -15   0   70.89   21.20
  -3 -15   0   22.40   20.80
   3 -15   0   75.19   22.20
  -3  15   0   65.49   21.20
 -11   0   1    7.30   10.30
 -11   0   1   13.00   10.10
 -11   0   1   -0.30   10.20
 -10   0   1  -14.50    9.60
 -10   0   1    1.40    9.80
 -10   0   1    7.50   10.00
  10   0  -1    4.20    8.00
 -10   0   1   17.30    9.70
  -9   0   1   -2.50    9.00
  -9   0   1   12.00    8.90
  -9   0   1    5.70   10.60
  -9   0   1   -3.60    9.20
  -9   0   1   11.40    9.20
  -9   0   1   15.70    9.00
  -8   0   1    5.30    7.90
  -8   0   1   -5.70    7.80
  -8   0   1   -0.80    9.60
   8   0  -1    1.90    6.20
  -8   0   1    5.90    8.00
  -8   0   1   -4.70    8.20
  -8   0   1    8.60    9.10
   8   0  -1    0.00    6.50
  -8   0   1    5.00    8.20
  -7   0   1    9.90    9.10
  -7   0   1   -3.60    6.80
  -7   0   1   -4.60    7.80
  -7   0   1  -10.40    6.90
   7   0  -1   12.10    6.60
   7   0  -1    0.00    5.10
  -7   0   1   -4.70    7.30
  -7   0   1   -1.60    6.80
  -7   0   1   -3.50    6.90
  -6   0   1   10.00    6.00
  -6   0   1    3.20    6.00
  -6   0   1   -4.80    6.20
   6   0  -1    1.50    4.80
  -6   0   1  -11.30    7.20
  -6   0   1   -0.20    6.20
   6   0  -1    3.10    5.10
   6   0  -1    5.30    5.70
  -6   0   1    4.20    6.10
  -6   0   1   -5.00    6.10
   6   0  -1    0.60    5.40
  -5   0   1   -2.80    6.30
   5   0  -1    4.90    4.50
   5   0  -1   -0.20    4.50
   5   0  -1    3.30    4.80
  -5   0   1    6.00    5.30
  -5   0   1    8.60    5.30
  -5   0   1    3.90    5.30
  -5   0   1    2.60    4.90
   5   0  -1    0.50    4.30
  -5   0   1   -1.20    4.90
  -5   0   1   -1.70    4.80
  -4   0   1    2.40    4.10
  -4   0   1    5.10    4.40
  -4   0   1    3.40    3.90
   4   0  -1   13.10    4.20
   4   0  -1    5.10    3.80
   4   0  -1    4.10    3.90
  -4   0   1    9.50    4.10
  -4   0   1    7.50    4.30
  -4   0   1    8.20    5.50
   4   0  -1    7.30    3.80
  -4   0   1    8.90    4.00
  -3   0   1   -1.60    3.00
  -3   0   1   -0.20    3.10
  -3   0   1    1.30    3.50
  -3   0   1   -5.50    3.80
  -3   0   1   -1.70    3.30
   3   0  -1   -1.10    2.90
   3   0  -1    3.60    3.00
   3   0  -1    1.40    3.00
  -3   0   1    0.00    3.30
   3   0  -1   -1.80    2.90
   3   0  -1   -6.10    2.40
   3   0  -1   -2.20    2.00
  -3   0   1   -2.20    2.80
   2   0  -1    0.90    1.90
  -2   0   1    2.40    2.40
  -2   0   1    5.90    2.50
   2   0  -1    2.40    1.80
   2   0  -1    0.40    2.20
   2   0  -1    4.00    2.10
  -2   0   1    1.80    2.20
  -2   0   1    4.80    2.30
   2   0  -1    2.60    2.20
   2   0  -1    3.90    2.40
  -2   0   1    2.80    2.30
  -2   0   1    4.70    2.40
  -2   0   1   -9.10    2.80
  -1   0   1   -0.90    0.80
  -1   0   1   -0.10    1.20
  -1   0   1   -0.40    0.90
   1   0  -1    0.00    1.10
  -1   0   1   -0.40    1.10
   1   0  -1    0.40    1.10
  -1   0  -1    4.80    0.90
  -1   0  -1    8.20    1.10
  -1   0  -1    7.60    1.00
   1   0   1    2.00    0.70
  -2   0  -1   -0.40    1.70
   2   0   1   -0.10    1.70
  -2   0  -1   -0.60    1.90
  -2   0  -1    1.60    1.70
  -2   0  -1    1.60    1.80
  -2   0  -1    2.70    2.00
   2   0   1    1.00    1.90
  -2   0  -1    7.00    1.90
   2   0   1    0.50    1.60
  -3   0  -1    5.50    2.90
   3   0   1    2.30    2.60
   3   0   1    5.00    2.60
  -3   0  -1    1.40    2.60
  -3   0  -1    2.00    2.60
   3   0   1    0.10    2.30
  -3   0  -1    2.70    2.40
  -3   0  -1    2.90    2.70
  -3   0  -1   -3.70    2.50
  -4   0  -1   -6.20    3.40
  -4   0  -1   -8.20    3.30
  -4   0  -1    1.80    3.50
   4   0   1    1.50    3.30
  -4   0  -1    1.70    3.60
   4   0   1   -1.40    2.80
  -4   0  -1    0.50    3.50
  -4   0  -1   -1.80    3.50
  -5   0  -1   -5.50    4.40
  -5   0  -1    1.00    4.40
  -5   0  -1   -0.50    4.60
  -5   0  -1    4.30    4.60
   5   0   1   -1.80    3.50
   5   0   1    1.90    3.90
  -5   0  -1    8.30    4.50
   5   0   1    1.30    4.00
  -5   0  -1   -9.10    4.20
  -6   0  -1   -5.60    8.50
   6   0   1   -3.30    3.70
  -6   0  -1    4.00    5.50
  -6   0  -1    4.20    5.60
  -6   0  -1   -1.10    5.20
   6   0   1    3.60    4.80
  -6   0  -1    3.10    5.40
  -6   0  -1   -4.50    5.90
   7   0   1    1.20    4.50
  -7   0  -1   -2.10    6.50
   7   0   1    6.30    5.50
  -7   0  -1   13.20    7.10
  -7   0  -1    5.50    7.30
  -7   0  -1   10.90    7.00
  -7   0  -1    9.00    6.60
  -7   0  -1   16.00   12.20
  -7   0  -1    8.10    6.60
   7   0   1    4.80    4.00
  -8   0  -1    7.10    7.50
  -8   0  -1    1.90    7.10
  -8   0  -1   -8.10    7.60
   8   0   1    6.90    6.70
  -8   0  -1    0.80    7.60
  -8   0  -1    7.90    7.50
   8   0   1    8.00    5.60
   9   0   1   -0.30    6.80
  -9   0  -1   -7.10   14.80
  -9   0  -1   -4.30    8.10
  -9   0  -1   -1.20   13.40
  -9   0  -1   -0.50    8.20
  -9   0  -1   -6.90    7.70
  -9   0  -1   -8.10    9.50
 -10   0  -1    3.50    9.00
 -10   0  -1   24.40    9.00
 -10   0  -1   -3.20   10.90
 -10   0  -1    7.10    8.70
 -11   0  -1   -2.00   11.60
 -11   0  -1    0.40    8.70
 -11   0  -1   -6.50    8.90
 -11  -1   1    1.50    8.80
 -11  -1   1   12.90    8.30
 -11  -1   1   14.10    9.20
 -11   1   1   14.30   12.90
 -11   1   1    3.30   11.30
 -11   1   1    3.60   11.10
 -10  -1   1   53.59    9.60
 -10  -1   1   57.69    9.90
 -10  -1   1   29.10   11.80
 -10  -1   1   41.40    9.80
 -10   1   1   39.30   13.40
 -10   1   1   43.70   11.10
 -10   1   1   47.70   12.00
 -10   1   1   40.10   11.50
 -10   1   1   48.30   11.80
  -9  -1   1    8.50    9.90
  -9  -1   1    7.80    8.40
  -9  -1   1    9.80    8.30
   9  -1  -1    3.00    8.80
  -9  -1   1   24.70    8.60
   9  -1  -1   14.50    7.50
  -9   1   1   11.80    9.70
  -9   1   1    6.60    9.40
  -9   1   1    4.90    9.80
   9   1  -1    4.20    6.70
  -8  -1   1    7.50    7.30
  -8  -1   1   21.10    7.80
   8  -1  -1   11.80    8.40
  -8  -1   1    9.90    7.80
   8  -1  -1   11.30    7.70
  -8  -1   1   -1.40    9.40
  -8  -1   1   15.20    7.70
  -8  -1   1    5.00    7.60
  -8  -1   1   28.30    9.90
   8   1  -1   12.50    5.80
  -8   1   1    2.70    9.00
   8   1  -1   14.70    6.60
  -8   1   1   16.00    9.20
  -8   1   1   13.30    8.80
  -8   1   1    7.90    8.50
   7  -1  -1  294.07   14.80
  -7  -1   1  264.57   15.50
  -7  -1   1  280.77   13.80
  -7  -1   1  266.67   13.10
   7  -1  -1  253.97   13.50
  -7  -1   1  266.57   13.10
   7  -1  -1  275.57   13.60
   7  -1  -1  274.47   14.40
  -7  -1   1  268.77   13.10
  -7  -1   1  278.97   13.80
  -7  -1   1  288.27   13.50
  -7   1   1  263.27   14.60
  -7   1   1  250.47   14.40
  -7   1   1  281.47   15.40
  -7   1   1  273.97   14.50
  -7   1   1  277.17   15.60
   7   1  -1  276.57   12.00
   7   1  -1  247.38    9.90
  -7   1   1  270.27   17.00
  -7   1   1  289.17   15.30
   7   1  -1  261.57   10.50
  -6  -1   1  350.06   13.10
   6  -1  -1  355.66   15.20
  -6  -1   1  355.06   13.40
  -6  -1   1  341.97   13.30
  -6  -1   1  364.66   13.30
   6  -1  -1  342.37   13.70
   6  -1  -1  313.47   13.90
  -6  -1   1  352.16   12.80
  -6  -1   1  356.46   17.20
   6  -1  -1  324.87   13.70
  -6  -1   1  326.27   15.10
   6   1  -1  337.97   12.20
  -6   1   1  333.67   14.50
  -6   1   1  333.77   13.80
  -6   1   1  336.47   14.60
   6   1  -1  327.07   11.50
  -6   1   1  328.57   14.00
  -6   1   1  340.17   16.50
   6   1  -1  329.57   11.20
  -6   1   1  340.27   14.80
  -6   1   1  328.47   14.30
  -5  -1   1  239.98   11.90
   5  -1  -1  264.17   11.30
   5  -1  -1  256.07   10.70
  -5  -1   1  240.18   10.30
   5  -1  -1  263.07   11.30
  -5  -1   1  238.28    9.90
  -5  -1   1  265.27   10.30
   5  -1  -1  243.08    8.10
  -5  -1   1  252.77    9.80
   5  -1  -1  218.18    9.10
  -5  -1   1  239.08    9.70
   5  -1  -1  246.98   10.30
  -5  -1   1  283.97   10.70
  -5   1   1  240.38   10.80
   5   1  -1  241.58    9.70
  -5   1   1  256.87   11.60
  -5   1   1  257.97   11.60
   5   1  -1  243.38    9.10
  -5   1   1  255.97   13.70
  -5   1   1  241.98   11.20
   5   1  -1  239.68    9.00
  -5   1   1  241.78   11.10
  -4  -1   1  111.09    7.00
  -4  -1   1  118.79    6.70
   4  -1  -1  107.59    6.10
   4  -1  -1  105.09    7.00
   4  -1  -1  103.99    7.70
  -4  -1   1  104.09    7.80
  -4  -1   1  106.49    6.20
  -4  -1   1  106.09    6.70
   4  -1  -1  112.99    7.50
   4  -1  -1   93.19    7.20
  -4  -1   1  103.29    6.10
  -4  -1   1  101.59    6.50
   4  -1  -1  113.99    7.40
   4   1  -1  107.89    5.90
   4   1  -1  116.39    6.10
  -4   1   1   97.99    7.50
  -4   1   1  114.19    7.60
  -4   1   1  105.39    7.90
   4   1  -1   93.59    6.40
  -4   1   1  105.39    7.70
  -4   1   1  121.49    8.10
  -4   1   1  131.79    9.50
  -4   1   1  104.49    7.50
  -3  -1   1 2084.99   48.80
   3  -1  -1 2159.48   48.90
   3  -1  -1 2102.49   49.60
   3  -1  -1 2085.99   49.40
   3  -1  -1 2074.09   49.50
  -3  -1   1 2017.00   48.50
  -3  -1   1 2129.29   48.90
   3  -1  -1 2124.29   49.30
  -3  -1   1 2048.20   48.40
  -3  -1   1 2081.19   48.80
  -3  -1   1 2044.80   48.70
  -3  -1   1 2069.49   49.50
   3   1  -1 2123.29   48.70
  -3   1   1 2052.59   49.40
  -3   1   1 2066.19   49.50
  -3   1   1 2120.39   49.40
  -3   1   1 2128.69   49.80
   3   1  -1 2122.99   48.70
  -3   1   1 2102.69   49.70
   3   1  -1 2069.49   48.60
  -3   1   1 2142.19   50.79
  -3   1   1 2102.49   49.60
  -2  -1   1   66.19    4.00
  -2  -1   1   69.09    3.90
   2  -1  -1   63.69    4.70
   2  -1  -1   59.69    4.30
   2  -1  -1   66.19    4.90
  -2  -1   1   63.79    3.70
  -2  -1   1   65.69    3.60
  -2  -1   1   66.59    3.40
   2  -1  -1   60.09    4.70
  -2  -1   1   65.49    4.70
   2  -1  -1   80.29    5.80
   2  -1  -1   66.49    4.70
   2  -1  -1   56.89    4.30
  -2   1   1   69.39    4.50
   2   1  -1   53.99    3.60
  -2   1   1   66.59    4.50
  -2   1   1   67.69    5.00
   2   1  -1   53.49    3.50
   2   1  -1   63.59    3.60
  -2   1   1   57.59    4.20
  -2   1   1   62.39    4.40
   2   1  -1   65.69    3.70
  -2   1   1   65.49    5.10
   2   1  -1   58.09    3.00
  -2   1   1   67.39    4.40
  -1  -1   1  565.74   13.60
  -1   1   1  615.74   14.60
  -1   1  -1 2672.93   61.49
  -1   1  -1 2682.93   61.69
  -2  -1  -1 2760.92   62.39
   2  -1   1 2739.53   63.59
   2  -1   1 2776.12   63.49
  -2  -1  -1 2714.43   62.19
   2  -1   1 2733.83   63.49
   2  -1   1 2857.01   62.99
  -2  -1  -1 2741.33   62.09
   2  -1   1 2773.82   63.39
  -2  -1  -1 2739.63   62.09
   2   1   1 2689.33   61.99
  -2   1  -1 2768.62   63.19
  -2   1  -1 2760.72   63.59
  -2   1  -1 2727.83   63.49
   2   1   1 2794.22   62.09
  -2   1  -1 2787.62   63.69
  -2   1  -1 2692.63   63.39
  -2   1  -1 2654.63   63.59
  -3  -1  -1  266.07    7.70
   3  -1   1  282.77    8.50
   3  -1   1  295.97    8.00
  -3  -1  -1  272.07    7.50
  -3  -1  -1  260.87    7.50
   3  -1   1  271.67    9.50
   3  -1   1  280.67    9.00
   3  -1   1  273.37    9.10
   3  -1   1  281.07    9.40
  -3   1  -1  280.87    9.60
   3   1   1  267.17    7.30
  -3   1  -1  274.77   10.40
  -3   1  -1  275.67    9.40
  -3   1  -1  259.07    9.30
  -3   1  -1  293.87    9.40
   3   1   1  266.37    7.50
  -4  -1  -1 1048.80   25.60
  -4  -1  -1 1055.99   25.80
   4  -1   1 1081.89   27.10
   4  -1   1 1051.19   26.70
  -4  -1  -1 1023.60   25.10
  -4  -1  -1 1059.29   25.00
   4  -1   1 1068.89   27.10
   4  -1   1 1054.79   26.50
  -4  -1  -1 1012.70   25.40
  -4  -1  -1 1060.09   25.50
   4   1   1 1071.89   25.40
  -4   1  -1 1072.39   27.00
   4   1   1 1073.89   25.20
  -4   1  -1 1055.49   27.00
  -4   1  -1 1054.99   26.90
  -4   1  -1 1050.29   26.80
  -4   1  -1 1091.29   27.10
   5  -1   1  227.68    9.30
   5  -1   1  232.58   10.70
  -5  -1  -1  217.08    8.40
  -5  -1  -1  211.28    8.90
  -5  -1  -1  230.98    8.80
   5  -1   1  234.68   10.20
  -5  -1  -1  215.38    8.70
   5  -1   1  242.08   10.20
  -5  -1  -1  228.48    8.40
   5   1   1  230.38    8.40
  -5   1  -1  228.78   10.90
  -5   1  -1  215.78   15.30
  -5   1  -1  222.88   10.60
  -5   1  -1  227.48   10.70
   5   1   1  227.78    8.00
   6  -1   1  294.17   12.80
  -6  -1  -1  267.57   11.00
   6  -1   1  272.87   12.20
   6  -1   1  292.87   11.30
  -6  -1  -1  274.47   11.20
  -6  -1  -1  275.87   11.30
   6  -1   1  297.17   12.30
  -6  -1  -1  268.17   10.80
  -6  -1  -1  299.87   10.90
  -6   1  -1  287.17   12.70
  -6   1  -1  309.37   13.70
  -6   1  -1  280.17   12.80
   6   1   1  285.27   10.50
  -6   1  -1  254.67   16.40
  -6   1  -1  265.47   12.70
  -6   1  -1  282.07   13.20
   6   1   1  278.47    9.80
  -7  -1  -1   27.40    6.10
  -7  -1  -1   32.50   10.00
   7  -1   1   24.10    7.60
  -7  -1  -1   27.00    6.50
   7  -1   1   34.00    7.70
   7  -1   1   20.90    6.70
   7  -1   1   17.60    5.60
  -7  -1  -1   24.10    6.00
  -7  -1  -1   27.10    6.90
  -7  -1  -1   27.20    6.40
  -7   1  -1   29.80    7.90
  -7   1  -1   19.70    7.50
  -7   1  -1   21.80    7.40
  -7   1  -1   26.20    8.00
  -7   1  -1   22.20    7.50
  -7   1  -1   18.50   10.50
   7   1   1   21.60    4.70
   7   1   1   19.00    5.40
  -7   1  -1   28.60    9.10
  -8  -1  -1   73.69    8.00
  -8  -1  -1   75.79    9.20
  -8  -1  -1   51.49    9.50
  -8  -1  -1   70.29    7.70
  -8  -1  -1   71.29   11.80
   8  -1   1   56.69    7.40
  -8  -1  -1   52.89    8.20
  -8   1  -1   80.99    9.90
   8   1   1   55.89    5.20
  -8   1  -1   63.99    9.70
  -8   1  -1   74.19    9.90
  -8   1  -1   47.60    8.80
  -8   1  -1   66.69   10.50
   8   1   1   61.59    6.40
  -8   1  -1   58.79    9.40
  -9  -1  -1   67.39    9.40
  -9  -1  -1   71.69    8.80
  -9  -1  -1   65.89    8.40
  -9  -1  -1   76.59    8.20
  -9  -1  -1   77.09    8.40
  -9   1  -1   66.99    9.90
  -9   1  -1   61.49   11.80
  -9   1  -1   61.39   10.60
  -9   1  -1   47.40   10.80
  -9   1  -1   66.59   10.70
  -9   1  -1   63.49   10.30
 -10  -1  -1    5.80    6.20
 -10  -1  -1    6.00   16.10
 -10  -1  -1   13.30    8.10
 -10  -1  -1    8.10    7.10
 -10  -1  -1  -14.40   10.30
 -10  -1  -1    1.10    7.00
  10  -1   1   19.60   13.20
 -10   1  -1    0.90   10.10
 -10   1  -1    4.60    9.90
 -10   1  -1    9.20   10.10
 -10   1  -1    5.10    9.50
 -10   1  -1   11.40   11.60
 -11  -2   1   17.90    7.40
 -11  -2   1    1.80    6.40
 -11   2   1   11.50   14.50
 -11   2   1   12.80   12.70
 -11   2   1    5.30   12.00
 -10  -2   1   11.00    7.60
 -10  -2   1   16.60   11.10
  10  -2  -1   11.90   10.40
 -10  -2   1   20.70    7.60
 -10  -2   1  -11.80    8.60
 -10   2   1   -3.90   11.50
 -10   2   1   13.30   11.70
 -10   2   1   -5.60   11.50
 -10   2   1   -6.20   14.50
 -10   2   1   19.70   12.30
  -9  -2   1   36.70    8.20
  -9  -2   1   31.60   10.10
  -9  -2   1   24.40   10.10
  -9  -2   1   34.70    8.10
   9  -2  -1   33.60   10.70
  -9  -2   1   34.60    9.20
  -9  -2   1   38.30    8.00
  -9  -2   1   26.50    7.80
   9  -2  -1   34.80    9.40
  -9   2   1   37.20   11.40
  -9   2   1   32.90   12.60
  -9   2   1   18.00   10.20
  -9   2   1   17.20   10.90
  -9   2   1   24.10   11.40
  -8  -2   1   -0.80    6.80
   8  -2  -1   -7.70    9.00
  -8  -2   1    3.60    6.90
  -8  -2   1    7.30    7.10
  -8  -2   1   -3.90    7.40
  -8  -2   1    1.00    8.50
  -8  -2   1    8.80    8.60
   8  -2  -1    8.10    8.20
  -8   2   1  -10.90    8.90
  -8   2   1    0.70    9.20
  -8   2   1    0.30    9.00
   8   2  -1    1.00    5.40
  -8   2   1   17.40    9.80
   8   2  -1    8.50    6.20
  -8   2   1    0.70    9.90
  -8   2   1   -2.40   10.00
  -7  -2   1   87.09    7.90
  -7  -2   1   89.59    8.30
  -7  -2   1   79.89    7.60
  -7  -2   1   84.19    7.90
  -7  -2   1   93.69    9.80
   7  -2  -1  108.19   10.50
  -7  -2   1   82.19    7.80
   7  -2  -1   97.99    9.20
  -7  -2   1   89.99    8.10
   7  -2  -1   79.69    9.30
   7   2  -1   89.39    6.50
  -7   2   1   89.59   10.20
  -7   2   1   75.59   10.30
   7   2  -1   86.29    6.80
  -7   2   1   88.79   12.40
  -7   2   1   86.49   10.20
  -7   2   1   94.09   10.20
  -7   2   1   87.39   10.30
  -6  -2   1 1115.39   28.40
  -6  -2   1 1098.09   28.30
   6  -2  -1 1087.39   30.50
   6  -2  -1 1079.09   28.20
   6  -2  -1 1034.40   30.40
  -6  -2   1 1097.19   28.10
  -6  -2   1 1077.19   28.10
   6  -2  -1 1083.89   29.90
  -6  -2   1 1116.69   30.00
  -6  -2   1 1057.09   28.30
  -6  -2   1 1120.69   28.50
   6  -2  -1  995.80   27.00
   6  -2  -1 1082.99   29.90
   6   2  -1 1119.29   27.60
  -6   2   1 1133.69   31.20
  -6   2   1 1083.49   33.10
   6   2  -1 1082.19   27.40
   6   2  -1 1082.99   26.40
  -6   2   1 1138.79   31.50
  -6   2   1 1114.19   30.40
   6   2  -1 1108.69   26.80
  -6   2   1 1052.09   30.30
   5  -2  -1   79.09    7.70
   5  -2  -1   79.09    7.50
  -5  -2   1   83.09    7.60
   5  -2  -1   71.59    7.50
  -5  -2   1   89.29    7.00
  -5  -2   1   89.99    6.10
  -5  -2   1   75.59    5.60
  -5  -2   1   77.39    7.10
   5  -2  -1   71.99    7.20
   5  -2  -1   71.19    7.40
  -5  -2   1   80.89    5.80
   5  -2  -1   82.99    6.30
  -5  -2   1   82.79    7.40
  -5   2   1   79.59    8.30
  -5   2   1   67.39    7.80
   5   2  -1   75.89    5.60
  -5   2   1   79.99    7.80
   5   2  -1   71.19    6.30
  -5   2   1   74.89    9.50
  -5   2   1   85.89    8.40
  -5   2   1   79.09    7.20
   5   2  -1   66.09    5.90
   4  -2  -1  260.67   10.40
   4  -2  -1  269.87   11.50
  -4  -2   1  236.28   10.00
  -4  -2   1  272.67    9.50
   4  -2  -1  281.27   11.70
  -4  -2   1  285.57    9.00
  -4  -2   1  280.57    9.40
  -4  -2   1  292.27    9.80
   4  -2  -1  282.27   11.20
  -4  -2   1  287.97    9.30
   4  -2  -1  274.57   11.20
  -4  -2   1  272.67    9.60
   4   2  -1  275.57    8.70
   4   2  -1  282.57    9.10
  -4   2   1  284.47   11.60
  -4   2   1  280.77   11.80
  -4   2   1  275.77   12.00
  -4   2   1  275.57   11.20
   4   2  -1  273.77    9.80
  -4   2   1  252.67   13.30
  -4   2   1  294.17   12.10
   3  -2  -1  662.63   18.50
  -3  -2   1  675.53   17.10
   3  -2  -1  643.14   18.50
  -3  -2   1  686.93   17.30
  -3  -2   1  684.63   17.10
   3  -2  -1  676.43   18.10
   3  -2  -1  628.34   20.30
  -3  -2   1  659.93   17.20
  -3  -2   1  655.63   16.60
  -3  -2   1  673.13   17.10
   3   2  -1  691.93   17.30
  -3   2   1  670.83   18.40
  -3   2   1  673.43   18.70
   3   2  -1  686.83   16.90
   3   2  -1  669.73   16.90
  -3   2   1  660.43   18.70
  -3   2   1  665.43   18.50
  -3   2   1  667.03   19.00
  -3   2   1  675.33   21.50
  -2  -2   1 6675.93  149.09
   2  -2  -1 6618.84  149.39
  -2  -2   1 6561.04  148.99
  -2  -2   1 6503.65  148.39
   2  -2  -1 6461.75  149.59
   2  -2  -1 6665.53  150.58
   2  -2  -1 6522.65  149.79
   2  -2  -1 6502.55  149.59
   2  -2  -1 6522.35  149.69
  -2   2   1 6466.45  149.59
  -2   2   1 6547.34  149.69
  -2   2   1 6461.05  150.28
  -2   2   1 6504.65  149.69
  -2   2   1 6601.04  149.59
   2   2  -1 6606.44  148.79
   2   2  -1 6616.94  149.19
  -1  -2   1 1814.32   42.70
   1  -2  -1 1828.12   43.00
   1  -2  -1 1858.11   42.80
  -1  -2   1 1831.82   42.90
   1  -2  -1 1774.92   42.80
   1  -2  -1 1861.01   43.00
  -1  -2   1 1792.52   42.50
   1  -2  -1 1781.42   42.60
   1  -2  -1 1791.62   42.60
  -1  -2   1 1770.22   42.10
  -1  -2   1 1801.22   42.40
   1  -2  -1 1809.12   42.50
  -1  -2   1 1803.82   42.40
  -1   2   1 1839.92   42.90
   1   2  -1 1798.62   42.40
   1   2  -1 1788.52   42.00
  -1   2   1 1844.82   42.60
   1   2  -1 1814.82   42.30
   1   2  -1 1783.62   42.80
  -1   2   1 1825.62   42.90
  -1   2   1 1806.62   42.60
  -1   2   1 1855.21   42.90
   1   2  -1 1840.92   42.30
  -1   2   1 1773.32   42.60
  -1   2   1 1822.32   42.60
   0  -2  -1 3363.86   86.79
   0  -2  -1 3595.44   86.89
   0  -2   1 3871.11   87.39
   0  -2   1 3725.13   87.59
   0  -2  -1 3891.31   86.99
   0  -2  -1 3862.61   86.99
   0  -2   1 3916.91   87.59
   0  -2   1 3871.81   87.29
   0  -2  -1 3864.31   87.29
   0  -2   1 4002.20   87.89
   0  -2  -1 3988.10   86.99
   0  -2   1 3795.62   87.39
   0   2  -1 3650.23   87.69
   0   2  -1 3827.92   87.29
   0   2  -1 3833.72   87.39
   0   2  -1 3884.81   87.39
  -2  -2  -1  563.54   14.70
   2  -2   1  588.54   16.10
   2  -2   1  586.64   16.00
   2  -2   1  578.24   15.60
  -2  -2  -1  581.44   14.20
   2  -2   1  593.44   15.40
  -2  -2  -1  553.04   13.70
  -2  -2  -1  573.34   14.20
   2  -2   1  577.24   16.30
  -2  -2  -1  564.44   13.90
  -2   2  -1  584.64   16.00
   2   2   1  590.24   13.40
   2   2   1  575.44   13.50
  -2   2  -1  592.44   16.00
   2   2   1  562.74   13.50
  -2   2  -1  596.54   15.80
  -2   2  -1  597.14   16.30
   2   2   1  578.64   13.50
  -2   2  -1  586.24   16.00
  -2   2  -1  555.34   15.90
   3  -2   1 2544.95   58.69
   3  -2   1 2459.05   59.59
   3  -2   1 2465.75   59.39
   3  -2   1 2553.64   59.69
  -3  -2  -1 2491.45   57.19
  -3  -2  -1 2552.54   57.29
  -3   2  -1 2499.25   59.59
  -3   2  -1 2545.85   59.29
  -3   2  -1 2537.45   59.69
  -3   2  -1 2476.45   59.69
  -3   2  -1 2510.65   59.79
  -3   2  -1 2525.15   59.49
   4  -2   1 1101.29   29.50
   4  -2   1 1216.08   28.60
   4  -2   1 1172.28   29.70
   4  -2   1 1169.28   30.30
  -4  -2  -1 1200.08   27.40
  -4  -2  -1 1163.08   27.40
   4  -2   1 1183.58   30.30
  -4  -2  -1 1173.18   27.40
  -4  -2  -1 1173.68   27.40
  -4  -2  -1 1103.39   26.70
   4  -2   1 1120.99   29.60
   4   2   1 1145.79   26.80
  -4   2  -1 1157.68   30.00
  -4   2  -1 1153.98   30.20
   4   2   1 1198.18   26.80
  -4   2  -1 1147.09   30.10
  -4   2  -1 1150.08   30.30
  -4   2  -1 1157.28   29.90
   5  -2   1  104.89    8.80
   5  -2   1  105.59    6.20
  -5  -2  -1   98.99    6.10
  -5  -2  -1  105.39    5.60
   5  -2   1  117.99    9.90
   5  -2   1  112.09    7.00
  -5  -2  -1   92.39    5.40
  -5  -2  -1   97.39    5.90
  -5  -2  -1  111.79    6.20
   5  -2   1  102.69    8.30
   5  -2   1   91.69    7.60
   5   2   1   93.49    4.50
  -5   2  -1  117.79   10.20
   5   2   1  117.29    4.80
  -5   2  -1  138.19   12.00
  -5   2  -1  122.59    9.90
  -5   2  -1  105.39    8.20
  -5   2  -1  106.89    8.50
  -5   2  -1  106.39    8.60
  -5   2  -1  101.89    9.40
  -6  -2  -1  284.27   10.40
  -6  -2  -1  313.57   10.20
   6  -2   1  305.47   13.10
   6  -2   1  308.77   14.00
  -6  -2  -1  295.47   10.20
  -6  -2  -1  293.37   10.40
  -6  -2  -1  296.57   10.40
   6  -2   1  288.07   12.60
   6  -2   1  305.67   14.10
  -6  -2  -1  280.87   10.60
  -6   2  -1  321.27   15.20
  -6   2  -1  268.07   13.70
  -6   2  -1  305.27   15.10
  -6   2  -1  287.07   14.40
  -6   2  -1  290.57   13.70
   6   2   1  288.97    8.90
   6   2   1  294.97    9.00
  -6   2  -1  290.77   14.00
   7  -2   1  160.48   13.40
  -7  -2  -1  125.69    8.60
   7  -2   1  147.79   12.50
  -7  -2  -1  150.58    8.50
  -7  -2  -1  157.78   12.40
   7  -2   1  132.89   11.80
  -7  -2  -1  139.09    9.80
  -7  -2  -1  149.99    9.30
  -7  -2  -1  129.39    8.30
  -7   2  -1  146.29   11.90
  -7   2  -1  132.59   17.50
  -7   2  -1  129.29   10.60
  -7   2  -1  150.58   13.10
  -7   2  -1  132.49   11.20
  -7   2  -1  143.89   11.50
  -7   2  -1  137.39   11.00
  -8  -2  -1   31.00    6.30
  -8  -2  -1   17.10    7.60
  -8  -2  -1   14.50    6.90
  -8  -2  -1   16.20    5.60
  -8  -2  -1   13.50    9.60
   8  -2   1   34.20    8.70
  -8  -2  -1   22.50    5.50
   8  -2   1   21.60    9.10
  -8  -2  -1   17.20    5.30
  -8   2  -1    6.50    9.40
  -8   2  -1    9.60    9.10
  -8   2  -1   22.70   14.70
  -8   2  -1   12.30   10.20
  -8   2  -1   -5.20    8.40
  -8   2  -1   16.60    9.40
   9  -2   1   47.80    8.30
  -9  -2  -1   37.00    6.70
   9  -2   1   66.79   10.70
  -9  -2  -1   21.60    8.60
  -9  -2  -1   19.80    8.20
  -9   2  -1   13.30   10.40
  -9   2  -1   36.60   11.20
  -9   2  -1   27.00   11.20
  -9   2  -1   12.40   10.30
  -9   2  -1   26.90   10.20
 -10  -2  -1   -1.00    5.40
 -10   2  -1   -2.30   12.20
 -10   2  -1  -23.90   16.40
 -10   2  -1   -3.50   10.80
 -10   2  -1   15.00   11.40
  10  -3  -1   20.70   12.10
 -10  -3   1    7.40   10.60
 -10  -3   1   11.10    5.80
 -10  -3   1   11.20    6.20
 -10  -3   1    6.60    6.70
 -10   3   1    4.90   13.80
 -10   3   1   12.80   12.60
 -10   3   1    3.70   12.00
 -10   3   1   -5.70   11.90
  -9  -3   1   39.10    7.10
  -9  -3   1   33.30    7.20
   9  -3  -1   40.70   12.10
  -9  -3   1   27.80    9.70
  -9  -3   1   52.49   11.20
  -9  -3   1   26.10    8.90
  -9   3   1   32.00   12.50
  -9   3   1   52.09   12.60
  -9   3   1   26.00   13.10
  -9   3   1   19.20   11.10
  -9   3   1   49.70   11.80
  -8  -3   1   61.29    9.00
  -8  -3   1   54.79    8.20
  -8  -3   1   71.09    7.60
   8  -3  -1   64.59   11.60
  -8  -3   1   59.29    9.10
  -8  -3   1   58.79    7.10
   8  -3  -1   73.39   11.30
  -8  -3   1   56.29    7.20
  -8   3   1   65.69   11.30
  -8   3   1   81.79   11.30
  -8   3   1   55.49   11.70
   8   3  -1   53.79    4.50
  -8   3   1   72.39   12.60
  -7  -3   1   64.59    6.90
  -7  -3   1   87.49    9.20
  -7  -3   1   84.39    8.10
  -7  -3   1   67.09    7.20
   7  -3  -1   73.09    6.50
  -7  -3   1   63.89   10.20
   7  -3  -1   70.89   10.70
   7  -3  -1   72.99   10.20
   7  -3  -1   68.29    7.80
  -7  -3   1   64.09    7.30
  -7   3   1   70.89   10.50
  -7   3   1   71.89   10.80
   7   3  -1   63.39    5.50
  -7   3   1   65.09   10.80
  -7   3   1   65.89   10.10
  -7   3   1   79.99   11.50
  -7   3   1   61.89   10.10
   7   3  -1   62.99    5.50
   6  -3  -1   20.60    7.60
  -6  -3   1   26.70    5.90
   6  -3  -1   34.50   11.10
  -6  -3   1   17.90    5.80
  -6  -3   1   17.40    5.80
  -6  -3   1   22.00    5.50
  -6  -3   1   14.50    6.40
   6  -3  -1   21.70    7.50
   6  -3  -1   44.10    9.10
   6  -3  -1   31.00    8.20
  -6  -3   1   23.30    6.80
  -6  -3   1   25.40    5.70
  -6   3   1   12.50    7.90
   6   3  -1   24.90    4.50
   6   3  -1   25.20    4.60
  -6   3   1   39.20    9.20
  -6   3   1   23.30    8.70
  -6   3   1   34.50    9.30
  -6   3   1   31.50    9.20
  -6   3   1   37.50    7.80
  -6   3   1    9.90   10.00
  -5  -3   1   96.09    7.90
   5  -3  -1  151.98   13.00
   5  -3  -1  130.09    9.40
   5  -3  -1  146.79   10.60
  -5  -3   1  111.69    7.30
   5  -3  -1  129.59   10.50
  -5  -3   1  120.19    8.40
   5  -3  -1  118.79    9.70
  -5  -3   1  124.19    7.80
  -5  -3   1  119.59    7.70
   5  -3  -1  124.49   10.50
  -5  -3   1  116.09    7.90
  -5   3   1  124.59   10.80
  -5   3   1  157.28   12.40
   5   3  -1  109.79    6.20
   5   3  -1  114.69    7.10
  -5   3   1  139.59   10.90
   5   3  -1   99.19    6.50
  -5   3   1  106.19   11.40
   5   3  -1  106.89    6.60
  -5   3   1  133.69   11.50
  -5   3   1  133.09   11.60
  -5   3   1  149.99   11.30
   4  -3  -1  137.09    9.90
   4  -3  -1  134.99   10.60
  -4  -3   1  124.49    7.30
   4  -3  -1  134.69    9.70
  -4  -3   1  136.99    7.30
  -4  -3   1  142.89    7.10
   4  -3  -1  103.09    8.70
  -4  -3   1  137.69    6.60
   4  -3  -1  132.39    9.00
  -4   3   1  126.69    9.80
  -4   3   1  128.59   11.00
   4   3  -1  125.19    6.10
  -4   3   1  134.59   10.30
  -4   3   1  111.89    9.80
  -4   3   1  115.09   10.30
  -4   3   1  120.49    9.50
  -4   3   1  130.59   10.10
   4   3  -1  119.29    6.90
   3  -3  -1   49.99    5.90
  -3  -3   1   56.59    5.00
   3  -3  -1   56.89    6.20
   3  -3  -1   53.89    6.10
  -3  -3   1   56.49    4.40
   3  -3  -1   54.89    6.10
  -3  -3   1   56.89    4.90
  -3  -3   1   66.39    4.90
  -3  -3   1   55.39    4.40
   3  -3  -1   45.30    5.50
  -3  -3   1   57.39    4.80
   3  -3  -1   40.90    6.50
   3   3  -1   57.09    5.20
  -3   3   1   45.50    6.10
  -3   3   1   48.80    6.00
  -3   3   1   49.50    7.50
  -3   3   1   49.20    6.20
  -3   3   1   50.79    5.90
   3   3  -1   41.40    4.30
  -3   3   1   40.60    6.40
  -3   3   1   45.40    6.10
   3   3  -1   48.20    4.80
  -2  -3   1  602.54   16.20
   2  -3  -1  606.64   17.60
  -2  -3   1  542.45   17.50
  -2  -3   1  597.14   16.30
  -2  -3   1  570.44   14.10
  -2  -3   1  584.54   16.20
  -2  -3   1  602.14   15.70
   2  -3  -1  609.44   18.00
   2  -3  -1  623.54   17.10
   2  -3  -1  601.04   17.60
   2  -3  -1  619.74   17.30
   2  -3  -1  620.14   17.40
  -2  -3   1  625.34   16.80
  -2   3   1  588.34   17.50
  -2   3   1  611.24   17.60
   2   3  -1  602.24   14.90
  -2   3   1  610.64   17.20
   2   3  -1  599.34   16.20
  -2   3   1  594.64   17.20
  -2   3   1  608.04   17.10
   2   3  -1  637.64   16.10
   2   3  -1  610.64   15.00
  -2   3   1  605.54   17.10
  -2   3   1  627.14   18.10
   2   3  -1  616.44   16.30
   2   3  -1  597.74   16.70
  -1  -3   1    9.90    3.30
  -1  -3   1   15.20    4.10
  -1  -3   1   15.80    4.20
   1  -3  -1   18.50    3.90
   1  -3  -1   11.30    3.80
   1  -3  -1    9.60    3.70
  -1  -3   1   18.10    3.80
   1  -3  -1    8.80    3.90
  -1  -3   1    6.00    3.40
  -1  -3   1   17.00    3.30
   1  -3  -1   10.30    3.70
   1  -3  -1   12.30    3.80
   1  -3  -1    4.40    4.00
  -1   3   1   12.00    3.90
  -1   3   1    9.80    4.00
  -1   3   1   19.40    4.30
   1   3  -1   20.60    3.40
   1   3  -1   10.70    1.80
   1   3  -1   15.60    3.70
   1   3  -1   10.60    3.50
  -1   3   1   16.40    3.80
  -1   3   1   12.70    3.80
   1   3  -1   15.20    3.60
  -1   3   1   15.00    3.90
   1   3  -1   11.50    4.00
  -1   3   1    9.70    3.90
   1   3  -1    8.60    3.30
   0  -3  -1 1076.59   26.30
   0  -3  -1 1069.49   26.30
   0  -3   1 1101.49   27.00
   0  -3  -1 1044.80   26.20
   0  -3  -1 1038.20   26.60
   0  -3  -1 1083.99   26.40
   0  -3   1 1075.29   27.20
   0  -3   1 1058.79   26.60
   0  -3  -1 1040.60   26.70
   0  -3   1 1082.49   26.80
   0  -3   1 1048.10   27.10
   0  -3  -1 1075.99   26.10
   0  -3   1 1085.29   27.50
   0   3   1 1069.79   26.60
   0   3  -1 1051.69   27.20
   0   3  -1 1105.09   27.00
   0   3  -1 1048.30   26.10
   0   3   1 1077.89   26.70
   0   3   1 1063.39   26.20
   0   3  -1 1086.19   26.60
   0   3   1 1054.89   26.20
   0   3   1 1058.79   26.30
   0   3  -1 1096.99   27.10
   0   3  -1 1103.29   27.40
   0   3   1 1076.09   26.30
   0   3   1 1102.29   26.20
   0   3  -1 1061.49   26.80
  -1  -3  -1    7.50    2.70
  -1  -3  -1    9.90    2.40
   1  -3   1   13.80    4.00
   1  -3   1   11.40    3.90
  -1  -3  -1    8.90    3.10
   1  -3   1    8.20    4.10
   1  -3   1   13.00    3.90
  -1  -3  -1    8.80    2.80
   1  -3   1   15.10    4.50
  -1  -3  -1   12.20    3.10
   1  -3   1   12.70    3.80
  -1  -3  -1    8.40    2.90
  -1  -3  -1    6.30    2.90
   1   3   1    1.50    3.20
   1   3   1    4.10    2.80
  -1   3  -1    5.70    4.10
  -1   3  -1   21.30    4.60
  -1   3  -1   11.00    3.80
  -1   3  -1   18.20    4.20
  -1   3  -1   14.20    4.20
   1   3   1    9.40    2.50
   1   3   1   10.20    3.10
   1   3   1    6.60    2.40
   1   3   1   12.20    2.70
  -1   3  -1   11.80    4.00
   1   3   1    7.10    2.30
  -1   3  -1    5.20    4.50
  -2  -3  -1  469.35   12.00
  -2  -3  -1  451.65   12.10
   2  -3   1  446.56   13.90
  -2  -3  -1  466.45   12.50
   2  -3   1  461.65   13.80
   2  -3   1  438.56   14.40
  -2  -3  -1  456.35   11.60
  -2  -3  -1  465.75   11.60
   2  -3   1  452.05   14.20
   2  -3   1  430.36   14.00
   2  -3   1  455.45   14.90
  -2  -3  -1  457.25   12.00
  -2  -3  -1  460.15   12.60
  -2   3  -1  417.06   15.20
  -2   3  -1  457.95   14.50
   2   3   1  470.65   12.00
  -2   3  -1  449.06   14.40
   2   3   1  454.95   11.70
  -2   3  -1  461.25   14.70
  -2   3  -1  449.86   14.40
   2   3   1  460.55   12.20
  -2   3  -1  456.85   14.40
  -2   3  -1  451.65   13.90
  -3  -3  -1  905.21   21.60
   3  -3   1  883.21   24.50
  -3  -3  -1  860.81   21.90
  -3  -3  -1  866.51   20.80
  -3  -3  -1  837.72   20.30
   3  -3   1  870.11   23.90
   3  -3   1  866.61   23.50
   3  -3   1  895.21   24.60
  -3  -3  -1  853.81   21.10
   3  -3   1  914.41   24.30
  -3  -3  -1  853.41   21.70
   3  -3   1  872.51   23.20
   3   3   1  857.41   20.30
  -3   3  -1  919.31   24.30
  -3   3  -1  877.11   25.70
  -3   3  -1  862.61   23.70
  -3   3  -1  870.51   24.10
  -3   3  -1  885.51   24.00
   3   3   1  879.31   20.30
  -3   3  -1  881.51   25.90
   3   3   1  887.91   20.40
  -3   3  -1  909.11   24.30
   3   3   1  848.82   20.40
   4  -3   1   79.69    8.10
  -4  -3  -1   89.49    3.80
  -4  -3  -1   90.39    5.10
  -4  -3  -1   89.09    4.50
  -4  -3  -1   98.29    5.30
   4  -3   1  117.69    8.90
   4  -3   1  105.89    7.70
  -4  -3  -1   87.79    4.70
  -4  -3  -1   85.79    5.80
   4  -3   1  118.09    8.70
   4  -3   1  108.99    8.30
   4  -3   1  109.39    9.00
  -4   3  -1   92.19    8.20
  -4   3  -1  102.89    8.20
  -4   3  -1  111.29    9.70
  -4   3  -1  125.49    9.90
  -4   3  -1  129.79   11.40
   5  -3   1  245.08   13.00
   5  -3   1  266.97   15.00
  -5  -3  -1  263.67    8.30
  -5  -3  -1  263.87    8.10
   5  -3   1  288.87   11.30
  -5  -3  -1  269.97    9.20
   5  -3   1  292.17   13.00
  -5  -3  -1  271.07    8.70
   5  -3   1  281.07   14.00
  -5  -3  -1  274.57    9.00
   5  -3   1  253.07   12.70
  -5   3  -1  262.27   15.60
  -5   3  -1  269.97   13.60
  -5   3  -1  260.57   12.40
  -5   3  -1  267.37   12.90
  -5   3  -1  255.07   13.30
  -5   3  -1  293.77   13.20
  -5   3  -1  269.87   13.60
   6  -3   1  302.37   14.10
  -6  -3  -1  271.97    9.70
  -6  -3  -1  290.97   10.20
  -6  -3  -1  283.77    9.30
   6  -3   1  298.77   10.90
   6  -3   1  294.07   15.20
  -6  -3  -1  291.87    9.20
  -6  -3  -1  308.37    9.60
   6  -3   1  278.27   12.00
   6  -3   1  312.27   15.10
   6  -3   1  267.17   13.30
  -6   3  -1  298.27   17.70
  -6   3  -1  317.07   15.90
  -6   3  -1  274.67   15.40
  -6   3  -1  290.37   14.90
  -6   3  -1  294.47   15.50
  -6   3  -1  290.67   14.90
  -6   3  -1  280.97   14.80
   7  -3   1   36.00    9.50
  -7  -3  -1   30.00    4.10
  -7  -3  -1   25.00    4.30
  -7  -3  -1   28.80    6.00
   7  -3   1   36.20    9.20
  -7  -3  -1   43.00    9.20
  -7  -3  -1   16.80    5.30
  -7   3  -1   20.80    8.70
  -7   3  -1   27.90    9.80
  -7   3  -1   12.80    9.70
  -7   3  -1   23.10    8.90
  -7   3  -1   35.80    9.60
  -8  -3  -1    6.10    7.00
   8  -3   1   18.20    9.40
  -8  -3  -1   -3.80    8.20
  -8  -3  -1   -8.60    6.30
  -8  -3  -1    9.10    4.50
   8  -3   1    1.30    9.80
  -8   3  -1    4.10    9.40
  -8   3  -1   -4.20    9.70
  -8   3  -1    6.20   10.90
  -8   3  -1    0.90    9.30
  -8   3  -1    8.00   10.40
  -9  -3  -1   31.80   10.10
  -9  -3  -1   13.90    7.80
  -9  -3  -1   23.90    8.50
   9  -3   1   26.60   11.20
   9  -3   1   47.80   10.30
  -9   3  -1   18.20   11.20
  -9   3  -1   18.50   11.60
  -9   3  -1    1.90   18.10
  -9   3  -1   31.30   11.30
  -9   3  -1   31.70   12.70
 -10  -3  -1   16.60    9.50
  10  -3   1   29.00   10.90
 -10   3  -1   -2.90   12.00
 -10   3  -1    9.50   11.90
 -10   3  -1    3.90   15.00
 -10   3  -1   10.70   12.20
 -10  -4   1    4.70   10.40
 -10  -4   1   30.40   10.60
  10  -4  -1   16.50   13.20
 -10   4   1   11.70   13.90
 -10   4   1   31.10   14.00
 -10   4   1    5.60   15.10
 -10   4   1    8.40   12.70
  -9  -4   1    2.30    8.20
  -9  -4   1   10.30    5.90
  -9  -4   1   10.10    9.10
   9  -4  -1   19.80   11.80
  -9  -4   1    5.10    8.40
   9  -4  -1   30.50   12.50
  -9  -4   1    6.90    6.10
  -9  -4   1   11.30    6.20
  -9  -4   1    9.70    5.90
  -9   4   1    6.90   12.60
  -9   4   1   12.40   12.70
  -9   4   1   -1.50   13.10
  -9   4   1   25.20   11.70
   8  -4  -1   73.29    7.60
  -8  -4   1   61.09    9.10
  -8  -4   1   71.29    7.00
  -8  -4   1   69.89    7.70
  -8  -4   1   73.49    7.10
  -8  -4   1   84.09    9.10
   8  -4  -1   95.49   13.00
  -8  -4   1   79.39    8.80
  -8  -4   1   73.29    7.30
   8  -4  -1   95.19   12.60
   8  -4  -1   71.49    6.80
  -8   4   1   88.19   12.50
  -8   4   1   70.89   13.20
  -8   4   1   68.29   13.10
  -8   4   1   66.49   11.90
  -8   4   1   65.29   19.50
  -7  -4   1   62.59    7.50
  -7  -4   1   57.79    7.50
  -7  -4   1   66.09    8.00
  -7  -4   1   56.29    7.20
   7  -4  -1   59.09   11.50
  -7  -4   1   59.69    7.00
   7  -4  -1   53.79    9.80
   7  -4  -1   51.39    8.10
  -7  -4   1   60.89    6.50
  -7  -4   1   59.79    6.50
   7  -4  -1   57.39   15.90
  -7   4   1   64.19   11.30
  -7   4   1   61.09   11.30
   7   4  -1   59.59    4.30
  -7   4   1   59.29   11.60
  -7   4   1   47.70   10.40
  -7   4   1   59.29   11.40
   7   4  -1   63.59    4.30
  -7   4   1   57.79   11.90
  -6  -4   1    7.60    5.40
   6  -4  -1   25.40    9.60
   6  -4  -1   17.20    7.40
  -6  -4   1   13.50    5.40
  -6  -4   1   23.30    6.30
   6  -4  -1   22.80    8.40
   6  -4  -1    0.10    8.70
  -6  -4   1   11.40    5.90
   6  -4  -1   16.20    7.30
  -6  -4   1   19.10    5.90
  -6  -4   1   32.00    6.10
  -6   4   1    6.30    7.80
   6   4  -1    9.90    3.90
  -6   4   1   13.00    8.00
  -6   4   1    7.70   11.00
  -6   4   1   -1.90    9.60
   6   4  -1    8.90    4.40
  -6   4   1   31.80    9.80
  -6   4   1   29.50    8.90
  -5  -4   1   70.09    6.00
  -5  -4   1   58.19    5.50
   5  -4  -1   58.29    8.40
   5  -4  -1   89.89   10.10
  -5  -4   1   82.99    7.10
  -5  -4   1   75.99    6.70
  -5  -4   1   75.29    6.60
   5  -4  -1   84.69    8.40
   5  -4  -1   67.19    9.40
  -5  -4   1   78.09    6.10
   5  -4  -1   81.09   10.10
   5  -4  -1   76.79    9.10
  -5  -4   1   69.59    6.60
  -5  -4   1   68.59    5.40
   5   4  -1   63.99    5.70
  -5   4   1   72.79    9.50
  -5   4   1   78.09    8.80
  -5   4   1   73.19    9.60
  -5   4   1   79.29   10.20
  -5   4   1   73.69   11.00
  -5   4   1   66.79    9.10
   5   4  -1   71.39    6.30
   5   4  -1   64.09    5.00
  -5   4   1   77.39    9.00
  -4  -4   1  642.24   16.80
  -4  -4   1  663.23   19.10
  -4  -4   1  650.93   18.50
  -4  -4   1  678.03   23.00
  -4  -4   1  648.34   18.00
   4  -4  -1  711.53   22.50
  -4  -4   1  678.33   18.40
  -4  -4   1  666.53   19.40
   4  -4  -1  688.63   21.30
   4  -4  -1  690.53   21.80
   4  -4  -1  701.43   20.60
   4  -4  -1  674.93   20.60
   4  -4  -1  684.83   21.10
  -4   4   1  670.33   21.90
  -4   4   1  705.63   21.50
  -4   4   1  733.33   23.00
   4   4  -1  641.84   18.40
   4   4  -1  669.43   17.90
  -4   4   1  674.33   21.50
   4   4  -1  641.34   18.50
  -4   4   1  680.53   21.00
  -4   4   1  660.23   22.60
  -4   4   1  673.03   21.50
   3  -4  -1  205.58   11.20
   3  -4  -1  196.18   11.30
  -3  -4   1  177.08    5.20
  -3  -4   1  188.08    7.90
   3  -4  -1  198.28   10.50
   3  -4  -1  177.38   11.40
  -3  -4   1  174.28    8.80
   3  -4  -1  195.08   10.20
  -3  -4   1  177.88    8.40
  -3  -4   1  182.18    9.10
   3  -4  -1  187.88   10.50
  -3  -4   1  175.08    9.40
  -3  -4   1  181.48    9.20
  -3   4   1  171.28   11.20
   3   4  -1  177.08    8.20
   3   4  -1  169.28    9.30
  -3   4   1  208.88   10.50
   3   4  -1  172.18    8.90
  -3   4   1  181.58   10.60
  -3   4   1  208.08   11.20
  -3   4   1  203.08   11.30
  -3   4   1  181.28   10.70
  -2  -4   1  819.22   22.10
   2  -4  -1  811.02   23.20
  -2  -4   1  826.22   22.70
  -2  -4   1  824.32   22.90
   2  -4  -1  824.12   23.00
  -2  -4   1  817.82   21.50
   2  -4  -1  821.42   22.60
  -2  -4   1  829.32   22.10
  -2  -4   1  821.62   22.10
  -2  -4   1  792.32   19.70
   2  -4  -1  856.91   23.70
   2  -4  -1  856.51   23.60
   2  -4  -1  843.92   23.70
  -2   4   1  822.22   23.40
   2   4  -1  849.72   20.80
  -2   4   1  863.41   23.60
  -2   4   1  866.41   23.00
   2   4  -1  823.82   20.60
  -2   4   1  840.12   23.00
  -2   4   1  813.02   22.90
   2   4  -1  856.81   22.60
  -2   4   1  809.22   23.30
   2   4  -1  852.21   21.80
   2   4  -1  818.82   21.90
  -2   4   1  821.52   23.00
   1  -4  -1 1442.76   36.70
  -1  -4   1 1507.85   36.40
  -1  -4   1 1451.25   36.60
   1  -4  -1 1461.95   36.50
  -1  -4   1 1483.45   37.00
   1  -4  -1 1520.85   36.90
  -1  -4   1 1417.36   34.70
   1  -4  -1 1469.05   36.60
  -1  -4   1 1463.65   36.50
  -1  -4   1 1466.95   36.60
   1  -4  -1 1496.75   36.90
   1  -4  -1 1438.96   37.00
   1  -4  -1 1516.95   37.50
  -1  -4   1 1494.75   37.40
   1   4  -1 1479.85   36.00
  -1   4   1 1442.86   37.10
  -1   4   1 1507.15   36.80
   1   4  -1 1494.25   34.70
  -1   4   1 1443.86   36.60
  -1   4   1 1515.05   36.90
   1   4  -1 1470.25   36.50
  -1   4   1 1482.15   36.70
   1   4  -1 1509.25   36.20
  -1   4   1 1440.36   36.50
   1   4  -1 1457.35   36.90
   1   4  -1 1521.85   36.60
  -1   4   1 1482.55   37.20
   1   4  -1 1537.75   37.30
   0  -4  -1   77.49    6.70
   0  -4  -1   80.19    6.00
   0  -4   1   87.79    7.10
   0  -4  -1   86.39    6.20
   0  -4  -1   55.59    5.60
   0  -4  -1   81.39    5.80
   0  -4   1   85.79    7.40
   0  -4  -1   73.49    6.30
   0  -4   1   75.99    6.10
   0  -4  -1   68.09    6.00
   0  -4   1   81.09    6.70
   0  -4   1   81.99    6.60
   0  -4   1   73.69    6.40
   0   4   1   73.29    6.30
   0   4   1   72.89    5.60
   0   4   1   79.99    6.50
   0   4  -1   93.99    7.10
   0   4  -1   79.59    7.00
   0   4   1   77.49    6.10
   0   4  -1   84.79    6.80
   0   4   1   84.59    5.90
   0   4  -1   80.59    6.60
   0   4   1   83.39    6.10
   0   4   1   67.49    5.60
   0   4  -1   86.09    6.60
   0   4  -1   72.49    6.60
   0   4  -1   64.19    5.00
  -1  -4  -1 4833.62  113.39
   1  -4   1 4855.81  115.49
   1  -4   1 5212.38  116.19
  -1  -4  -1 4850.31  114.49
   1  -4   1 5002.00  114.89
  -1  -4  -1 4908.31  114.59
  -1  -4  -1 5035.00  113.99
   1  -4   1 4975.00  115.09
  -1  -4  -1 4894.41  113.99
  -1  -4  -1 4989.20  114.09
  -1  -4  -1 4903.01  113.99
   1  -4   1 4840.92  115.19
   1  -4   1 4962.60  115.49
   1   4   1 5026.90  113.89
  -1   4  -1 5054.89  115.29
  -1   4  -1 4926.01  114.89
   1   4   1 5053.39  113.49
  -1   4  -1 5086.79  115.59
  -1   4  -1 4943.61  115.19
  -1   4  -1 4946.41  115.79
  -1   4  -1 4949.30  115.59
   1   4   1 4912.81  113.39
   1   4   1 4997.20  113.59
  -1   4  -1 4950.40  115.09
   1   4   1 4944.31  114.39
   1   4   1 5037.20  114.09
  -2  -4  -1   46.40    4.30
  -2  -4  -1   46.70    4.80
   2  -4   1   46.40    5.90
  -2  -4  -1   50.39    4.40
  -2  -4  -1   38.20    4.20
  -2  -4  -1   42.30    4.90
   2  -4   1   52.29    6.40
  -2  -4  -1   34.00    3.50
   2  -4   1   36.30    6.00
   2  -4   1   36.10    6.70
   2  -4   1   58.29    8.00
  -2  -4  -1   38.00    4.30
   2  -4   1   42.20    6.30
  -2   4  -1   35.80    6.10
  -2   4  -1   44.20    6.20
  -2   4  -1   49.70    7.10
   2   4   1   43.90    4.50
   2   4   1   47.10    3.80
   2   4   1   36.60    4.10
  -2   4  -1   47.60    6.00
  -2   4  -1   55.69    6.40
  -2   4  -1   42.80    6.90
  -2   4  -1   62.69    7.30
   2   4   1   47.30    3.90
  -3  -4  -1 2555.94   58.99
   3  -4   1 2558.64   61.19
  -3  -4  -1 2561.94   59.89
   3  -4   1 2530.55   61.59
   3  -4   1 2530.85   62.09
   3  -4   1 2602.54   62.49
  -3  -4  -1 2459.15   59.09
   3  -4   1 2595.84   62.79
   3  -4   1 2575.54   61.99
  -3  -4  -1 2575.74   59.09
  -3  -4  -1 2488.35   58.79
  -3  -4  -1 2564.94   59.99
  -3   4  -1 2479.25   62.19
  -3   4  -1 2495.25   61.79
   3   4   1 2541.25   58.89
   3   4   1 2554.34   58.89
   3   4   1 2502.85   58.59
  -3   4  -1 2514.15   61.69
   3   4   1 2613.84   58.59
  -3   4  -1 2578.74   62.29
  -3   4  -1 2538.55   62.29
  -3   4  -1 2595.14   61.69
  -3   4  -1 2552.34   63.29
  -4  -4  -1   13.60    4.40
   4  -4   1   21.80    6.90
  -4  -4  -1   16.20    3.30
  -4  -4  -1   13.80    4.20
  -4  -4  -1    7.30    3.60
   4  -4   1   17.20    6.70
  -4  -4  -1   14.50    3.60
  -4  -4  -1   20.70    3.20
   4  -4   1    9.80    7.70
   4  -4   1   21.00    6.30
  -4  -4  -1    9.30    4.10
   4  -4   1   31.20    7.20
   4  -4   1   16.70    6.70
   4   4   1   16.00    1.80
  -4   4  -1   16.50    6.80
  -4   4  -1   10.10    6.70
  -4   4  -1   19.10    8.80
  -4   4  -1   27.20    7.80
  -4   4  -1   26.10    7.70
  -4   4  -1   11.50    7.70
   5  -4   1   40.70    7.90
  -5  -4  -1   34.50    3.50
  -5  -4  -1   27.30    3.80
  -5  -4  -1   33.20    4.00
   5  -4   1   31.70    7.00
  -5  -4  -1   28.20    4.70
  -5  -4  -1   38.90    5.90
  -5  -4  -1   36.00    4.40
  -5  -4  -1   30.20    4.70
   5  -4   1   46.70    8.90
   5  -4   1   41.40    9.00
  -5   4  -1   39.80    9.10
  -5   4  -1   51.59    9.70
  -5   4  -1   44.40    7.90
  -5   4  -1   45.60   12.40
  -5   4  -1   39.80    9.00
  -5   4  -1   33.20    8.70
  -5   4  -1   37.20    7.80
  -6  -4  -1  168.28    7.20
   6  -4   1  156.88   11.80
   6  -4   1  173.48   11.30
  -6  -4  -1  146.09    6.80
   6  -4   1  167.88   13.20
  -6  -4  -1  203.68    8.70
  -6  -4  -1  155.68    8.00
  -6  -4  -1  170.28    6.20
  -6  -4  -1  151.48    7.70
  -6  -4  -1  157.98   11.20
   6  -4   1  185.68   15.00
  -6   4  -1  179.78   15.30
  -6   4  -1  208.28   15.60
  -6   4  -1  185.08   15.60
  -6   4  -1  194.78   16.80
  -6   4  -1  174.68   14.60
  -6   4  -1  180.08   15.00
  -6   4  -1  165.18   12.60
   7  -4   1   11.30    9.80
  -7  -4  -1    7.10    5.50
  -7  -4  -1    7.70    5.20
  -7  -4  -1   10.10    7.70
   7  -4   1    8.60    6.40
   7  -4   1    1.10    5.70
   7  -4   1    9.50   10.10
  -7  -4  -1   -2.30    7.20
  -7   4  -1   23.10   11.00
  -7   4  -1   12.90    9.90
  -7   4  -1   13.10    9.60
  -7   4  -1   10.50    9.80
  -7   4  -1   23.60    9.30
  -7   4  -1    5.40    9.90
  -8  -4  -1   59.59    7.70
  -8  -4  -1   66.79    9.90
  -8  -4  -1   57.59    7.30
  -8  -4  -1   64.89   10.30
   8  -4   1   73.59   12.70
   8  -4   1   64.59   11.80
  -8   4  -1   35.30   12.00
  -8   4  -1   81.29   13.90
  -8   4  -1   53.99   11.10
  -8   4  -1   40.10   12.80
  -8   4  -1   46.70   13.30
  -9  -4  -1   19.70    8.40
  -9  -4  -1   32.10    7.90
  -9  -4  -1   37.10   10.10
   9  -4   1   47.40   13.00
  -9  -4  -1   43.50   10.90
  -9   4  -1   13.00   12.10
  -9   4  -1   29.30   12.00
  -9   4  -1   11.40   12.60
  -9   4  -1   38.40   12.20
  10  -4   1   42.40   12.90
 -10  -4  -1   35.20   11.60
 -10  -4  -1   11.90    9.20
 -10   4  -1   16.30   12.90
 -10   4  -1   13.40   12.10
 -10   4  -1   24.10   14.70
 -10   4  -1   16.90   13.40
 -10  -5   1   -3.10    8.50
  10  -5  -1  -14.30   14.40
 -10  -5   1   -1.20   10.20
 -10   5   1    4.00   16.00
 -10   5   1  -10.30   13.80
   9  -5  -1   84.69   13.30
  -9  -5   1   40.50    5.50
  -9  -5   1   39.40    8.00
  -9  -5   1   47.50    5.90
  -9  -5   1   43.70    9.00
  -9  -5   1   47.40   11.00
   9  -5  -1   55.09   14.60
  -9  -5   1   60.79   10.50
  -9   5   1   70.69   16.40
  -9   5   1   57.79   14.90
  -9   5   1   58.69   13.50
  -9   5   1   68.59   14.60
  -9   5   1   54.59   14.20
  -8  -5   1   24.20    7.00
  -8  -5   1   29.10    6.80
  -8  -5   1   20.40    7.70
  -8  -5   1   23.40    5.70
  -8  -5   1   23.80    7.20
   8  -5  -1   35.40   12.00
  -8  -5   1   24.60    6.20
   8  -5  -1    6.70   13.60
  -8  -5   1   18.30    8.60
  -8  -5   1   24.40    6.40
   8  -5  -1    9.60    8.00
  -8   5   1   12.20   11.10
  -8   5   1   43.70   13.20
  -8   5   1   19.40   12.00
  -8   5   1   30.80   12.00
  -8   5   1   27.90   13.60
  -7  -5   1   89.49    6.90
  -7  -5   1   98.09    9.20
  -7  -5   1   77.89    8.10
  -7  -5   1   88.89    7.80
  -7  -5   1   81.69    7.10
  -7  -5   1   78.39    7.50
  -7  -5   1   76.69    8.40
  -7  -5   1   94.99    7.40
   7  -5  -1   84.79   12.30
   7  -5  -1   64.49    9.80
  -7   5   1   62.79   11.00
  -7   5   1   91.59   13.30
  -7   5   1   72.79   13.20
  -7   5   1   86.79   11.90
  -7   5   1   93.09   14.10
  -6  -5   1   76.79    7.20
   6  -5  -1   50.79    9.30
   6  -5  -1   68.69   11.00
  -6  -5   1   66.29    8.00
  -6  -5   1   62.49    5.80
  -6  -5   1   69.79    7.40
  -6  -5   1   73.09    5.90
   6  -5  -1   67.09   11.70
  -6  -5   1   71.69    7.30
  -6  -5   1   75.99    6.60
   6  -5  -1   72.69   10.70
  -6  -5   1   67.29    8.00
  -6   5   1   65.09   10.30
  -6   5   1   73.39   11.10
  -6   5   1   63.09   10.90
  -6   5   1   68.19   11.50
   6   5  -1   75.99    6.20
  -6   5   1   68.39   10.70
  -6   5   1   83.89   12.50
   6   5  -1   60.19    5.30
   5  -5  -1   41.60    9.90
   5  -5  -1   48.20    9.60
   5  -5  -1   49.10    9.50
   5  -5  -1   44.20    8.40
   5  -5  -1   63.09    9.90
   5  -5  -1   51.89    8.30
  -5  -5   1   62.59   10.20
  -5  -5   1   47.60    6.60
  -5  -5   1   50.89    7.00
  -5  -5   1   55.39    4.30
  -5  -5   1   49.50    7.40
  -5  -5   1   52.79    4.10
  -5  -5   1   43.00    6.70
  -5   5   1   68.09   11.60
  -5   5   1   48.10    9.60
  -5   5   1   56.89    9.80
  -5   5   1   55.69   10.70
  -5   5   1   47.20    9.00
  -5   5   1   45.80    9.70
   5   5  -1   57.09    5.30
  -5   5   1   53.09    9.40
   5   5  -1   54.79    5.20
   5   5  -1   43.20    5.70
  -4  -5   1  145.79   10.20
  -4  -5   1  166.48    9.40
   4  -5  -1  170.88   12.50
  -4  -5   1  150.88   10.70
  -4  -5   1  144.79   10.50
  -4  -5   1  156.88    8.60
  -4  -5   1  154.08    9.60
   4  -5  -1  154.08   11.30
   4  -5  -1  159.08   11.60
  -4  -5   1  151.48    5.00
   4  -5  -1  163.18   12.80
   4  -5  -1  162.48   10.90
   4  -5  -1  152.78   13.40
   4   5  -1  175.38    9.00
  -4   5   1  157.78   11.80
  -4   5   1  145.49   12.10
  -4   5   1  172.68   14.00
   4   5  -1  149.29    8.90
  -4   5   1  162.98   13.10
   4   5  -1  143.39    8.80
  -4   5   1  149.88   11.60
  -4   5   1  156.98   12.70
  -4   5   1  160.38   12.50
  -3  -5   1  641.64   18.10
   3  -5  -1  603.94   19.40
  -3  -5   1  621.54   18.50
  -3  -5   1  591.74   18.10
   3  -5  -1  610.74   20.00
  -3  -5   1  612.44   17.50
   3  -5  -1  557.34   19.70
   3  -5  -1  577.34   20.50
   3  -5  -1  566.14   20.60
  -3  -5   1  607.24   18.80
   3   5  -1  602.84   17.30
  -3   5   1  595.64   20.20
  -3   5   1  596.74   21.50
   3   5  -1  635.94   18.10
  -3   5   1  581.44   19.60
  -3   5   1  584.34   20.00
   3   5  -1  624.04   18.40
  -3   5   1  595.84   20.40
   3   5  -1  586.84   17.70
  -3   5   1  569.44   20.90
   2  -5  -1  957.10   26.50
   2  -5  -1  935.31   26.90
  -2  -5   1  942.01   25.30
  -2  -5   1  917.61   25.40
   2  -5  -1  944.21   26.80
  -2  -5   1  915.31   25.70
  -2  -5   1  913.71   25.10
   2  -5  -1  904.21   26.00
   2  -5  -1  957.40   25.90
  -2  -5   1  950.50   26.50
  -2  -5   1  918.21   22.30
   2  -5  -1  932.41   27.20
  -2  -5   1  936.61   25.50
   2   5  -1  928.21   23.90
  -2   5   1  977.40   26.50
   2   5  -1  970.30   24.10
   2   5  -1  951.10   25.30
   2   5  -1  949.80   25.10
  -2   5   1  908.21   26.80
   2   5  -1  945.91   25.90
   2   5  -1  915.31   22.20
  -2   5   1  931.71   26.10
  -2   5   1  928.71   26.30
  -2   5   1  994.40   27.30
  -2   5   1  950.20   26.20
  -2   5   1  970.50   27.00
   1  -5  -1 3399.56   79.79
  -1  -5   1 3425.16   80.49
  -1  -5   1 3391.96   79.59
   1  -5  -1 3370.36   79.59
   1  -5  -1 3351.86   80.19
  -1  -5   1 3475.05   80.39
   1  -5  -1 3249.87   79.59
   1  -5  -1 3317.57   79.59
   1  -5  -1 3348.96   80.39
  -1  -5   1 3356.66   79.49
   1  -5  -1 3269.97   79.39
  -1  -5   1 3332.67   79.59
   1   5  -1 3394.66   79.09
  -1   5   1 3388.66   79.59
   1   5  -1 3339.37   79.29
  -1   5   1 3302.07   80.19
  -1   5   1 3350.66   79.59
  -1   5   1 3197.58   80.39
  -1   5   1 3352.56   79.59
   1   5  -1 3445.26   80.19
   1   5  -1 3354.06   78.79
   1   5  -1 3361.16   77.49
   1   5  -1 3422.66   80.29
  -1   5   1 3427.26   79.79
   1   5  -1 3396.76   79.49
   0  -5   1 1064.79   29.10
   0  -5  -1 1046.40   27.70
   0  -5   1 1104.09   28.90
   0  -5  -1 1098.19   28.20
   0  -5  -1 1048.60   29.00
   0  -5  -1 1049.30   28.50
   0  -5  -1 1040.60   27.60
   0  -5   1 1056.09   28.80
   0  -5  -1 1064.49   27.10
   0  -5   1 1020.20   28.10
   0  -5  -1 1050.79   28.50
   0  -5   1 1026.90   27.90
   0  -5   1 1064.09   28.50
   0   5   1 1035.40   27.50
   0   5   1 1058.99   28.20
   0   5  -1 1059.49   28.50
   0   5   1 1092.59   27.80
   0   5  -1 1059.99   28.80
   0   5  -1 1031.20   27.00
   0   5  -1 1016.00   28.00
   0   5  -1 1073.39   28.20
   0   5   1 1039.20   27.40
   0   5   1 1076.49   27.20
   0   5   1 1059.89   28.20
   0   5   1 1071.79   27.40
   1  -5   1   20.00    6.40
  -1  -5  -1   15.20    4.80
  -1  -5  -1   11.60    5.00
   1  -5   1    9.20    5.50
  -1  -5  -1    6.10    5.20
  -1  -5  -1    7.20    3.80
  -1  -5  -1   10.90    5.00
  -1  -5  -1   13.20    4.70
  -1  -5  -1    8.80    4.60
   1  -5   1   13.00    6.40
   1  -5   1   12.50    6.10
   1  -5   1    1.50    6.10
  -1   5  -1   12.50    6.10
   1   5   1   17.20    5.00
  -1   5  -1    6.60    6.40
   1   5   1    4.00    4.50
   1   5   1   11.50    4.40
  -1   5  -1   11.50    5.70
   1   5   1   13.90    4.20
   1   5   1    3.90    4.20
  -1   5  -1    7.30    5.80
   1   5   1    9.40    3.80
  -1   5  -1    7.60    5.60
   1   5   1   16.20    4.70
  -1   5  -1    5.30    5.90
  -1   5  -1   13.30    5.50
   2  -5   1 4980.20  114.69
  -2  -5  -1 4868.71  113.39
   2  -5   1 5018.40  115.09
  -2  -5  -1 4842.42  112.59
   2  -5   1 4944.11  115.09
  -2  -5  -1 4803.42  112.39
   2  -5   1 4882.71  114.29
   2  -5   1 4780.52  115.29
   2  -5   1 4906.71  113.99
  -2  -5  -1 4852.41  112.39
  -2  -5  -1 4779.62  111.49
  -2  -5  -1 4939.91  112.69
  -2   5  -1 4733.03  114.29
  -2   5  -1 4835.22  114.99
   2   5   1 4870.51  111.59
  -2   5  -1 4661.03  114.69
  -2   5  -1 5110.69  114.49
   2   5   1 4985.40  110.79
  -2   5  -1 4926.51  114.49
  -2   5  -1 4778.32  114.99
   2   5   1 4767.32  110.69
   2   5   1 4852.71  112.79
   2   5   1 4847.71  112.39
   2   5   1 4905.51  113.09
   2   5   1 4842.52  112.19
  -2   5  -1 5065.69  114.99
   3  -5   1   21.30    7.20
  -3  -5  -1   22.50    3.80
   3  -5   1   16.90    6.10
   3  -5   1   17.80    7.80
   3  -5   1   25.30    7.40
  -3  -5  -1   13.50    4.60
   3  -5   1   26.80    7.40
  -3  -5  -1   29.10    4.70
  -3  -5  -1   29.10    5.40
  -3  -5  -1   21.70    4.90
   3  -5   1   23.00    7.40
  -3  -5  -1   23.10    4.80
  -3   5  -1   18.40    7.40
  -3   5  -1   19.70    7.20
  -3   5  -1   29.40    7.00
   3   5   1   25.30    4.00
  -3   5  -1   28.40    7.40
  -3   5  -1   14.50    7.70
  -3   5  -1   16.80    8.40
   3   5   1   28.00    4.40
  -4  -5  -1  847.52   22.40
  -4  -5  -1  838.42   21.70
  -4  -5  -1  844.22   22.90
  -4  -5  -1  845.42   22.00
   4  -5   1  850.31   26.40
   4  -5   1  849.61   25.50
  -4  -5  -1  834.32   21.90
   4  -5   1  887.31   25.20
   4  -5   1  816.62   26.60
  -4  -5  -1  858.51   23.20
   4  -5   1  892.81   26.40
  -4  -5  -1  850.61   21.70
  -4   5  -1  853.51   27.20
   4   5   1  783.02   22.70
  -4   5  -1  841.92   26.80
  -4   5  -1  846.72   26.20
   4   5   1  837.02   20.90
   4   5   1  862.31   20.80
  -4   5  -1  883.91   26.80
  -4   5  -1  883.41   25.90
  -4   5  -1  874.91   28.30
  -4   5  -1  879.11   26.70
   5  -5   1  301.67   18.50
  -5  -5  -1  305.47    9.40
   5  -5   1  289.97   15.50
  -5  -5  -1  274.57   10.30
  -5  -5  -1  305.47   11.10
  -5  -5  -1  301.57    9.90
  -5  -5  -1  284.77   11.20
   5  -5   1  278.77   14.10
   5  -5   1  292.87   16.00
   5  -5   1  305.07   17.30
  -5  -5  -1  290.67   11.10
   5  -5   1  278.87   15.70
  -5  -5  -1  261.37   11.30
  -5   5  -1  255.37   15.40
  -5   5  -1  272.77   16.30
  -5   5  -1  309.17   16.40
  -5   5  -1  300.27   17.30
  -5   5  -1  245.88   16.60
  -5   5  -1  285.37   15.80
  -5   5  -1  277.77   17.30
  -6  -5  -1   -7.60    5.30
  -6  -5  -1    8.50    2.80
  -6  -5  -1    6.40    4.50
  -6  -5  -1    1.00    4.60
   6  -5   1   -0.60    7.60
  -6  -5  -1    5.80    3.10
   6  -5   1    5.10    9.80
   6  -5   1   11.00   10.20
  -6  -5  -1   -0.80    5.80
   6  -5   1  -17.10   15.00
  -6  -5  -1   10.50    4.60
  -6   5  -1   -9.10    9.50
  -6   5  -1   -8.80    9.00
  -6   5  -1   14.90    9.00
  -6   5  -1   -1.80    8.80
  -6   5  -1    6.90    9.10
  -6   5  -1    8.20   10.20
  -7  -5  -1  102.19    8.40
  -7  -5  -1  111.89    8.20
   7  -5   1  120.89   13.70
  -7  -5  -1  116.69    9.50
  -7  -5  -1  127.29    9.80
   7  -5   1  113.39   13.90
   7  -5   1  122.39   10.00
  -7   5  -1  105.59   12.40
  -7   5  -1  112.49   13.00
  -7   5  -1  114.99   13.80
  -7   5  -1  147.39   14.60
  -7   5  -1  129.39   13.90
   8  -5   1   23.20    6.80
   8  -5   1    8.20    6.90
   8  -5   1   31.00   12.50
   8  -5   1   24.10   11.40
  -8  -5  -1   18.40    7.30
  -8  -5  -1   21.40    8.00
  -8  -5  -1   16.20    6.60
  -8   5  -1   38.00   12.80
  -8   5  -1    3.90   10.70
  -8   5  -1   -1.50   11.30
  -8   5  -1   12.40   11.90
  -8   5  -1   32.50   14.00
  -9  -5  -1   13.70    8.20
   9  -5   1   53.99   12.40
   9  -5   1   24.80   13.00
  -9  -5  -1   20.60    8.40
  -9  -5  -1   21.40    9.40
  -9  -5  -1   18.50    7.50
  -9   5  -1   32.70   15.00
  -9   5  -1   21.20   13.70
  -9   5  -1   20.40   13.50
  -9   5  -1    9.50   12.00
 -10  -5  -1   14.40    9.90
 -10  -5  -1   -5.40    8.70
  10  -5   1   43.70   14.30
 -10   5  -1   21.10   16.30
 -10   5  -1    4.60   13.70
  10  -6  -1   28.60   16.20
 -10  -6   1    1.60   10.50
 -10   6   1   -1.20   15.50
 -10   6   1   -3.30   17.20
   9  -6  -1   -4.80   13.40
   9  -6  -1   -4.80    9.40
  -9  -6   1   -6.80    9.70
  -9  -6   1   13.80    5.90
   9  -6  -1   24.00   13.80
  -9  -6   1    5.80    9.30
  -9  -6   1    6.60    9.60
  -9   6   1  -14.00   12.90
  -9   6   1   23.90   15.90
  -9   6   1   21.50   13.90
  -9   6   1    0.00   12.90
  -9   6   1   27.20   15.70
  -8  -6   1    1.80    5.00
   8  -6  -1   -4.90    9.50
  -8  -6   1   -1.90    6.70
  -8  -6   1   -0.80    4.90
   8  -6  -1    5.30   11.20
   8  -6  -1    2.30   12.90
  -8  -6   1    3.90    7.80
  -8  -6   1  -13.60    5.40
  -8  -6   1    4.60    5.00
  -8   6   1   18.50   13.40
  -8   6   1   -3.90   12.20
  -8   6   1    8.90   13.00
  -8   6   1    0.40   13.20
  -8   6   1   -1.00   13.00
  -7  -6   1   -7.30    8.10
  -7  -6   1   -5.40    6.00
  -7  -6   1    2.30    5.60
  -7  -6   1    0.40    4.10
  -7  -6   1   -0.50    3.90
  -7  -6   1   -2.70    6.90
   7  -6  -1   12.90   12.30
  -7  -6   1   -1.50    8.00
   7  -6  -1  -11.50   11.50
   7  -6  -1   19.30   11.90
   7  -6  -1  -13.20    9.20
  -7  -6   1   10.40    7.10
  -7   6   1   -1.60   13.00
  -7   6   1    1.60   12.20
  -7   6   1  -10.40   10.50
  -7   6   1   12.40   14.90
   6  -6  -1   75.99   12.70
  -6  -6   1  105.29    8.30
  -6  -6   1  110.59    9.80
   6  -6  -1   96.09   13.00
  -6  -6   1  102.39    9.50
   6  -6  -1   76.49   13.10
  -6  -6   1  130.89   10.50
  -6  -6   1   96.59    4.90
  -6  -6   1  105.19    7.70
  -6  -6   1   92.89    5.00
  -6  -6   1  110.39    9.10
   6  -6  -1  113.99   11.80
  -6   6   1  124.79   14.40
   6   6  -1  103.69    7.00
   6   6  -1   94.19    4.80
  -6   6   1  101.09   13.30
  -6   6   1   86.49   13.20
  -6   6   1   91.39   13.20
   6   6  -1   88.89    6.00
  -6   6   1   93.19   12.50
   5  -6  -1  464.25   22.20
  -5  -6   1  480.45   17.60
   5  -6  -1  484.25   21.30
  -5  -6   1  474.85   16.10
  -5  -6   1  474.95   18.00
   5  -6  -1  481.35   21.70
   5  -6  -1  465.85   20.30
   5  -6  -1  478.75   18.60
  -5  -6   1  478.45   16.80
   5  -6  -1  489.25   21.20
  -5  -6   1  460.35   17.80
  -5  -6   1  467.05   15.90
   5   6  -1  478.45   14.70
  -5   6   1  472.65   21.10
   5   6  -1  467.25   16.20
  -5   6   1  455.35   20.70
   5   6  -1  422.96   15.10
  -5   6   1  483.45   22.00
  -5   6   1  465.25   21.60
  -5   6   1  481.55   20.50
  -5   6   1  498.85   20.00
  -5   6   1  513.45   21.80
   4  -6  -1  121.79   12.80
   4  -6  -1  100.69   10.70
   4  -6  -1  112.39   11.60
  -4  -6   1  112.89    9.40
  -4  -6   1  120.69    9.80
   4  -6  -1  144.09   13.10
  -4  -6   1  128.19    9.90
  -4  -6   1  115.99    9.50
   4  -6  -1  153.48   13.40
  -4  -6   1  112.39    8.60
  -4  -6   1  115.09    9.70
   4  -6  -1  146.09   11.50
   4   6  -1   97.99    9.10
  -4   6   1  121.59   11.90
   4   6  -1  103.89    9.40
  -4   6   1  130.69   11.60
  -4   6   1  142.99   13.40
   4   6  -1  112.69    9.50
   4   6  -1  117.19    8.10
  -4   6   1  124.69   16.90
  -4   6   1  133.79   12.60
  -4   6   1  148.09   12.00
  -4   6   1  116.89   10.80
   3  -6  -1   32.60    9.10
   3  -6  -1   33.30    8.90
  -3  -6   1   35.00    7.50
  -3  -6   1   43.20    7.90
   3  -6  -1   36.70    7.80
   3  -6  -1   44.70    8.60
  -3  -6   1   43.70    6.80
   3  -6  -1   42.60    7.90
  -3  -6   1   20.40    6.50
   3   6  -1   41.80    3.70
  -3   6   1   48.00    9.30
  -3   6   1   49.40    9.50
   3   6  -1   30.30    6.20
  -3   6   1   36.90    7.80
  -3   6   1   34.90    8.40
  -3   6   1   32.90    8.80
  -3   6   1   41.60    8.70
   3   6  -1   28.00    6.40
   3   6  -1   43.80    3.90
  -2  -6   1 1326.37   36.20
   2  -6  -1 1331.47   38.10
  -2  -6   1 1331.27   35.30
   2  -6  -1 1260.87   34.80
  -2  -6   1 1325.67   34.60
  -2  -6   1 1348.17   34.90
   2  -6  -1 1289.27   35.90
   2  -6  -1 1353.46   36.00
   2  -6  -1 1293.57   35.70
   2  -6  -1 1338.87   35.40
  -2  -6   1 1297.27   34.30
  -2  -6   1 1338.47   35.00
   2  -6  -1 1328.37   36.70
  -2   6   1 1251.97   35.60
   2   6  -1 1325.47   31.30
  -2   6   1 1372.36   36.60
   2   6  -1 1314.67   34.40
   2   6  -1 1358.86   33.20
  -2   6   1 1254.47   35.10
  -2   6   1 1311.27   36.30
  -2   6   1 1275.37   35.50
   2   6  -1 1293.27   34.30
  -2   6   1 1329.47   37.10
   2   6  -1 1316.97   35.20
  -2   6   1 1293.77   35.50
   2   6  -1 1358.46   33.10
   1  -6  -1 1586.14   41.90
  -1  -6   1 1585.64   41.70
   1  -6  -1 1620.04   41.10
   1  -6  -1 1615.04   41.40
  -1  -6   1 1583.54   41.20
  -1  -6   1 1572.44   40.80
   1  -6  -1 1569.74   41.10
   1  -6  -1 1613.04   41.90
   1  -6  -1 1613.24   42.40
  -1  -6   1 1624.14   42.20
  -1  -6   1 1661.03   41.40
   1  -6  -1 1633.04   41.20
  -1  -6   1 1607.64   41.00
   1   6  -1 1639.84   41.90
   1   6  -1 1620.24   41.70
  -1   6   1 1624.84   41.10
   1   6  -1 1592.14   40.40
  -1   6   1 1564.64   42.00
  -1   6   1 1588.64   41.10
   1   6  -1 1625.14   41.00
   1   6  -1 1574.64   41.00
   1   6  -1 1617.04   38.80
  -1   6   1 1590.04   41.20
  -1   6   1 1546.55   41.80
  -1   6   1 1625.14   41.60
  -1   6   1 1618.14   41.10
   0  -6  -1   47.60    6.80
   0  -6   1   34.30    7.40
   0  -6   1   56.69    8.00
   0  -6  -1   53.09    7.80
   0  -6   1   43.20    7.10
   0  -6   1   50.59    7.20
   0  -6   1   43.50    7.80
   0  -6  -1   60.59    7.50
   0  -6  -1   57.79    6.50
   0  -6  -1   52.49    7.50
   0  -6  -1   53.29    7.20
   0  -6   1   42.30    7.10
   0  -6  -1   52.09    8.00
   0   6  -1   60.09    6.40
   0   6  -1   52.29    7.10
   0   6  -1   59.29    7.90
   0   6  -1   44.20    7.70
   0   6   1   55.79    6.60
   0   6  -1   45.60    7.90
   0   6   1   46.30    7.00
   0   6   1   50.59    7.60
   0   6  -1   43.90    7.60
   0   6   1   49.00    6.80
   0   6  -1   33.50    7.30
   0   6   1   46.10    7.30
   0   6   1   56.69    7.30
   0   6   1   50.79    7.20
   1  -6   1   97.39    9.50
  -1  -6  -1  108.19    9.40
  -1  -6  -1  108.99    7.40
  -1  -6  -1   99.39    7.70
  -1  -6  -1  104.79    8.50
   1  -6   1   98.69    9.30
  -1  -6  -1   95.59    8.90
   1  -6   1  107.69    9.60
  -1  -6  -1   99.09    8.10
   1  -6   1  118.89   10.80
   1  -6   1   89.79    9.10
   1  -6   1  106.99    8.90
  -1  -6  -1  116.49   10.00
   1   6   1   91.49    8.20
  -1   6  -1  107.19    9.20
  -1   6  -1  104.79    9.40
  -1   6  -1   91.09    8.50
   1   6   1  107.49    9.10
   1   6   1  109.79    9.70
  -1   6  -1   88.49    9.20
   1   6   1  112.79    8.00
   1   6   1  117.79    8.30
  -1   6  -1   96.39    8.70
   1   6   1   98.39    7.40
  -1   6  -1  111.19    9.50
   1   6   1   89.69    7.30
  -1   6  -1  103.79    9.30
  -2  -6  -1   27.50    6.80
  -2  -6  -1   38.30    6.20
  -2  -6  -1   33.30    6.60
   2  -6   1   16.30    7.80
   2  -6   1   26.50    8.30
   2  -6   1   27.10    8.50
   2  -6   1   27.60    7.80
   2  -6   1   31.20    7.90
  -2  -6  -1   43.60    6.90
  -2  -6  -1   33.80    6.40
  -2  -6  -1   28.40    6.10
   2  -6   1   32.80    8.00
  -2  -6  -1   38.40    4.70
   2   6   1   32.10    4.30
   2   6   1   27.30    6.10
  -2   6  -1   39.80    8.50
  -2   6  -1   42.90    8.50
   2   6   1   39.60    5.70
  -2   6  -1   23.80    8.10
  -2   6  -1   18.30    7.50
  -2   6  -1   31.20    7.40
   2   6   1   31.40    5.90
   2   6   1   32.50    5.80
   2   6   1   31.00    4.40
  -2   6  -1   36.10    8.20
   2   6   1   41.10    4.70
  -3  -6  -1   47.60    6.10
  -3  -6  -1   42.50    6.50
   3  -6   1   51.49    8.70
   3  -6   1   49.30    8.00
   3  -6   1   42.00    8.80
  -3  -6  -1   47.00    6.40
  -3  -6  -1   42.80    7.40
   3  -6   1   49.50    9.50
   3  -6   1   51.09    9.20
   3  -6   1   52.19    9.50
  -3  -6  -1   49.70    4.70
  -3  -6  -1   44.00    6.90
  -3   6  -1   47.90    9.10
  -3   6  -1   53.59    9.10
  -3   6  -1   38.20    8.60
  -3   6  -1   54.49    9.20
   3   6   1   25.60    7.20
   3   6   1   53.69    5.90
  -3   6  -1   41.00    9.60
   3   6   1   47.80    5.40
  -3   6  -1   62.19    9.50
   3   6   1   45.80    6.10
  -4  -6  -1  588.24   16.40
   4  -6   1  601.84   23.50
   4  -6   1  607.04   22.90
  -4  -6  -1  595.54   18.10
  -4  -6  -1  615.44   19.20
  -4  -6  -1  585.54   18.50
   4  -6   1  635.14   24.40
  -4  -6  -1  615.24   19.70
  -4  -6  -1  605.24   17.80
  -4  -6  -1  636.24   18.80
  -4   6  -1  638.84   23.50
   4   6   1  646.74   16.70
  -4   6  -1  595.34   24.30
   4   6   1  618.04   17.00
  -4   6  -1  603.84   23.70
  -4   6  -1  626.44   24.30
  -4   6  -1  606.74   21.70
   4   6   1  622.34   17.10
  -4   6  -1  575.34   22.10
   4   6   1  607.74   16.60
  -5  -6  -1   37.30    6.80
   5  -6   1   39.70    9.30
   5  -6   1   29.60   11.30
   5  -6   1   35.00   11.70
  -5  -6  -1   37.90    6.90
   5  -6   1   43.70   10.40
  -5  -6  -1   37.60    5.20
  -5  -6  -1   45.70    6.20
  -5  -6  -1   38.30    5.10
   5  -6   1   45.90   11.90
   5  -6   1   29.30    9.10
  -5  -6  -1   39.30    6.50
  -5   6  -1   32.80   10.10
  -5   6  -1   29.10   13.70
  -5   6  -1   38.30   10.60
  -5   6  -1   40.10   10.50
  -5   6  -1   48.10   11.30
  -5   6  -1   36.40    9.90
  -5   6  -1   28.80    9.40
   6  -6   1    8.10   11.40
  -6  -6  -1    1.20    5.50
   6  -6   1   13.50   11.30
   6  -6   1    4.80   10.80
  -6  -6  -1   -0.90    6.80
  -6  -6  -1    7.50    3.60
  -6  -6  -1   10.90    5.40
  -6  -6  -1    7.40    5.40
   6  -6   1    9.40    9.10
  -6   6  -1   15.70   12.00
  -6   6  -1   26.10   11.30
  -6   6  -1   13.70   10.20
  -6   6  -1    6.60   10.60
  -6   6  -1    0.00    9.90
   7  -6   1   67.59   10.50
  -7  -6  -1   67.59    7.50
   7  -6   1   62.09   12.10
  -7  -6  -1   50.99    7.90
  -7  -6  -1   57.99    7.30
  -7  -6  -1   60.69    4.90
   7  -6   1   55.59   13.00
  -7  -6  -1   61.89    4.90
   7  -6   1   76.29   14.10
  -7   6  -1   49.99   12.10
  -7   6  -1   49.40   12.80
  -7   6  -1   47.80   20.30
  -7   6  -1   75.79   14.20
  -7   6  -1   64.79   14.50
  -8  -6  -1  -10.20    6.90
  -8  -6  -1   -2.70    8.20
   8  -6   1   40.20   14.20
  -8  -6  -1    5.40    6.80
   8  -6   1  -17.10    8.20
  -8  -6  -1    2.60    6.70
  -8   6  -1   -9.70   12.60
  -8   6  -1   10.20   15.10
  -8   6  -1  -10.30   11.90
  -8   6  -1   -1.10   13.50
  -8   6  -1   14.40   12.10
   9  -6   1   22.70   14.40
   9  -6   1   44.40   13.70
  -9  -6  -1   27.50    9.70
  -9  -6  -1   15.80    8.70
  -9  -6  -1   35.00   13.30
  -9   6  -1    7.10   15.00
  -9   6  -1  -23.40   12.60
  -9   6  -1   -5.30   14.20
  -9   6  -1    1.80   13.60
  -9   6  -1   37.60   16.10
  10  -6   1   46.60   15.40
 -10  -6  -1   -8.00   10.20
 -10  -6  -1   -4.80    9.40
 -10   6  -1   -6.40   16.80
 -10   6  -1   16.00   16.60
 -10   6  -1   -8.00   14.90
   9  -7  -1   40.40   15.90
   9  -7  -1   20.60   11.70
  -9  -7   1    2.10   10.30
  -9   7   1   23.00   16.60
  -9   7   1   21.70   16.00
  -9   7   1   25.70   17.80
   8  -7  -1   38.10   14.80
   8  -7  -1   17.40   14.80
  -8  -7   1   28.30   10.00
  -8  -7   1   16.80    5.10
  -8  -7   1   28.30    5.10
  -8  -7   1    9.00    7.30
  -8  -7   1   13.80    7.40
   8  -7  -1    7.10   10.60
   8  -7  -1    9.20   12.70
  -8  -7   1   22.20    8.50
  -8   7   1   30.30   15.60
  -8   7   1   40.90   16.80
  -8   7   1    4.10   14.20
  -8   7   1    7.90   14.80
  -7  -7   1   37.80    8.30
  -7  -7   1   50.29    8.50
  -7  -7   1   46.90    6.80
   7  -7  -1   34.00   14.50
   7  -7  -1   26.00   11.20
  -7  -7   1   36.20    7.10
   7  -7  -1   50.39   14.10
   7  -7  -1   49.90   14.30
  -7   7   1   47.70   13.30
  -7   7   1   14.80   13.50
  -7   7   1   58.39   15.40
  -7   7   1   46.60   12.00
   6  -7  -1   12.30   10.40
  -6  -7   1    6.40    8.00
  -6  -7   1   13.40    7.20
  -6  -7   1   -1.00    8.70
  -6  -7   1    4.80    6.60
  -6  -7   1   -8.00    8.10
   6  -7  -1    6.50   11.70
   6  -7  -1    4.30   12.30
   6  -7  -1    0.20   12.70
   6   7  -1   -2.00    4.60
   6   7  -1   -0.50    4.00
  -6   7   1    9.20   11.40
  -6   7   1    7.10   11.30
  -6   7   1   -1.60   12.00
   6   7  -1    4.80    4.80
  -6   7   1   -4.90   11.70
  -6   7   1   -1.00   12.90
  -5  -7   1  490.25   19.20
   5  -7  -1  464.65   22.70
   5  -7  -1  474.85   21.70
  -5  -7   1  433.26   18.50
  -5  -7   1  448.16   17.10
  -5  -7   1  481.55   17.00
  -5  -7   1  438.56   18.80
   5  -7  -1  465.75   20.90
   5  -7  -1  497.35   22.50
  -5  -7   1  485.95   17.50
  -5   7   1  545.55   24.10
  -5   7   1  421.16   21.50
   5   7  -1  427.16   15.90
  -5   7   1  499.05   23.20
  -5   7   1  477.75   21.90
   5   7  -1  493.75   16.20
   5   7  -1  442.36   15.80
  -4  -7   1   20.90    7.30
  -4  -7   1    0.10    8.40
  -4  -7   1   25.50    7.20
   4  -7  -1    4.30   10.40
  -4  -7   1   22.30    8.00
   4  -7  -1   25.70   10.50
  -4  -7   1    4.00    7.10
   4  -7  -1   15.80    8.90
   4  -7  -1   31.00   10.90
  -4  -7   1   19.10    8.40
   4  -7  -1   32.50   11.40
   4  -7  -1   -1.70   11.20
  -4   7   1   22.60   10.70
  -4   7   1    9.30   10.50
   4   7  -1   10.50    6.50
   4   7  -1   13.20    6.60
  -4   7   1   15.20    9.40
   4   7  -1    8.90    6.70
  -4   7   1   19.20   10.00
  -4   7   1   -2.20    8.60
  -4   7   1   22.30   10.50
  -4   7   1   31.00   11.10
   4   7  -1    4.30    6.30
   3  -7  -1  130.49   12.80
   3  -7  -1  129.59   11.70
  -3  -7   1  143.99   12.20
   3  -7  -1  135.39   12.10
   3  -7  -1  129.99   12.50
  -3  -7   1  130.69   10.00
  -3  -7   1  137.09   12.50
   3  -7  -1  122.39   11.20
  -3  -7   1  132.19   11.50
  -3  -7   1  134.59   10.20
   3  -7  -1  132.99   11.90
  -3  -7   1  133.99   10.80
   3   7  -1  125.79    7.30
  -3   7   1  155.48   12.70
   3   7  -1  126.89   10.90
   3   7  -1  112.49    7.30
  -3   7   1  181.88   13.60
  -3   7   1  133.39   11.40
  -3   7   1  127.89   11.90
   3   7  -1  126.59    9.40
  -3   7   1  139.69   14.80
  -3   7   1  166.78   13.60
   3   7  -1  127.69   10.80
  -2  -7   1 1200.18   33.00
   2  -7  -1 1185.48   33.10
   2  -7  -1 1210.58   34.50
  -2  -7   1 1194.88   34.50
   2  -7  -1 1196.58   34.90
   2  -7  -1 1200.78   35.10
   2  -7  -1 1166.08   33.40
  -2  -7   1 1107.99   32.20
  -2  -7   1 1203.68   32.70
  -2  -7   1 1150.78   33.10
  -2  -7   1 1140.49   33.20
   2  -7  -1 1193.88   33.90
   2   7  -1 1173.88   32.30
   2   7  -1 1159.78   32.40
   2   7  -1 1156.68   28.90
  -2   7   1 1187.18   33.50
   2   7  -1 1177.68   33.10
  -2   7   1 1160.58   35.80
  -2   7   1 1213.48   34.70
  -2   7   1 1152.18   33.50
  -2   7   1 1237.08   33.70
  -2   7   1 1210.68   34.20
   2   7  -1 1200.98   31.00
   2   7  -1 1219.38   32.40
  -2   7   1 1236.08   34.80
  -1  -7   1  241.38   12.60
   1  -7  -1  251.97   13.90
   1  -7  -1  236.38   13.90
   1  -7  -1  238.28   14.10
   1  -7  -1  227.18   13.40
   1  -7  -1  253.87   15.20
  -1  -7   1  242.48   14.30
  -1  -7   1  254.37   15.10
  -1  -7   1  254.97   14.00
   1  -7  -1  254.67   13.20
   1  -7  -1  227.78   13.30
  -1  -7   1  251.47   14.30
   1   7  -1  256.57   10.30
   1   7  -1  250.17   13.70
   1   7  -1  256.57   13.10
  -1   7   1  243.58   13.00
  -1   7   1  245.98   13.40
   1   7  -1  251.57   13.10
  -1   7   1  250.47   14.60
  -1   7   1  243.08   14.00
   1   7  -1  236.78   12.70
  -1   7   1  277.57   15.10
   1   7  -1  273.17   13.90
  -1   7   1  257.47   14.70
  -1   7   1  239.88   14.10
   1   7  -1  257.77   13.50
   0  -7  -1 3110.79   76.89
   0  -7   1 3083.59   76.39
   0  -7   1 3110.29   77.29
   0  -7  -1 3193.78   76.39
   0  -7  -1 3113.69   74.89
   0  -7   1 3128.09   76.49
   0  -7   1 3111.59   76.89
   0  -7  -1 3081.29   75.89
   0  -7  -1 3039.40   77.39
   0  -7   1 3166.38   76.49
   0   7  -1 3072.19   76.19
   0   7  -1 3246.68   77.59
   0   7  -1 3165.28   76.59
   0   7   1 3238.18   75.79
   0   7   1 3146.29   76.89
   0   7   1 3130.49   75.99
   0   7  -1 3098.79   76.49
   0   7  -1 3154.88   77.79
   0   7   1 3133.89   74.99
   0   7   1 3141.39   75.89
   0   7   1 3199.48   77.19
   0   7  -1 3118.29   78.09
   0   7   1 3110.19   75.59
   0   7  -1 3241.88   75.19
   1  -7   1  692.93   23.50
   1  -7   1  691.13   24.10
   1  -7   1  674.13   22.60
   1  -7   1  677.03   22.20
  -1  -7  -1  692.93   21.80
  -1  -7  -1  680.73   22.10
  -1  -7  -1  683.43   22.20
  -1  -7  -1  649.14   21.50
  -1  -7  -1  676.63   19.70
  -1  -7  -1  689.93   21.90
   1  -7   1  744.53   24.20
  -1  -7  -1  694.23   22.60
   1  -7   1  687.13   24.20
  -1   7  -1  685.53   21.90
  -1   7  -1  674.43   23.50
   1   7   1  706.13   20.70
  -1   7  -1  721.73   22.90
   1   7   1  682.33   19.70
   1   7   1  676.33   21.90
   1   7   1  704.13   20.40
   1   7   1  694.03   21.80
  -1   7  -1  668.83   22.40
  -1   7  -1  685.83   23.70
   1   7   1  697.33   21.20
  -1   7  -1  675.13   23.50
  -1   7  -1  678.03   22.50
   1   7   1  661.83   21.40
   2  -7   1   95.79   10.00
   2  -7   1  106.69   12.40
  -2  -7  -1   88.89    8.30
  -2  -7  -1   78.49    9.10
   2  -7   1   92.19   10.60
  -2  -7  -1   86.89    8.60
  -2  -7  -1   81.99    6.30
  -2  -7  -1   96.69    9.20
   2  -7   1   77.89   10.20
   2  -7   1   96.29   11.20
   2  -7   1   83.99   10.40
  -2  -7  -1   88.39    8.70
  -2  -7  -1   85.09    9.40
  -2   7  -1   93.49   10.60
  -2   7  -1   79.19   10.40
   2   7   1   92.29    6.70
  -2   7  -1  102.19   11.40
   2   7   1  102.29    8.50
  -2   7  -1   72.49    9.80
   2   7   1   86.39    6.30
  -2   7  -1   71.59    9.70
  -2   7  -1   84.49   10.90
   2   7   1   87.99    7.70
  -2   7  -1   96.79   11.30
   2   7   1   89.19    6.50
   2   7   1   81.79    8.30
   3  -7   1  418.16   19.10
   3  -7   1  405.96   17.20
   3  -7   1  391.86   17.80
  -3  -7  -1  415.86   15.30
   3  -7   1  378.26   18.30
  -3  -7  -1  396.36   15.80
  -3  -7  -1  445.56   17.20
  -3  -7  -1  411.56   16.70
  -3  -7  -1  380.16   16.00
   3  -7   1  415.96   20.50
  -3  -7  -1  391.86   12.40
   3  -7   1  432.26   20.10
  -3  -7  -1  419.96   15.60
  -3   7  -1  447.16   20.00
  -3   7  -1  412.16   19.90
  -3   7  -1  357.46   18.20
  -3   7  -1  388.36   18.20
  -3   7  -1  421.56   18.80
   3   7   1  398.16   14.10
  -3   7  -1  408.66   20.30
   3   7   1  379.36   14.30
   3   7   1  408.96   15.20
   3   7   1  405.56   15.60
  -4  -7  -1  662.63   21.40
   4  -7   1  657.13   24.50
  -4  -7  -1  667.93   20.30
  -4  -7  -1  663.13   20.10
   4  -7   1  712.93   25.60
   4  -7   1  696.63   26.10
  -4  -7  -1  687.63   22.30
  -4  -7  -1  662.13   21.50
  -4  -7  -1  650.13   17.70
  -4  -7  -1  644.34   20.80
   4  -7   1  653.93   25.10
   4  -7   1  645.54   23.80
  -4   7  -1  707.63   26.00
  -4   7  -1  699.43   25.90
  -4   7  -1  645.54   25.40
  -4   7  -1  689.83   24.40
  -4   7  -1  682.23   25.40
   4   7   1  683.83   19.10
   4   7   1  663.33   19.90
   4   7   1  648.34   19.40
   4   7   1  667.43   19.00
  -4   7  -1  693.03   25.10
  -4   7  -1  689.23   25.00
  -5  -7  -1    6.50    6.90
   5  -7   1  -12.90   11.20
   5  -7   1  -12.90    8.90
  -5  -7  -1  -10.70    7.00
  -5  -7  -1   10.90    6.80
  -5  -7  -1   -5.60    3.90
   5  -7   1   26.60   12.20
  -5  -7  -1    3.70    5.60
   5  -7   1    2.40   10.40
  -5  -7  -1   -7.70    5.30
  -5  -7  -1    0.60    7.20
   5   7   1   -0.20    3.50
  -5   7  -1  -16.30    8.90
  -5   7  -1  -15.60   10.60
   5   7   1    4.50    3.90
   5   7   1   -1.20    3.50
  -5   7  -1   16.70   11.60
  -5   7  -1    5.70   10.80
   5   7   1    0.10    3.90
  -6  -7  -1   42.50    8.80
   6  -7   1   38.70   12.50
  -6  -7  -1   42.60    5.10
  -6  -7  -1   42.30    5.00
   6  -7   1   25.20   10.40
  -6  -7  -1   45.80    7.50
   6  -7   1   41.50   12.20
  -6  -7  -1   45.40    7.30
  -6  -7  -1   39.20    5.20
  -6  -7  -1   42.30    7.30
   6  -7   1   27.00   12.70
  -6   7  -1   53.19   14.20
  -6   7  -1   35.00   12.20
  -6   7  -1   39.00   13.00
  -6   7  -1   68.49   14.60
   7  -7   1  137.79   13.30
  -7  -7  -1  134.39    9.00
  -7  -7  -1  157.88   11.40
   7  -7   1  129.49   16.10
   7  -7   1  162.78   16.20
  -7  -7  -1  149.29   10.90
   7  -7   1  162.78   17.30
  -7  -7  -1  138.89    9.30
  -7  -7  -1  132.29    8.70
  -7  -7  -1  140.09    8.50
  -7   7  -1  137.99   14.70
  -7   7  -1  137.39   16.60
  -7   7  -1  166.38   17.90
  -7   7  -1  141.69   15.20
   8  -7   1   39.30   12.30
  -8  -7  -1   53.49    6.40
   8  -7   1   50.49   14.00
   8  -7   1   24.10   15.80
  -8  -7  -1   44.80    8.20
  -8  -7  -1   59.89    6.60
   8  -7   1   60.29   16.20
  -8  -7  -1   53.09    9.30
  -8   7  -1    9.60   13.90
  -8   7  -1   10.70   12.50
  -8   7  -1   41.60   14.20
  -8   7  -1   36.40   13.50
  -8   7  -1   33.50   16.10
  -9  -7  -1    8.90   14.80
  -9  -7  -1    8.40    5.60
   9  -7   1   11.50   15.60
  -9   7  -1   17.30   14.10
  -9   7  -1   19.00   16.70
  -9   7  -1   -2.20   13.20
   9  -8  -1   45.10   17.60
  -9  -8   1  -10.80   10.90
   9  -8  -1   29.70   13.00
  -9   8   1   40.30   27.00
  -9   8   1   29.00   19.20
  -8  -8   1   32.60    8.50
  -8  -8   1   31.60    8.30
  -8  -8   1   44.60    5.40
  -8  -8   1   37.50    8.30
  -8  -8   1   51.69   11.70
   8  -8  -1   58.09   16.90
   8  -8  -1   31.80   15.70
  -8  -8   1   77.39    9.80
   8  -8  -1   60.79   15.30
  -8   8   1   44.10   17.80
  -8   8   1   35.40   16.10
  -8   8   1   48.30   16.80
  -8   8   1   46.30   16.40
  -7  -8   1  114.49    8.60
  -7  -8   1  125.59   13.10
  -7  -8   1  110.29    9.10
   7  -8  -1  126.29   16.80
   7  -8  -1  155.68   18.60
  -7  -8   1  127.89   11.20
  -7  -8   1  140.99   12.50
   7  -8  -1  116.19   16.80
  -7   8   1  138.89   17.40
  -7   8   1  116.79   16.10
  -7   8   1  155.38   18.00
  -7   8   1  128.59   17.50
  -6  -8   1   -3.10    9.10
  -6  -8   1   37.20    8.70
   6  -8  -1   45.40   13.50
   6  -8  -1   11.20   14.10
  -6  -8   1   19.30    7.60
   6  -8  -1   24.20   13.20
  -6  -8   1    0.60   10.10
  -6  -8   1   15.90    9.40
   6   8  -1   19.10    5.60
  -6   8   1    6.40   13.30
  -6   8   1  -26.60   23.70
  -6   8   1   17.50   22.20
  -6   8   1    5.70   12.00
   6   8  -1   14.10    5.60
  -5  -8   1   70.09   11.00
  -5  -8   1   99.49   10.40
  -5  -8   1   91.69    9.70
  -5  -8   1   86.59    9.80
  -5  -8   1   76.29   10.60
  -5  -8   1   96.19   11.80
   5  -8  -1   87.29   14.10
   5  -8  -1   85.39   13.90
   5  -8  -1   84.79   14.00
  -5   8   1   64.99   13.40
  -5   8   1   87.89   13.90
  -5   8   1   95.79   12.80
  -5   8   1  108.49   13.90
  -5   8   1  108.29   14.60
   5   8  -1   75.09    9.10
   4  -8  -1 1197.48   37.70
  -4  -8   1 1218.78   35.90
  -4  -8   1 1167.78   33.90
  -4  -8   1 1270.07   36.10
  -4  -8   1 1210.18   35.60
  -4  -8   1 1170.78   34.20
   4  -8  -1 1193.78   37.50
  -4  -8   1 1231.58   34.20
   4  -8  -1 1212.38   38.80
   4  -8  -1 1287.07   38.10
  -4   8   1 1211.88   37.20
   4   8  -1 1246.18   33.10
  -4   8   1 1217.88   38.10
  -4   8   1 1310.27   39.00
  -4   8   1 1175.58   36.70
   4   8  -1 1208.78   33.90
  -4   8   1 1227.58   37.60
   3  -8  -1   -4.40    8.30
  -3  -8   1   -4.90    8.00
  -3  -8   1  -12.80    9.10
   3  -8  -1   -6.60    9.10
  -3  -8   1   -4.40    7.70
   3  -8  -1  -13.70    8.90
  -3  -8   1   -5.20    7.90
   3  -8  -1  -14.50   11.30
   3  -8  -1    2.00   11.80
  -3  -8   1   -3.00    9.00
   3  -8  -1    8.00   10.10
  -3  -8   1  -13.00    8.60
  -3   8   1  -12.30    9.20
  -3   8   1    1.40    9.70
   3   8  -1   -1.10    5.20
  -3   8   1    4.10   10.50
  -3   8   1   -3.70    8.90
   3   8  -1   -9.00    7.20
  -3   8   1    2.50   10.50
   3   8  -1   -0.60    7.40
  -3   8   1   -7.80   10.00
   3   8  -1    2.80    5.00
  -3   8   1    5.50    9.70
   3   8  -1   14.70    7.70
  -2  -8   1  138.29   12.80
   2  -8  -1  150.28   14.00
   2  -8  -1  160.88   14.40
  -2  -8   1  149.59   11.80
  -2  -8   1  165.38   12.20
   2  -8  -1  140.19   12.70
  -2  -8   1  144.19   11.90
   2  -8  -1  153.88   12.60
  -2  -8   1  165.88   12.00
  -2  -8   1  142.79   12.80
   2  -8  -1  149.79   12.20
   2  -8  -1  129.99   12.60
  -2   8   1  140.99   12.60
  -2   8   1  147.99   12.90
   2   8  -1  125.99   11.60
   2   8  -1  125.49    9.80
   2   8  -1  146.39    7.80
  -2   8   1  128.29   12.40
   2   8  -1  133.09   11.00
  -2   8   1  150.98   13.60
   2   8  -1  145.29   11.10
  -2   8   1  164.68   13.90
   2   8  -1  136.69   11.70
   2   8  -1  122.89   11.10
  -1  -8   1 1698.43   45.70
  -1  -8   1 1635.04   45.50
  -1  -8   1 1648.04   47.20
   1  -8  -1 1757.12   46.00
   1  -8  -1 1652.33   46.90
   1  -8  -1 1759.82   46.30
  -1  -8   1 1633.34   46.00
  -1  -8   1 1658.63   45.40
   1  -8  -1 1713.83   45.40
   1  -8  -1 1737.03   45.80
   1  -8  -1 1725.13   46.70
   1  -8  -1 1730.63   47.20
  -1  -8   1 1659.23   44.90
   1   8  -1 1718.13   42.50
   1   8  -1 1700.23   44.70
  -1   8   1 1718.53   45.30
   1   8  -1 1700.93   45.50
  -1   8   1 1757.12   45.80
   1   8  -1 1700.23   45.20
  -1   8   1 1709.83   44.80
  -1   8   1 1680.43   45.40
   1   8  -1 1684.73   46.60
  -1   8   1 1697.63   46.60
   1   8  -1 1703.83   46.50
  -1   8   1 1753.32   46.60
  -1   8   1 1744.83   47.90
   0  -8  -1  901.71   28.40
   0  -8   1  930.41   29.70
   0  -8  -1  915.91   28.90
   0  -8  -1  884.21   29.10
   0  -8   1  926.51   29.10
   0  -8   1  882.71   28.30
   0  -8   1  901.01   29.70
   0  -8   1  942.61   29.20
   0  -8  -1  916.91   27.40
   0  -8  -1  861.21   27.10
   0  -8  -1  878.21   26.20
   0  -8   1  941.61   28.80
   0  -8  -1  907.91   29.10
   0   8  -1  921.61   29.10
   0   8   1  867.61   26.00
   0   8  -1  880.11   25.90
   0   8  -1  941.51   29.10
   0   8  -1  896.81   27.40
   0   8  -1  903.41   28.30
   0   8   1  930.71   27.80
   0   8   1  833.32   27.00
   0   8   1  879.61   28.20
   0   8   1  878.91   28.20
   0   8  -1  912.31   28.00
   0   8  -1  925.61   28.30
   0   8   1  902.71   28.00
   0   8   1  880.31   27.40
   1  -8   1  365.56   17.50
  -1  -8  -1  363.86   14.30
   1  -8   1  390.16   20.10
   1  -8   1  362.96   18.30
  -1  -8  -1  341.27   15.80
  -1  -8  -1  392.86   16.70
  -1  -8  -1  343.17   16.90
   1  -8   1  392.86   19.40
   1  -8   1  368.96   18.00
  -1  -8  -1  356.26   16.80
  -1  -8  -1  365.26   17.50
  -1  -8  -1  364.56   16.80
  -1   8  -1  398.56   19.20
   1   8   1  391.76   19.00
  -1   8  -1  360.16   18.70
  -1   8  -1  348.07   19.60
   1   8   1  378.06   15.50
  -1   8  -1  373.16   17.50
  -1   8  -1  363.76   17.30
   1   8   1  396.06   16.80
   1   8   1  396.16   15.20
   1   8   1  372.16   14.20
  -1   8  -1  359.96   20.20
  -1   8  -1  366.06   16.40
   1   8   1  351.96   15.90
   1   8   1  380.56   17.70
  -2  -8  -1  177.98   12.80
  -2  -8  -1  184.18   13.40
   2  -8   1  184.48   13.80
  -2  -8  -1  154.28    9.60
  -2  -8  -1  176.48   13.70
  -2  -8  -1  157.48   13.70
   2  -8   1  160.18   13.60
   2  -8   1  154.38   14.80
   2  -8   1  157.58   13.20
  -2  -8  -1  165.88   12.40
   2  -8   1  150.88   13.50
  -2  -8  -1  160.18   13.80
   2   8   1  165.78   11.30
   2   8   1  154.88   10.10
  -2   8  -1  161.18   14.70
   2   8   1  151.68    9.10
  -2   8  -1  150.98   13.30
  -2   8  -1  153.98   13.90
   2   8   1  164.68   11.30
  -2   8  -1  163.18   14.30
   2   8   1  150.08   10.30
  -2   8  -1  172.78   13.50
   2   8   1  158.68   12.00
  -2   8  -1  195.28   14.10
  -3  -8  -1  948.91   31.80
   3  -8   1  954.10   31.40
   3  -8   1  920.91   31.60
   3  -8   1  989.80   32.80
   3  -8   1  946.51   30.60
  -3  -8  -1  937.11   29.70
  -3  -8  -1  938.51   28.00
  -3  -8  -1  986.70   28.00
   3  -8   1  985.60   32.80
  -3  -8  -1  924.31   28.40
   3  -8   1  940.11   30.30
  -3  -8  -1  914.51   24.50
   3   8   1  979.70   28.40
   3   8   1  927.61   26.80
   3   8   1  942.01   27.20
  -3   8  -1  981.80   31.00
   3   8   1  914.81   24.40
  -3   8  -1  915.61   30.60
  -3   8  -1  968.60   31.20
  -3   8  -1 1003.40   32.40
   3   8   1  955.60   27.90
  -3   8  -1  928.61   32.30
  -3   8  -1 1024.30   32.80
  -3   8  -1  903.81   30.70
   4  -8   1   -9.20   12.40
  -4  -8  -1   -6.40    8.30
   4  -8   1    2.10   10.80
  -4  -8  -1   -1.90    8.00
  -4  -8  -1    2.60    4.10
  -4  -8  -1   -6.00    7.30
  -4  -8  -1    3.60    9.40
  -4  -8  -1   -1.60    7.60
   4  -8   1    1.10   11.20
   4  -8   1    3.70    9.70
   4  -8   1  -11.50    9.90
  -4  -8  -1    6.40    6.80
   4   8   1   -2.20    5.60
   4   8   1    0.50    6.70
  -4   8  -1  -11.20   12.10
  -4   8  -1    1.60    9.70
  -4   8  -1   -2.00   11.20
   4   8   1   -7.00    7.80
  -4   8  -1    8.80   10.90
  -4   8  -1    2.40   10.40
   5  -8   1   21.10   12.60
  -5  -8  -1   18.30    8.80
  -5  -8  -1   30.50    9.20
  -5  -8  -1   11.40    7.00
  -5  -8  -1   16.90    8.00
  -5  -8  -1   15.90    8.00
   5  -8   1    4.90   13.10
  -5  -8  -1    9.10    3.50
   5  -8   1   -3.00   12.00
  -5   8  -1    9.80   13.10
   5   8   1   16.80    5.60
  -5   8  -1   10.00   13.00
  -5   8  -1   16.80   11.90
  -5   8  -1    7.70   12.20
   5   8   1   18.90    5.20
  -5   8  -1   15.00   10.90
   5   8   1   15.00    4.70
  -6  -8  -1  179.78   14.50
  -6  -8  -1  159.08    5.70
  -6  -8  -1  174.28   13.40
   6  -8   1  195.08   18.70
  -6  -8  -1  192.08   13.20
  -6  -8  -1  181.68    9.90
  -6  -8  -1  181.78   10.30
  -6  -8  -1  166.38   13.10
   6  -8   1  177.38   18.00
   6  -8   1  195.18   17.70
  -6   8  -1  161.88   25.30
  -6   8  -1  219.48   18.60
  -6   8  -1  204.38   19.30
  -6   8  -1  182.28   17.50
   7  -8   1   34.00   14.90
   7  -8   1   41.60   14.30
  -7  -8  -1   26.20    6.90
  -7  -8  -1   40.20    8.60
  -7  -8  -1   31.90    8.20
   7  -8   1   25.50   14.10
  -7   8  -1   43.80   14.60
  -7   8  -1   51.29   16.60
  -7   8  -1   34.20   15.50
  -7   8  -1   23.70   14.70
  -8  -8  -1   45.20   10.60
   8  -8   1   90.99   17.20
   8  -8   1   46.00   13.70
  -8  -8  -1   76.09    9.30
   8  -8   1   65.49   17.10
  -8   8  -1   65.59   16.90
  -8   8  -1   59.89   17.90
  -8   8  -1   74.69   18.20
  -9  -8  -1  -15.80    9.40
   9  -8   1   -5.80   11.30
   9  -8   1   22.00   16.00
  -9   8  -1   -8.60   18.00
  -9   8  -1  -13.60   24.40
  -9  -9   1   -6.30   11.60
   9  -9  -1   32.40   17.00
  -9   9   1  -28.80   16.10
  -9   9   1   17.90   18.20
  -9   9   1    2.40   28.50
  -8  -9   1   23.70    9.30
  -8  -9   1   29.90    9.30
   8  -9  -1   37.20   15.80
  -8  -9   1   22.00    5.10
  -8  -9   1    5.30   12.00
   8  -9  -1   42.00   16.50
   8  -9  -1   32.50   17.40
  -8   9   1   38.40   18.80
  -8   9   1   29.50   19.00
  -8   9   1   -3.90   16.70
   7  -9  -1   35.00   16.70
  -7  -9   1   13.10   10.20
   7  -9  -1   19.40   14.90
  -7  -9   1   29.90    9.70
  -7  -9   1    1.80    7.30
  -7  -9   1    0.00    7.60
  -7  -9   1    7.50   11.10
  -7   9   1   33.80   17.30
  -7   9   1   -0.10   15.90
  -7   9   1   24.70   15.60
  -7   9   1  -15.50   15.20
  -6  -9   1    2.10    8.50
  -6  -9   1   28.40   10.60
  -6  -9   1   45.00   10.20
   6  -9  -1   16.10   14.40
  -6  -9   1   29.10    8.70
  -6  -9   1    6.10   10.90
   6  -9  -1   10.00   15.40
  -6  -9   1    2.40    9.80
   6  -9  -1   42.40   14.90
   6   9  -1   25.30    6.50
  -6   9   1    9.30   13.00
   6   9  -1    4.10    6.00
  -6   9   1   28.40   15.30
  -6   9   1   27.10   14.00
   6   9  -1   33.50    6.80
   5  -9  -1   20.10   13.50
   5  -9  -1   54.59   13.70
  -5  -9   1   31.20    9.50
  -5  -9   1   24.50   10.90
  -5  -9   1   32.60   11.40
  -5  -9   1   31.00   11.70
  -5  -9   1    9.50    8.90
  -5   9   1   41.10   14.90
  -5   9   1   46.20   14.50
  -5   9   1   16.70   12.50
   5   9  -1   23.70    8.60
  -5   9   1   55.89   23.70
  -4  -9   1   36.70    9.30
  -4  -9   1   43.70   11.50
  -4  -9   1   28.90   11.50
   4  -9  -1   27.50   12.00
  -4  -9   1    6.30   10.50
   4  -9  -1   31.40   13.00
  -4  -9   1   16.80    9.50
   4  -9  -1   43.40   13.10
   4  -9  -1   36.60   13.70
   4   9  -1   39.20    9.00
  -4   9   1   24.80   14.60
  -4   9   1   29.40   14.20
   4   9  -1   24.50    8.10
  -4   9   1   26.30   12.30
   4   9  -1   33.90    9.40
  -4   9   1   23.90   12.40
  -3  -9   1   99.69   13.20
   3  -9  -1   89.99   13.30
   3  -9  -1   68.19   13.70
  -3  -9   1   67.69   10.80
   3  -9  -1   90.09   14.20
  -3  -9   1   72.29   10.80
   3  -9  -1   92.29   12.70
  -3  -9   1   70.39   12.20
   3  -9  -1   95.89   14.30
  -3  -9   1   75.99   11.10
   3   9  -1   67.29    9.70
  -3   9   1   68.19   13.90
   3   9  -1   83.19   10.30
   3   9  -1   90.69    5.60
  -3   9   1  105.89   13.50
  -3   9   1   74.09   12.90
   3   9  -1   87.59    7.30
  -3   9   1   80.89   13.00
  -3   9   1  105.19   15.30
   3   9  -1   89.49    7.60
   3   9  -1   56.59   11.00
   2  -9  -1  101.89   14.00
  -2  -9   1  130.19   14.00
   2  -9  -1  125.79   14.70
   2  -9  -1  124.19   15.50
   2  -9  -1  103.79   13.10
  -2  -9   1   98.69   13.20
  -2  -9   1  110.29   12.10
   2  -9  -1  109.39   13.00
  -2  -9   1  103.79   13.70
  -2  -9   1  113.29   12.90
  -2  -9   1  116.59   13.50
  -2   9   1  102.39   13.50
   2   9  -1  117.79   10.50
  -2   9   1  130.89   13.40
  -2   9   1  138.19   15.50
  -2   9   1  102.89   12.20
   2   9  -1   89.39   11.00
  -2   9   1  122.59   13.30
   2   9  -1   96.19   10.60
   2   9  -1  117.49   10.30
   2   9  -1  109.69    8.40
  -2   9   1  105.69   13.30
   2   9  -1  119.79   11.50
  -2   9   1  109.69   13.10
   1  -9  -1   10.40    9.30
  -1  -9   1    9.30   11.70
   1  -9  -1   15.90   11.00
  -1  -9   1    3.20    9.10
   1  -9  -1   -2.00    9.70
  -1  -9   1  -11.30   10.90
  -1  -9   1    5.90    9.30
   1  -9  -1   -0.70    9.70
   1  -9  -1   13.00   10.40
   1  -9  -1   14.00   12.10
  -1  -9   1   -1.20    8.70
  -1  -9   1   15.20   10.00
   1   9  -1   10.30    8.90
  -1   9   1    5.00   11.30
  -1   9   1   12.80   10.90
   1   9  -1   -1.00    8.00
  -1   9   1   27.10   10.90
   1   9  -1    1.00    9.00
  -1   9   1    9.20    9.50
  -1   9   1   -1.10    8.60
   1   9  -1    4.20    6.50
   1   9  -1   25.70   11.00
  -1   9   1    7.90   10.40
   1   9  -1    7.90    9.20
   1   9  -1   27.20   10.30
   0  -9   1   16.40   10.90
   0  -9   1   12.80   10.00
   0  -9   1   11.90    9.20
   0  -9  -1   -0.20    8.50
   0  -9   1    7.30   12.40
   0  -9  -1   -6.80   15.80
   0  -9  -1   28.00   10.00
   0  -9   1    4.90   10.10
   0  -9  -1    3.10    8.70
   0  -9  -1    5.10   10.20
   0  -9  -1   20.20   10.40
   0  -9   1    3.30   10.40
   0  -9  -1   -8.50    8.90
   0   9  -1    3.10    9.40
   0   9   1   12.10    9.20
   0   9   1   30.50    9.90
   0   9  -1   18.80   11.00
   0   9   1   15.20    8.00
   0   9   1   17.00    8.00
   0   9   1   16.90    9.10
   0   9  -1    4.60   10.20
   0   9  -1    1.30    9.50
   0   9  -1   17.90   11.30
   0   9  -1    2.10    8.70
   0   9   1   19.30   10.20
   0   9   1   32.20   10.10
   0   9  -1    2.70    7.30
  -1  -9  -1    8.20    9.60
  -1  -9  -1   20.10    9.50
   1  -9   1    9.50   10.60
  -1  -9  -1   24.90   10.90
   1  -9   1   26.60   11.70
  -1  -9  -1   25.10   11.50
  -1  -9  -1   33.80   10.70
   1  -9   1   11.50   10.90
  -1  -9  -1   22.60    7.50
   1  -9   1   16.00   11.90
   1  -9   1   12.20   11.70
  -1  -9  -1   19.10   11.50
   1  -9   1   18.80   10.70
  -1   9  -1   29.30   11.30
   1   9   1   12.10    7.30
   1   9   1   20.60    8.10
  -1   9  -1   10.30    9.30
  -1   9  -1   19.00   11.60
   1   9   1    8.80    8.50
  -1   9  -1    9.50    9.40
   1   9   1   19.70   15.10
  -1   9  -1   21.20   12.30
   1   9   1   27.60    9.20
   1   9   1   27.20    8.60
  -1   9  -1   11.20   11.10
   1   9   1   23.20    9.30
  -1   9  -1   20.30   10.40
  -2  -9  -1    8.20   10.40
   2  -9   1   10.60   11.70
   2  -9   1    0.80   10.80
   2  -9   1   29.70   12.60
   2  -9   1   -9.40   12.50
   2  -9   1   -1.50    9.60
  -2  -9  -1   22.50   10.20
  -2  -9  -1    8.80    6.40
  -2  -9  -1    8.30   10.50
  -2  -9  -1    3.60    8.50
  -2  -9  -1   13.30    9.40
  -2  -9  -1   14.00    9.10
  -2   9  -1    6.70   10.20
  -2   9  -1    9.50    9.70
   2   9   1   17.80    8.10
  -2   9  -1   18.00   11.60
  -2   9  -1   23.30   11.20
  -2   9  -1   16.60   10.60
   2   9   1    0.00    6.90
   2   9   1   -5.70    8.30
  -2   9  -1    4.80   10.50
   2   9   1    2.50    8.90
  -3  -9  -1   88.89   10.70
  -3  -9  -1   64.09   11.50
  -3  -9  -1   67.29   10.90
  -3  -9  -1   65.99   11.30
  -3  -9  -1   83.29   10.00
   3  -9   1   65.49   12.60
   3  -9   1   80.99   14.10
  -3  -9  -1   72.69   10.80
   3  -9   1   80.39   13.40
  -3  -9  -1   70.49    6.70
   3  -9   1   85.89   14.30
  -3   9  -1   71.49   12.50
  -3   9  -1   97.69   13.40
   3   9   1   90.39    6.70
   3   9   1   72.49    9.10
  -3   9  -1   88.09   13.70
   3   9   1   71.09    9.90
  -3   9  -1   76.99   13.40
  -3   9  -1   84.19   14.20
   3   9   1   82.39    9.40
  -4  -9  -1    3.80    9.30
  -4  -9  -1    2.90    9.00
  -4  -9  -1    0.90    7.70
   4  -9   1    6.00   12.70
  -4  -9  -1    7.30    8.30
  -4  -9  -1   14.70    4.30
   4  -9   1    1.90   13.50
  -4  -9  -1   -0.70   10.10
  -4  -9  -1    7.40   10.30
  -4   9  -1    8.50   12.10
   4   9   1   13.90    6.80
  -4   9  -1  -13.20   12.00
  -4   9  -1   10.70   13.00
  -4   9  -1    2.10   12.60
   5  -9   1   21.00   14.90
   5  -9   1   -3.10   14.00
  -5  -9  -1   -7.20    9.00
   5  -9   1    5.30   14.60
  -5  -9  -1    2.30    7.20
  -5  -9  -1    9.40   10.40
  -5  -9  -1   15.10    9.10
  -5  -9  -1   25.40    8.10
  -5  -9  -1   19.90   10.00
  -5   9  -1   17.70   23.00
  -5   9  -1   23.80   13.50
   5   9   1   10.80    9.00
   5   9   1   11.40    6.10
  -5   9  -1   10.40   13.70
   5   9   1   14.00    6.60
  -6  -9  -1  118.09   11.40
  -6  -9  -1  113.99   12.80
   6  -9   1   83.49   17.10
  -6  -9  -1   82.59   10.50
  -6  -9  -1   87.59   11.10
   6  -9   1   88.09   16.40
  -6  -9  -1   84.19    8.00
  -6  -9  -1   82.59    8.10
   6  -9   1   97.49   16.40
  -6   9  -1  117.19   17.10
  -6   9  -1   90.99   16.00
  -6   9  -1  101.79   18.20
  -6   9  -1  108.49   17.20
  -7  -9  -1   63.89    9.20
   7  -9   1   64.39   16.70
  -7  -9  -1   64.39    9.10
   7  -9   1   82.69   18.10
   7  -9   1   67.39   17.20
  -7  -9  -1   49.50   11.50
  -7   9  -1   56.99   17.90
  -7   9  -1   36.20   16.90
  -7   9  -1   64.39   15.40
  -7   9  -1   71.39   16.80
  -8  -9  -1  -11.40   10.30
   8  -9   1   15.50   15.90
   8  -9   1   39.10   16.90
   8  -9   1   19.20   15.90
  -8   9  -1    4.80   16.50
  -8   9  -1  -18.00   16.00
  -8   9  -1   -7.30   17.10
   8 -10  -1    2.50   18.40
  -8 -10   1  -32.40   11.70
  -8 -10   1   -0.10    5.40
   8 -10  -1   -3.00   16.00
  -8 -10   1  -17.50    9.30
  -8 -10   1   -8.00    9.60
   8 -10  -1   26.70   18.60
  -8  10   1   -1.40   19.60
   7 -10  -1   17.00   17.00
   7 -10  -1   20.60   18.30
  -7 -10   1    6.90   10.90
  -7 -10   1   -5.70    8.00
  -7 -10   1    4.60    8.20
   7 -10  -1   20.00   16.60
  -7 -10   1    0.70   11.50
  -7  10   1  -12.70   16.80
  -7  10   1   -2.90   17.90
  -7  10   1    1.00   16.10
  -6 -10   1   12.00   11.50
  -6 -10   1   11.60    9.20
   6 -10  -1   37.60   16.30
  -6 -10   1   15.90   12.10
  -6 -10   1   47.90    9.90
   6 -10  -1   34.40   17.00
  -6 -10   1   33.20   11.70
  -6  10   1   42.10   17.60
   6  10  -1   27.80    7.40
  -6  10   1   13.60   22.60
  -6  10   1   20.80   16.00
   6  10  -1   21.50    7.30
  -6  10   1   51.39   16.00
   5 -10  -1  179.18   20.10
  -5 -10   1  138.99   12.80
  -5 -10   1  171.98   15.70
  -5 -10   1  148.39   14.80
   5 -10  -1  160.28   19.60
  -5 -10   1  158.88   13.30
   5 -10  -1  173.28   18.90
  -5 -10   1  141.29   14.90
  -5  10   1  170.88   18.30
  -5  10   1  153.58   17.80
  -5  10   1  178.18   20.60
  -5  10   1  137.09   17.20
   4 -10  -1  265.77   21.40
  -4 -10   1  222.38   17.90
   4 -10  -1  253.97   19.70
  -4 -10   1  239.78   19.30
   4 -10  -1  218.48   20.10
  -4 -10   1  198.88   17.60
   4  10  -1  238.68   16.30
  -4  10   1  242.88   22.80
  -4  10   1  256.87   21.50
  -4  10   1  266.77   21.70
   4  10  -1  231.58   16.00
  -3 -10   1   46.60   13.30
  -3 -10   1   42.70   12.50
   3 -10  -1   50.29   13.30
   3 -10  -1   28.30   14.30
   3 -10  -1   51.29   13.60
   3 -10  -1   31.70   14.10
  -3 -10   1   27.10   10.90
  -3 -10   1   31.70   11.20
  -3  10   1   34.10   12.80
   3  10  -1   41.90    7.40
  -3  10   1   40.20   14.00
   3  10  -1   56.99    4.90
  -3  10   1   18.00   13.20
  -3  10   1   49.20   13.00
   3  10  -1   51.19   10.40
  -2 -10   1  504.55   24.20
   2 -10  -1  537.75   26.70
   2 -10  -1  569.74   25.10
   2 -10  -1  519.75   28.20
   2 -10  -1  505.65   23.30
  -2 -10   1  534.25   26.00
  -2 -10   1  507.95   24.60
  -2 -10   1  453.45   22.50
  -2 -10   1  497.45   23.30
   2 -10  -1  523.75   24.80
   2  10  -1  521.45   20.20
  -2  10   1  485.85   25.90
   2  10  -1  518.25   19.80
   2  10  -1  498.75   17.50
   2  10  -1  481.65   23.00
   2  10  -1  528.35   22.30
  -2  10   1  556.84   25.60
  -2  10   1  536.15   24.00
  -2  10   1  498.15   22.40
  -2  10   1  519.85   23.50
   1 -10  -1   11.90   10.40
  -1 -10   1   20.90   11.70
   1 -10  -1   22.40   12.20
  -1 -10   1   24.40   13.30
  -1 -10   1   32.20   11.70
  -1 -10   1   12.60   11.50
   1 -10  -1    3.50   13.40
  -1 -10   1   13.70   11.20
   1 -10  -1   35.30   11.70
   1 -10  -1   13.60   12.70
   1  10  -1   19.40   11.90
  -1  10   1   13.80   12.60
  -1  10   1   25.30   12.80
  -1  10   1   20.20   11.00
  -1  10   1   34.70   12.10
  -1  10   1   28.90   12.00
   1  10  -1   31.50   11.40
   1  10  -1   14.50    9.40
  -1  10   1   19.30   10.90
   1  10  -1   18.10   10.20
   1  10  -1   12.20    7.30
   0 -10   1  -33.30   10.30
   0 -10  -1  -13.60   12.00
   0 -10   1  -11.90   11.60
   0 -10  -1    2.70   10.00
   0 -10   1    3.60   13.40
   0 -10  -1  -24.60    9.70
   0 -10  -1  -12.20   11.30
   0 -10   1  -21.60   11.00
   0 -10  -1  -10.40   11.10
   0 -10   1   10.00   12.40
   0  10  -1    0.40   11.40
   0  10  -1   -4.50   10.80
   0  10   1    5.60   10.60
   0  10  -1  -10.70   11.00
   0  10  -1    3.30    8.00
   0  10   1   -0.50   10.80
   0  10   1  -14.20   11.60
   0  10   1  -14.20    8.30
   0  10  -1   -6.90   10.30
   1 -10   1   91.49   14.60
   1 -10   1   85.39   14.20
  -1 -10  -1   86.49   12.90
   1 -10   1   92.49   14.50
  -1 -10  -1   81.29   11.60
  -1 -10  -1   73.49   13.30
   1 -10   1   75.59   13.60
  -1 -10  -1   79.39   11.30
  -1 -10  -1   68.19   12.60
  -1  10  -1   91.69   13.40
  -1  10  -1   91.99   15.20
  -1  10  -1   94.09   11.50
  -1  10  -1   61.89   13.30
   1  10   1   87.69   10.90
   1  10   1   75.59   10.90
  -1  10  -1   87.49   12.90
   1  10   1   77.69    9.20
   1  10   1   69.09   11.50
   1  10   1   65.69   11.60
   2 -10   1    5.70   12.70
  -2 -10  -1  -10.00    6.70
   2 -10   1   12.30   13.50
  -2 -10  -1    9.40   10.50
  -2 -10  -1    3.80    9.80
  -2 -10  -1    0.80   11.60
  -2 -10  -1  -31.30    8.50
  -2 -10  -1   -2.70   10.10
   2 -10   1   -7.40   11.20
  -2 -10  -1   -8.30   10.10
   2 -10   1   -2.70   11.70
   2 -10   1  -15.10   10.60
   2  10   1   17.30    9.80
  -2  10  -1  -22.80   10.80
  -2  10  -1    1.90   11.90
   2  10   1   -3.90    6.30
  -2  10  -1   -8.50   12.00
  -2  10  -1  -11.00   10.00
   2  10   1   -5.50    7.20
   2  10   1   -4.90    7.80
  -2  10  -1   -7.10   11.40
   3 -10   1  229.88   20.80
  -3 -10  -1  235.68   18.10
   3 -10   1  271.17   22.40
  -3 -10  -1  269.97   17.40
   3 -10   1  252.37   21.20
  -3 -10  -1  244.18   16.70
  -3 -10  -1  219.78   18.10
   3 -10   1  258.27   20.20
  -3 -10  -1  221.48   19.00
  -3 -10  -1  211.08   16.90
   3  10   1  255.17   16.10
  -3  10  -1  228.58   19.90
  -3  10  -1  235.08   20.20
  -3  10  -1  219.08   20.60
   3  10   1  221.38   10.70
  -3  10  -1  253.57   22.30
   3  10   1  269.27   17.50
   4 -10   1   16.60   14.20
  -4 -10  -1   21.40    9.70
  -4 -10  -1   -0.90    8.90
  -4 -10  -1   20.80   10.20
  -4 -10  -1   -7.80   10.90
   4 -10   1   13.00   14.20
  -4 -10  -1    4.80   10.50
   4 -10   1    1.00   15.20
  -4  10  -1   22.00   13.80
  -4  10  -1  -12.00   21.30
  -4  10  -1   16.20   14.30
  -5 -10  -1   36.30   10.40
  -5 -10  -1   24.80    9.40
   5 -10   1   16.20   15.10
  -5 -10  -1   29.60   11.90
   5 -10   1   17.00   17.80
  -5 -10  -1   38.50   11.60
  -5 -10  -1   19.30    8.70
   5 -10   1   12.60   16.20
  -5 -10  -1    9.90   10.50
  -5  10  -1   16.40   16.70
  -5  10  -1   40.60   15.30
   5  10   1   27.40    8.10
  -5  10  -1   24.80   15.50
  -5  10  -1    6.80   15.80
   5  10   1   16.70    7.10
  -6 -10  -1   -2.90    7.20
  -6 -10  -1   -4.30   11.70
  -6 -10  -1    9.60   10.40
  -6 -10  -1  -19.30    9.70
   6 -10   1    5.70   16.40
  -6 -10  -1    5.40    7.70
  -6 -10  -1   23.40   10.20
   6 -10   1    8.30   15.50
   6 -10   1   15.50   15.80
  -6  10  -1  -43.40   15.00
  -6  10  -1   21.10   16.10
  -6  10  -1   20.60   15.70
  -6  10  -1    8.80   16.40
  -7 -10  -1    7.30    9.50
  -7 -10  -1    0.10   11.50
   7 -10   1   35.80   18.60
   7 -10   1    1.20   15.70
  -7 -10  -1   -4.70    9.00
  -7 -10  -1   -4.40    4.80
   7 -10   1   -2.80   17.40
  -7  10  -1   18.70   16.90
  -7  10  -1   -0.90   15.60
  -7  10  -1   43.10   19.10
  -7  10  -1    7.00   18.00
   8 -10   1    1.10   15.70
   8 -10   1   10.40   18.40
  -8 -10  -1   -8.20   11.10
  -8 -10  -1    8.90    6.60
  -8  10  -1   23.80   17.10
   7 -11  -1    1.40   17.70
  -7 -11   1  -22.30    9.10
  -7 -11   1    7.90   12.00
  -7 -11   1   30.30   13.80
   7 -11  -1   -1.50   17.00
   7 -11  -1    4.50   17.70
  -7 -11   1  -19.60   12.50
  -7 -11   1    7.80    9.00
  -7  11   1    9.40   18.00
  -7  11   1   17.80   20.10
  -7  11   1   13.10   20.20
  -6 -11   1   -4.50   12.80
  -6 -11   1  -28.90   11.90
   6 -11  -1  -21.90   17.20
  -6 -11   1  -17.30   12.70
   6 -11  -1   26.50   19.30
  -6 -11   1   -0.80    9.90
   6 -11  -1   28.10   17.10
  -6 -11   1   -9.40    9.50
  -6  11   1   27.50   19.40
   6  11  -1   12.30    7.70
  -6  11   1   -0.20   16.70
  -6  11   1   -0.50   15.50
   5 -11  -1  263.77   24.40
   5 -11  -1  252.47   23.20
  -5 -11   1  190.48   17.50
  -5 -11   1  199.38   15.40
   5 -11  -1  238.48   23.00
  -5 -11   1  263.77   19.20
  -5 -11   1  281.77   23.00
  -5 -11   1  245.98   22.20
   5  11  -1  220.28   18.70
   5  11  -1  260.17   24.30
  -5  11   1  260.87   21.80
  -5  11   1  308.77   25.00
   4 -11  -1   58.49   17.00
  -4 -11   1   45.50   14.00
  -4 -11   1  100.09   15.10
   4 -11  -1   48.00   17.90
  -4 -11   1   45.30   14.60
   4 -11  -1   67.59   17.70
  -4 -11   1   35.40   11.80
   4  11  -1   69.79   11.20
  -4  11   1   56.49   16.00
  -4  11   1   41.90   15.60
   4  11  -1   58.69   11.80
  -3 -11   1  421.56   24.40
  -3 -11   1  458.85   25.60
  -3 -11   1  446.26   25.30
  -3 -11   1  401.86   22.40
   3 -11  -1  435.76   27.30
   3 -11  -1  326.77   28.00
  -3 -11   1  386.96   22.30
   3 -11  -1  452.25   28.50
   3  11  -1  399.36   21.40
   3  11  -1  390.16   16.10
   3  11  -1  395.86   12.30
  -3  11   1  425.06   24.70
  -3  11   1  476.85   29.30
  -2 -11   1  482.45   23.90
   2 -11  -1  573.74   30.60
   2 -11  -1  480.45   26.00
   2 -11  -1  467.95   27.20
  -2 -11   1  515.15   27.60
   2 -11  -1  539.85   26.00
  -2 -11   1  482.25   24.40
  -2 -11   1  426.06   24.10
  -2 -11   1  483.75   24.50
   2  11  -1  507.15   23.40
  -2  11   1  480.85   26.60
  -2  11   1  540.35   27.30
   2  11  -1  507.95   20.90
   2  11  -1  448.16   16.50
   2  11  -1  504.15   24.50
   2  11  -1  491.85   20.90
  -2  11   1  498.25   24.60
  -1 -11   1  241.88   17.90
  -1 -11   1  246.18   20.00
   1 -11  -1  287.07   24.30
  -1 -11   1  241.98   18.50
   1 -11  -1  209.98   17.20
   1 -11  -1  242.08   20.10
   1 -11  -1  220.08   19.60
  -1 -11   1  254.67   21.60
   1 -11  -1  236.98   20.90
   1  11  -1  237.38   16.60
   1  11  -1  252.77   19.80
  -1  11   1  231.08   19.60
  -1  11   1  241.98   21.00
  -1  11   1  221.08   17.00
   1  11  -1  235.18   13.80
   1  11  -1  256.37   18.20
   1  11  -1  267.97   20.30
  -1  11   1  237.08   20.70
   0 -11  -1  702.63   27.80
   0 -11  -1  700.13   29.20
   0 -11   1  662.03   30.60
   0 -11  -1  715.03   30.90
   0 -11   1  694.03   31.00
   0 -11  -1  670.53   28.50
   0 -11   1  712.53   28.70
   0 -11  -1  697.43   30.20
   0 -11   1  685.73   31.30
   0  11   1  726.13   27.00
   0  11   1  667.93   24.20
   0  11  -1  766.52   29.80
   0  11  -1  791.72   28.70
   0  11   1  719.53   27.30
   0  11  -1  707.33   24.40
   0  11  -1  735.23   31.20
   0  11   1  676.43   28.50
   0  11   1  708.43   28.10
   1 -11   1   -4.30   11.30
   1 -11   1    5.50   13.20
  -1 -11  -1   -4.70   11.60
  -1 -11  -1    3.10   11.90
  -1 -11  -1   -4.30   12.20
   1 -11   1  -10.60   13.70
  -1 -11  -1   46.70   11.60
   1 -11   1  -24.30   11.80
  -1 -11  -1   -3.10   13.70
   1 -11   1   10.10   15.00
   1  11   1  -17.80   11.60
  -1  11  -1    7.30   13.70
   1  11   1   -2.20    8.10
   1  11   1    0.10    9.40
   1  11   1    9.40   11.50
   1  11   1    9.40   10.40
  -1  11  -1  -13.30   11.40
  -1  11  -1    9.60   10.20
  -2 -11  -1  203.68   16.10
  -2 -11  -1  228.88   28.80
   2 -11   1  257.87   22.10
  -2 -11  -1  236.08   19.30
   2 -11   1  257.27   21.20
   2 -11   1  254.97   21.10
  -2 -11  -1  205.28   18.40
  -2 -11  -1  231.18   20.80
   2  11   1  246.18   18.20
   2  11   1  242.98   13.10
  -2  11  -1  274.27   23.30
  -2  11  -1  249.78   19.30
   2  11   1  230.28   19.00
   2  11   1  263.47   14.80
  -2  11  -1  243.08   20.60
  -3 -11  -1   88.69   13.00
  -3 -11  -1  120.09   15.10
  -3 -11  -1   84.39   14.50
  -3 -11  -1  120.19   15.70
  -3 -11  -1   98.89   14.60
   3 -11   1  151.58   18.90
   3 -11   1   84.09   18.30
   3  11   1  107.79   12.00
  -3  11  -1  103.99   16.20
   3  11   1  116.69   13.60
  -3  11  -1  107.89   17.90
  -3  11  -1  101.79   17.40
  -4 -11  -1   91.49   14.60
  -4 -11  -1   88.99   12.30
   4 -11   1   94.49   18.60
   4 -11   1   87.69   17.70
  -4 -11  -1   79.49   14.50
   4 -11   1   65.89   16.90
  -4 -11  -1   90.39   12.50
  -4 -11  -1   69.49   13.70
  -4  11  -1  112.39   17.30
  -4  11  -1  118.59   18.00
  -4  11  -1  104.19   18.80
  -5 -11  -1   31.20   13.10
   5 -11   1   33.30   18.50
  -5 -11  -1   11.60    9.30
   5 -11   1   31.50   18.00
  -5 -11  -1    7.90   11.90
   5 -11   1   27.70   16.30
  -5 -11  -1   33.40   13.50
  -5  11  -1   64.39   17.90
  -5  11  -1   36.20   16.50
  -5  11  -1   20.70   18.00
   5  11   1   34.40    8.20
   5  11   1   25.70    9.10
  -6 -11  -1    0.10   11.30
  -6 -11  -1   46.90   12.50
   6 -11   1    4.10   18.40
  -6 -11  -1   15.60   13.10
   6 -11   1   41.00   18.00
   6 -11   1   15.60   18.50
  -6 -11  -1   -0.30    8.20
  -6  11  -1   -9.90   17.70
  -6  11  -1   27.10   17.70
  -6  11  -1   29.10   17.50
  -6  11  -1   -7.70   17.50
  -7 -11  -1   57.99    6.90
   7 -11   1   72.49   20.60
   7 -11   1   80.89   19.00
  -7 -11  -1   50.19   11.30
  -7 -11  -1   62.69   14.30
  -7 -11  -1   64.79   11.80
   7 -11   1   74.09   18.50
  -7  11  -1   67.89   22.20
  -7  11  -1   84.59   20.00
  -7 -12   1   35.20   13.20
   7 -12  -1   64.19   19.10
   7 -12  -1   47.80   20.10
  -7 -12   1   23.30    9.60
   7 -12  -1   34.20   19.20
  -7 -12   1    7.00   13.40
  -7 -12   1   12.40   15.40
  -7  12   1   28.00   21.50
  -7  12   1   47.50   19.00
  -7  12   1   35.40   21.50
  -6 -12   1   -9.00   13.10
   6 -12  -1    9.30   18.10
   6 -12  -1   19.50   18.80
  -6 -12   1  -41.60   11.90
   6 -12  -1   -1.20   19.40
  -6 -12   1    4.10   11.10
  -6 -12   1   32.90   15.00
  -6  12   1   10.30   20.30
  -6  12   1   -3.40   18.90
  -6  12   1  -19.30   17.70
   5 -12  -1   10.80   17.20
   5 -12  -1   -3.40   18.50
  -5 -12   1  -19.10   13.50
  -5 -12   1  -12.90   11.10
  -5 -12   1   29.00   12.30
   5 -12  -1   20.10   19.60
  -5 -12   1    0.10   14.20
   5  12  -1   11.30    9.60
  -5  12   1   28.80   18.00
  -5  12   1    9.20   17.00
  -5  12   1    6.40   17.80
   5  12  -1   16.00   11.20
   4 -12  -1   13.80   16.30
  -4 -12   1   31.70   14.90
  -4 -12   1   27.30   13.90
   4 -12  -1   55.79   18.20
   4 -12  -1   36.20   17.40
  -4 -12   1   42.50   13.30
  -4 -12   1   19.50   12.50
  -4  12   1   48.30   17.30
  -4  12   1   59.59   17.00
   4  12  -1   72.29   12.20
   4  12  -1   43.30   12.70
  -4  12   1   41.10   16.40
  -3 -12   1  -11.50   12.10
  -3 -12   1    8.70   14.10
   3 -12  -1   -5.70   17.30
  -3 -12   1    3.30   13.40
  -3 -12   1   28.10   13.40
   3 -12  -1   37.40   17.00
   3 -12  -1   37.00   15.90
   3  12  -1   22.70   13.00
   3  12  -1   32.20    4.80
   3  12  -1   14.00   12.10
  -3  12   1   10.80   16.20
  -3  12   1    3.00   15.60
  -3  12   1   27.30   15.40
   3  12  -1   18.70    8.60
  -2 -12   1    5.20   15.50
   2 -12  -1  -28.50   13.00
   2 -12  -1    1.00   15.40
  -2 -12   1  -16.00   14.60
  -2 -12   1  -11.10   11.20
  -2 -12   1  -10.60   13.00
   2 -12  -1   10.60   15.60
   2 -12  -1    7.20   15.30
   2  12  -1    8.10   13.00
   2  12  -1    2.00    6.70
   2  12  -1    0.50   10.70
   2  12  -1  -15.50    9.70
  -2  12   1   -7.30   13.60
  -2  12   1    3.00   13.90
  -2  12   1    3.20   16.20
   1 -12  -1   38.70   16.90
   1 -12  -1   48.40   15.50
   1 -12  -1   19.70   14.50
  -1 -12   1   24.40   16.20
  -1 -12   1   37.60   15.50
   1 -12  -1   36.90   15.90
  -1 -12   1   48.80   13.70
  -1 -12   1    7.70   15.50
   1  12  -1   44.70    9.40
  -1  12   1   38.10   14.30
   1  12  -1   33.00   12.00
  -1  12   1   27.10   15.20
   1  12  -1   56.99   14.10
   1  12  -1   34.60   13.20
  -1  12   1   63.89   29.20
   1  12  -1   41.20   12.50
   0 -12  -1    2.90   12.90
   0 -12   1   -1.60   13.40
   0 -12  -1    9.30   13.40
   0 -12  -1    1.40   11.50
   0 -12   1   -8.10   14.50
   0 -12   1  -18.80   13.20
   0 -12   1    1.40   16.00
   0 -12  -1  -11.80   16.70
   0 -12   1   -8.70   17.90
   0  12   1   12.60   13.20
   0  12  -1   18.90   13.90
   0  12   1    5.60   12.70
   0  12  -1  -19.30   12.70
   0  12  -1    2.20   10.30
   0  12   1    1.90    9.60
   0  12  -1   19.60   13.20
   0  12   1    0.00   11.80
   1 -12   1   -8.10   14.60
  -1 -12  -1   26.00   15.90
   1 -12   1    0.50   13.80
  -1 -12  -1  -10.20   13.00
   1 -12   1  -23.60   14.80
  -1 -12  -1  -17.00   12.20
   1 -12   1    1.20   14.40
   1  12   1    3.20   10.60
   1  12   1    5.50   13.50
  -1  12  -1    4.20   14.40
   1  12   1   -0.60    8.60
   1  12   1   12.20   12.90
  -1  12  -1   28.10   14.90
   1  12   1    1.80   11.20
  -1  12  -1   11.30   14.90
   2 -12   1   37.80   16.40
   2 -12   1   70.19   16.80
  -2 -12  -1   42.70   15.40
  -2 -12  -1   44.80   13.90
  -2 -12  -1   49.40   13.80
   2 -12   1   46.70   18.00
   2 -12   1   18.30   17.30
  -2 -12  -1   38.80   13.00
  -2 -12  -1   61.09   15.00
   2  12   1   59.99    9.00
   2  12   1   69.39   10.80
  -2  12  -1   54.39   15.10
   2  12   1   60.89   13.70
   2  12   1   61.29   12.80
   2  12   1   64.09   10.20
  -2  12  -1   55.19   16.10
  -2  12  -1   45.00   15.60
   3 -12   1   36.80   17.40
  -3 -12  -1   10.60   12.30
  -3 -12  -1  -20.40   12.70
  -3 -12  -1  -17.60   13.50
  -3 -12  -1   -2.20   13.90
   3 -12   1   -1.60   15.60
   3 -12   1   15.40   16.50
  -3 -12  -1   -7.60   11.20
  -3  12  -1    8.60   17.00
  -3  12  -1   12.60   16.70
   3  12   1    5.50   11.20
   3  12   1   13.80   10.90
  -3  12  -1   29.10   16.60
   4 -12   1   16.00   18.10
  -4 -12  -1  -11.50   11.00
  -4 -12  -1   -6.30   13.90
  -4 -12  -1   -2.00   12.50
   4 -12   1    8.50   16.20
  -4 -12  -1   15.80   11.60
  -4 -12  -1   18.50   14.10
   4 -12   1   10.90   16.60
  -4  12  -1   -4.70   17.60
  -4  12  -1    4.80   17.00
  -4  12  -1    2.30   15.80
   5 -12   1    2.00   16.70
  -5 -12  -1  -11.70   13.70
  -5 -12  -1   -0.20   10.50
  -5 -12  -1   -6.40   11.90
   5 -12   1  -19.20   16.60
  -5 -12  -1    7.20   13.10
   5 -12   1   -7.70   18.10
  -5 -12  -1  -12.00    9.60
  -5  12  -1   17.20   18.30
   5  12   1   11.00   10.30
   5  12   1    6.50    8.90
  -5  12  -1   -4.30   17.20
  -5  12  -1  -12.00   18.20
  -6 -12  -1   28.40   13.50
  -6 -12  -1   12.40   12.00
   6 -12   1  -15.90   17.40
   6 -12   1  -12.80   17.30
  -6 -12  -1    0.40    9.60
   6 -12   1   17.50   17.50
  -6  12  -1   10.50   21.20
  -6  12  -1    4.10   18.70
  -6  12  -1   -4.90   18.10
   7 -12   1   14.90   18.10
  -6 -13   1   -3.20   14.40
  -6 -13   1  -10.10   11.60
  -6 -13   1   23.30   15.00
   6 -13  -1   27.00   18.90
   6 -13  -1   12.60   19.40
  -6  13   1   29.60   21.30
  -6  13   1    7.10   21.70
  -6  13   1   -7.20   18.00
   5 -13  -1   42.00   26.00
  -5 -13   1   22.20   18.40
   5 -13  -1   -7.20   17.80
  -5 -13   1    6.70   12.80
  -5 -13   1   -9.60   15.30
   5 -13  -1   29.80   20.50
  -5  13   1    3.80   18.90
  -5  13   1   14.10   18.30
  -5  13   1   -7.50   19.70
  -4 -13   1   40.90   17.20
  -4 -13   1   58.39   16.70
  -4 -13   1   63.29   15.00
  -4 -13   1    3.40   15.10
   4 -13  -1   41.60   18.10
   4 -13  -1   52.89   20.60
  -4  13   1   62.99   17.80
   4  13  -1   61.59   14.30
  -4  13   1   31.80   19.30
   4  13  -1   76.39   12.80
   3 -13  -1   79.49   19.60
   3 -13  -1   84.39   20.10
  -3 -13   1   87.39   17.30
  -3 -13   1   24.50   15.90
   3 -13  -1   76.69   19.20
  -3 -13   1   70.19   15.00
  -3 -13   1   18.10   13.50
  -3 -13   1   76.79   18.00
  -3  13   1   84.79   19.30
  -3  13   1   70.89   18.50
  -3  13   1   67.69   18.20
   3  13  -1   61.79   14.10
  -2 -13   1   73.09   17.10
   2 -13  -1   99.39   18.90
   2 -13  -1   88.99   19.40
  -2 -13   1   86.79   17.10
  -2 -13   1   67.19   16.30
   2 -13  -1   79.29   18.60
   2  13  -1   58.89    8.60
  -2  13   1   66.49   17.70
   2  13  -1   78.09   12.60
  -2  13   1   74.69   16.90
   2  13  -1   53.99   15.50
  -2  13   1   67.09   16.00
   2  13  -1   78.29   14.40
  -1 -13   1   26.20   15.40
   1 -13  -1   39.50   17.30
   1 -13  -1   48.70   18.20
  -1 -13   1   75.89   16.80
  -1 -13   1   42.10   18.50
   1 -13  -1   56.59   18.20
  -1 -13   1   59.99   18.50
  -1 -13   1   13.90   15.50
   1  13  -1   46.90   16.30
  -1  13   1   51.29   16.10
  -1  13   1   46.50   15.90
   1  13  -1   67.39   15.40
   1  13  -1   73.29   10.40
   1  13  -1   70.09   13.90
  -1  13   1   88.49   16.90
   0 -13   1   70.29   18.10
   0 -13  -1   29.20   16.20
   0 -13  -1   57.79   16.80
   0 -13   1   61.49   17.60
   0 -13   1   35.20   15.80
   0 -13   1   80.59   16.60
   0 -13  -1   74.99   17.70
   0  13   1   64.69   15.30
   0  13  -1   64.29   11.10
   0  13  -1   94.39   16.90
   0  13   1   76.49   15.90
   0  13  -1   53.39   14.90
   0  13   1   55.09   14.60
   0  13  -1   58.89   16.00
  -1 -13  -1  -19.30   15.20
   1 -13   1   12.00   16.80
   1 -13   1  -20.30   15.70
  -1 -13  -1   -7.90   14.70
   1 -13   1  -30.40   14.10
  -1 -13  -1  -26.80   16.40
  -1 -13  -1    6.10   16.60
   1 -13   1  -37.10   15.80
  -1 -13  -1   -4.10   13.40
  -1  13  -1  -17.30   15.10
   1  13   1   11.40   13.10
   1  13   1  -19.00   11.80
   1  13   1   -1.00   13.30
  -1  13  -1  -13.90   16.00
   1  13   1    4.50   11.80
  -1  13  -1   10.10   15.60
   1  13   1    3.40   11.80
  -2 -13  -1   87.89   15.60
  -2 -13  -1   51.39   15.50
   2 -13   1   87.29   18.40
  -2 -13  -1   64.99   15.10
   2 -13   1   59.29   19.20
   2 -13   1  100.79   19.00
  -2 -13  -1   91.89   18.10
  -2 -13  -1   96.89   17.70
  -2  13  -1  113.09   20.60
   2  13   1   78.09   15.20
   2  13   1   66.29   10.50
  -2  13  -1   94.89   18.80
   2  13   1   88.09   11.40
   2  13   1   89.29    9.90
  -3 -13  -1    9.60   13.80
  -3 -13  -1   18.10   15.10
  -3 -13  -1   17.70   13.20
  -3 -13  -1  -33.60   12.10
  -3 -13  -1  -23.80   13.80
   3 -13   1    9.60   17.60
   3 -13   1   14.40   19.10
   3  13   1   -4.60   11.40
  -3  13  -1   15.70   16.60
  -3  13  -1    4.50   15.50
   3  13   1   -7.10   11.50
  -3  13  -1    5.70   16.80
   4 -13   1    9.10   18.10
  -4 -13  -1   11.00   15.90
   4 -13   1   11.20   18.20
  -4 -13  -1   16.00   12.80
  -4 -13  -1   18.80   15.60
   4 -13   1    4.40   19.90
  -4  13  -1   28.70   18.30
  -4  13  -1   21.70   17.70
  -4  13  -1  -15.00   16.50
   5 -13   1    6.60   20.40
   5 -13   1   53.69   21.20
  -5 -13  -1   36.70   25.00
  -5 -13  -1    3.20   16.50
  -5 -13  -1   33.80   16.40
   5 -13   1   25.20   20.90
  -5 -13  -1   41.20   12.70
  -5  13  -1   30.90   19.40
  -5  13  -1   34.70   20.50
  -6 -13  -1   52.59   11.40
  -6 -13  -1   43.40   14.90
  -6 -13  -1   50.19   15.20
   6 -13   1   30.40   20.00
  -6  13  -1   69.19   22.60
  -6  13  -1   62.99   19.50
  -6  13  -1   44.90   20.70
  -4 -14   1   54.59   18.90
  -4 -14   1   87.29   20.60
   4 -14  -1   62.79   33.60
  -4 -14   1   32.40   15.30
   4 -14  -1   81.29   21.70
   4 -14  -1   42.20   22.20
  -4  14   1   30.90   20.60
  -4  14   1   46.40   20.30
  -4  14   1   65.59   31.40
  -3 -14   1   70.99   16.50
   3 -14  -1  102.59   21.60
   3 -14  -1   91.89   20.80
   3 -14  -1   83.79   21.50
  -3 -14   1   85.69   20.10
  -3 -14   1  113.79   20.10
  -3  14   1   90.19   20.30
   3  14  -1   63.39   17.50
   3  14  -1   59.69   13.40
  -3  14   1   75.39   19.90
  -3  14   1   82.29   19.00
   2 -14  -1  178.38   22.60
  -2 -14   1  174.28   19.00
   2 -14  -1  184.98   21.80
  -2 -14   1  151.98   22.30
   2 -14  -1  162.38   22.80
  -2 -14   1  207.08   23.60
  -2  14   1  193.58   22.20
   2  14  -1  177.08   15.50
  -2  14   1  193.98   21.90
   2  14  -1  173.98   18.80
   2  14  -1  150.48   18.50
  -2  14   1  176.68   21.00
   1 -14  -1  130.99   20.30
   1 -14  -1  110.99   20.70
  -1 -14   1  147.89   22.30
  -1 -14   1   75.79   20.50
   1 -14  -1   98.59   20.10
  -1 -14   1   79.99   19.40
   1 -14  -1   89.39   20.40
  -1 -14   1  117.29   17.70
   1  14  -1  127.49   15.30
  -1  14   1  108.89   19.20
  -1  14   1   98.99   18.00
   1  14  -1  133.09   19.70
   1  14  -1  132.29   18.80
   1  14  -1   99.89   15.90
  -1  14   1  133.89   19.30
   0 -14   1   35.00   19.20
   0 -14  -1   22.00   17.70
   0 -14  -1    1.70   17.00
   0 -14  -1   -5.30   16.80
   0 -14   1   29.80   18.10
   0 -14   1   15.80   16.00
   0 -14   1   30.00   19.40
   0  14   1    8.10   17.20
   0  14  -1   31.30   17.80
   0  14   1   24.90   15.80
   0  14  -1   21.70   15.50
   0  14  -1   21.20   16.90
   0  14   1   30.80   16.50
   1 -14   1  140.39   22.20
   1 -14   1  190.78   22.80
   1 -14   1  158.28   24.00
  -1 -14  -1  169.28   22.80
  -1 -14  -1  171.48   22.40
  -1 -14  -1  176.08   35.30
  -1 -14  -1  195.38   20.70
   1  14   1  184.08   18.90
   1  14   1  157.78   18.80
   1  14   1  149.59   14.60
  -1  14  -1  153.38   19.80
   1  14   1  154.48   15.80
  -1  14  -1  126.49   20.50
  -2 -14  -1    4.30   15.80
   2 -14   1    6.10   18.60
  -2 -14  -1   25.40   18.50
  -2 -14  -1    3.80   15.10
   2 -14   1   30.10   19.70
   2 -14   1   23.80   19.00
  -2  14  -1    1.40   18.00
   2  14   1   -8.00   10.20
  -2  14  -1   17.60   17.20
   2  14   1    1.30   14.00
   2  14   1    2.90   14.00
  -2  14  -1   18.40   19.30
  -3 -14  -1   95.19   19.00
  -3 -14  -1  122.29   17.10
   3 -14   1  113.89   23.10
   3 -14   1  106.59   22.90
   3 -14   1   88.99   21.20
  -3 -14  -1  135.69   20.80
   3  14   1   79.19   15.00
  -3  14  -1   95.69   24.30
  -3  14  -1  127.59   21.60
  -3  14  -1  125.59   20.60
   4 -14   1   48.50   20.60
  -4 -14  -1   17.60   16.20
  -4 -14  -1    1.50   13.70
   4 -14   1   16.10   19.20
  -4  14  -1   17.00   18.40
  -4  14  -1   11.00   19.60
   3 -15  -1   25.40   20.10
  -3 -15   1   70.39   17.20
  -3 -15   1   81.99   34.40
   3 -15  -1   49.30   20.20
   3 -15  -1   66.09   21.30
  -3 -15   1   64.09   20.60
  -3  15   1   57.69   24.50
  -3  15   1   48.60   19.10
  -2 -15   1   28.20   21.00
   2 -15  -1   43.30   21.40
  -2 -15   1   21.50   18.70
   2 -15  -1   25.60   18.50
   2 -15  -1   45.10   21.00
  -2 -15   1   34.20   22.90
  -2  15   1   31.50   18.60
   2  15  -1    7.30   12.40
  -2  15   1   -4.40   18.00
   2  15  -1    8.10   15.30
  -2  15   1   23.10   17.70
   1 -15  -1   25.30   18.10
  -1 -15   1    3.30   25.00
  -1 -15   1   27.70   32.20
   1 -15  -1   17.90   18.90
  -1 -15   1    0.00   20.30
  -1  15   1    8.00   19.50
  -1  15   1   13.10   18.30
   1  15  -1    8.90   16.50
   1  15  -1   11.80   16.20
   1  15  -1   24.10   15.30
  -1  15   1   -3.80   16.60
   0 -15   1   51.39   28.70
   0 -15   1    8.90   21.10
   0 -15  -1   16.40   19.10
   0  15  -1   15.40   16.30
   0  15   1    1.30   15.10
   0  15  -1   21.90   19.70
   0  15   1    9.40   17.20
   1 -15   1   -9.50   22.90
  -1 -15  -1   46.70   20.40
   1 -15   1   50.49   20.40
  -1 -15  -1   48.60   27.10
   1 -15   1   41.70   21.30
  -1  15  -1   25.90   20.30
   1  15   1   15.10   15.80
  -1  15  -1   30.30   18.10
   1  15   1   34.40   14.20
  -1  15  -1   12.80   18.80
   2 -15   1   -3.20   20.70
   2 -15   1   27.90   20.00
  -2 -15  -1    9.40   17.30
  -2 -15  -1   29.90   19.60
   2 -15   1   22.70   21.90
  -2 -15  -1    8.50   17.40
   2  15   1  -13.70   10.30
   2  15   1   -1.90   14.40
  -2  15  -1    9.90   16.70
  -2  15  -1   41.20   21.50
  -2  15  -1   21.10   18.40
 -11   0   2   13.20   11.10
 -11   0   2   23.70   13.20
 -11   0   2   -5.80   17.70
 -11   0   2   20.00   10.90
 -10   0   2   25.10   10.80
 -10   0   2   40.40   16.50
 -10   0   2   34.40   10.80
 -10   0   2   39.20   10.40
  -9   0   2   74.79   10.60
  -9   0   2   60.59   11.70
  -9   0   2   78.99   12.30
  -9   0   2   54.29   10.60
  -9   0   2   55.99   10.50
   9   0  -2   49.60    7.60
  -9   0   2   77.09   11.10
  -8   0   2  287.27   15.70
   8   0  -2  268.87   13.60
  -8   0   2  309.97   16.70
  -8   0   2  285.17   16.40
  -8   0   2  297.77   16.50
  -8   0   2  250.57   15.40
  -8   0   2  284.87   16.10
  -8   0   2  298.77   17.80
   8   0  -2  298.17   15.40
   7   0  -2  296.47   13.40
  -7   0   2  296.97   15.30
  -7   0   2  260.97   13.60
   7   0  -2  290.77   12.90
  -7   0   2  273.27   14.20
  -7   0   2  277.37   14.40
   7   0  -2  307.47   14.20
   7   0  -2  277.67   13.10
  -7   0   2  318.87   15.50
  -7   0   2  307.17   16.40
  -6   0   2  156.18   10.80
  -6   0   2  143.09   11.10
   6   0  -2  130.69    9.30
  -6   0   2  135.59   10.80
  -6   0   2  123.59    9.90
   6   0  -2  128.49    9.70
   6   0  -2  122.19    9.00
  -6   0   2  116.89   10.20
   6   0  -2  145.89   10.60
  -6   0   2  138.09   10.70
  -6   0   2  141.69   10.90
  -5   0   2 2547.15   61.89
   5   0  -2 2603.44   61.59
   5   0  -2 2679.63   61.49
  -5   0   2 2598.04   62.89
   5   0  -2 2475.05   59.29
   5   0  -2 2622.34   61.69
  -5   0   2 2651.43   61.69
   5   0  -2 2617.74   61.49
  -5   0   2 2479.45   62.69
  -5   0   2 2602.74   61.69
  -5   0   2 2537.35   61.69
   5   0  -2 2598.74   59.19
  -4   0   2  166.28    8.50
   4   0  -2  173.68    8.10
  -4   0   2  173.08    8.70
  -4   0   2  168.68    8.60
   4   0  -2  165.78    7.80
   4   0  -2  156.18    7.00
  -4   0   2  159.98    7.80
  -4   0   2  163.08    8.20
  -4   0   2  163.18    9.10
   4   0  -2  177.78    6.50
   4   0  -2  171.68    8.60
   4   0  -2  165.08    8.00
   3   0  -2  457.25   12.60
   3   0  -2  487.25   13.60
  -3   0   2  478.65   13.40
  -3   0   2  475.65   13.90
  -3   0   2  463.85   13.40
   3   0  -2  477.35   13.50
  -3   0   2  479.15   13.80
   3   0  -2  490.55   13.50
  -3   0   2  481.55   13.60
   3   0  -2  472.65   13.00
  -3   0   2  489.75   13.40
  -3   0   2  480.95   13.70
   1   0  -2   -0.10    1.00
  -1   0  -2 2418.26   57.19
  -1   0  -2 2534.45   57.59
  -1   0  -2 2595.24   57.69
  -1   0  -2 2540.55   57.59
  -3   0  -2  349.07   10.00
  -3   0  -2  363.76    9.60
  -3   0  -2  363.66   10.30
  -3   0  -2  362.56   10.20
   3   0   2  366.96    9.60
  -3   0  -2  361.06   10.20
   3   0   2  352.16   10.20
  -3   0  -2  370.26   10.50
   3   0   2  372.86   10.00
   4   0   2  524.05   13.30
   4   0   2  499.15   14.60
  -4   0  -2  530.95   14.30
  -4   0  -2  516.35   14.30
  -4   0  -2  509.05   14.20
  -4   0  -2  505.15   13.90
  -4   0  -2  519.05   14.50
   4   0   2  526.35   14.10
  -4   0  -2  520.75   14.20
   5   0   2  535.55   15.10
  -5   0  -2  542.75   16.00
  -5   0  -2  545.95   15.50
   5   0   2  520.25   14.90
  -5   0  -2  522.25   15.50
  -5   0  -2  556.34   15.80
  -5   0  -2  547.45   15.40
   5   0   2  554.24   14.20
  -5   0  -2  529.85   15.50
   6   0   2  300.37    9.00
  -6   0  -2  284.47   13.20
  -6   0  -2  325.17   12.90
  -6   0  -2  309.37   12.10
  -6   0  -2  322.37   12.70
   6   0   2  311.47   11.20
  -6   0  -2  300.07   11.90
   6   0   2  289.47    9.80
   6   0   2  309.87   14.10
  -6   0  -2  301.17   12.40
  -7   0  -2  725.13   21.20
  -7   0  -2  644.84   20.70
  -7   0  -2  676.73   20.50
  -7   0  -2  693.03   20.60
  -7   0  -2  727.93   21.60
  -7   0  -2  712.83   26.40
   7   0   2  673.03   20.60
   7   0   2  676.63   19.40
   8   0   2   36.40    9.10
   8   0   2   36.70    7.10
  -8   0  -2   33.80    7.60
  -8   0  -2   45.00    7.90
  -8   0  -2   38.80    7.80
  -8   0  -2   39.40    8.10
  -8   0  -2   40.30    8.10
  -9   0  -2    4.70    8.20
  -9   0  -2    5.80    8.10
  -9   0  -2   10.80    9.90
  -9   0  -2  -18.60    7.30
   9   0   2    3.40    6.70
   9   0   2   -3.80    4.50
 -10   0  -2   -3.70   10.40
 -10   0  -2   -1.10    7.40
 -10   0  -2    2.60    9.70
 -10   0  -2   -1.60    8.20
 -10   0  -2   12.30    8.00
 -11  -1   2    1.80   10.00
 -11  -1   2    8.30    9.30
 -11  -1   2   -6.20    9.30
 -11   1   2   -1.70   13.60
 -11   1   2   -0.20   11.90
 -11   1   2  -13.50   11.60
 -10  -1   2    7.20    9.40
 -10  -1   2   23.40   11.80
  10  -1  -2   22.10   11.70
 -10  -1   2   14.90    9.00
 -10  -1   2   -0.10    9.70
 -10  -1   2   22.60   10.00
 -10   1   2    0.20   10.80
  10   1  -2    5.50    7.60
 -10   1   2   21.90   11.40
 -10   1   2   14.40   11.30
 -10   1   2    3.30   12.00
 -10   1   2    0.70   10.70
  -9  -1   2   27.10    9.20
  -9  -1   2   25.20   10.50
  -9  -1   2    3.50    9.30
  -9  -1   2   17.50    9.30
   9  -1  -2   20.00    9.70
  -9  -1   2   28.90    9.20
   9  -1  -2   31.10    8.80
  -9  -1   2   29.50    9.00
  -9   1   2    0.70    9.80
  -9   1   2   19.30   10.00
   9   1  -2   18.70    8.00
  -9   1   2   24.00   10.60
  -8  -1   2   14.80   16.10
  -8  -1   2  -17.90    7.60
  -8  -1   2   -4.00    8.00
  -8  -1   2   -2.40    9.10
  -8  -1   2   -1.50    8.00
   8  -1  -2   15.00    8.60
  -8  -1   2   -6.00    7.40
   8  -1  -2   11.20   12.50
  -8  -1   2   -0.10    7.90
  -8   1   2    8.70    9.60
  -8   1   2   -1.50   10.10
  -8   1   2    6.00    9.10
  -8   1   2   10.00    9.50
  -8   1   2   14.30    8.90
  -8   1   2   -9.90    7.90
   8   1  -2   -6.80    6.10
   8   1  -2    2.90    5.50
  -7  -1   2   30.40    7.60
  -7  -1   2   37.90    7.80
  -7  -1   2   46.60    8.10
   7  -1  -2   55.39    8.80
  -7  -1   2   46.10    8.00
  -7  -1   2   60.49    8.80
   7  -1  -2   44.10    7.90
   7  -1  -2   52.99    8.20
  -7  -1   2   40.00    7.70
  -7  -1   2   42.20    9.10
  -7   1   2   67.99    9.60
  -7   1   2   66.69    9.80
  -7   1   2   51.39    8.70
  -7   1   2   55.99    9.20
  -7   1   2   47.60    8.60
   7   1  -2   30.50    6.60
  -7   1   2   49.60    9.30
   7   1  -2   51.19    6.20
  -6  -1   2  388.16   14.30
  -6  -1   2  385.86   14.70
  -6  -1   2  355.86   13.70
   6  -1  -2  348.47   10.40
   6  -1  -2  364.16   15.30
  -6  -1   2  370.06   14.00
  -6  -1   2  359.66   13.80
  -6  -1   2  345.87   15.00
   6  -1  -2  321.07   11.10
   6  -1  -2  342.87   14.50
   6  -1  -2  347.67   14.10
  -6  -1   2  361.86   14.10
  -6   1   2  356.56   14.60
  -6   1   2  350.46   15.30
  -6   1   2  351.36   14.80
   6   1  -2  365.16   13.60
  -6   1   2  358.06   15.50
   6   1  -2  369.76   13.30
   6   1  -2  343.67   12.30
  -6   1   2  365.86   15.60
  -6   1   2  344.17   15.00
  -6   1   2  314.27   16.50
   6   1  -2  346.17   12.70
   5  -1  -2   15.60    4.30
  -5  -1   2   17.90    5.40
   5  -1  -2   24.20    6.30
   5  -1  -2   16.80    5.60
  -5  -1   2   13.30    5.30
  -5  -1   2   20.90    5.60
   5  -1  -2   18.50    5.50
  -5  -1   2   18.60    7.00
   5  -1  -2    7.60    5.10
  -5  -1   2   18.70    5.20
   5  -1  -2   14.00    5.50
  -5  -1   2   19.40    5.10
  -5  -1   2   18.30    5.70
  -5   1   2   20.90    6.10
  -5   1   2   13.20    6.20
   5   1  -2   13.90    4.60
   5   1  -2   19.00    4.70
  -5   1   2    1.00    7.10
   5   1  -2   12.40    4.90
  -5   1   2   20.20    6.30
   5   1  -2   16.30    5.10
  -5   1   2    6.70    6.20
  -5   1   2   12.10    5.60
  -5   1   2   29.20    6.60
  -4  -1   2  515.05   14.70
   4  -1  -2  512.65   15.60
   4  -1  -2  521.15   14.60
  -4  -1   2  519.05   15.00
   4  -1  -2  503.45   15.30
  -4  -1   2  515.15   15.30
  -4  -1   2  514.15   15.00
  -4  -1   2  523.45   14.80
   4  -1  -2  509.75   15.60
  -4  -1   2  560.64   15.50
   4  -1  -2  544.25   16.00
  -4  -1   2  536.55   15.10
  -4   1   2  476.35   15.80
  -4   1   2  518.05   15.80
  -4   1   2  516.05   15.80
  -4   1   2  515.85   16.00
   4   1  -2  537.25   14.90
   4   1  -2  508.75   14.70
   4   1  -2  511.75   14.80
  -4   1   2  549.54   17.00
  -4   1   2  494.45   15.50
  -4   1   2  503.55   16.20
   4   1  -2  535.95   14.80
   3  -1  -2 1831.72   45.80
  -3  -1   2 1846.72   45.10
   3  -1  -2 1939.81   45.60
  -3  -1   2 1897.01   45.30
  -3  -1   2 1937.81   45.50
   3  -1  -2 1970.50   47.30
  -3  -1   2 1888.71   45.10
   3  -1  -2 1939.81   45.40
   3  -1  -2 1895.81   46.00
   3  -1  -2 1938.31   45.80
  -3  -1   2 2112.99   49.10
  -3  -1   2 1923.81   45.30
  -3  -1   2 1885.71   45.30
  -3   1   2 1901.01   45.90
   3   1  -2 1952.50   45.40
   3   1  -2 1956.10   44.60
   3   1  -2 1903.31   44.40
   3   1  -2 1939.41   45.30
  -3   1   2 1911.11   46.60
  -3   1   2 1894.91   45.70
   3   1  -2 1899.51   45.30
  -3   1   2 1886.31   45.80
  -3   1   2 1884.71   46.10
  -3   1   2 1963.80   46.00
   3   1  -2 1963.10   45.30
  -3   1   2 1892.11   46.20
   2  -1  -2 2796.62   65.09
  -2  -1   2 2749.92   64.39
   2  -1  -2 2823.02   65.69
   2  -1  -2 2858.81   65.09
   2  -1  -2 2836.82   65.49
  -2  -1   2 2782.22   64.99
  -2  -1   2 2806.12   64.79
   2  -1  -2 2774.92   65.19
   2  -1  -2 2862.41   65.29
   2  -1  -2 2832.52   65.39
  -2  -1   2 2824.62   64.99
  -2  -1   2 2764.42   64.79
  -2  -1   2 2794.02   64.69
  -2  -1   2 2752.72   64.79
  -2   1   2 2826.32   65.19
   2   1  -2 2797.32   64.49
   2   1  -2 2767.32   64.59
  -2   1   2 2837.12   65.59
   2   1  -2 2821.42   64.59
  -2   1   2 2907.01   65.19
   2   1  -2 2747.43   64.89
  -2   1   2 2838.92   65.19
   2   1  -2 2798.42   64.79
  -2   1   2 2842.02   65.49
  -2   1   2 2846.42   65.49
   2   1  -2 2800.82   64.79
  -2   1   2 2841.32   65.29
  -1  -1   2 2632.84   58.59
   1  -1  -2 2576.94   58.79
  -1  -1   2 2757.12   58.59
   1  -1  -2 2799.82   58.89
  -1   1   2 2583.44   58.89
   1   1  -2 2396.46   58.39
   1   1  -2 2635.74   58.59
  -1   1   2 2294.17   58.59
  -1   1   2 2261.47   58.79
  -1  -1  -2  512.65   12.40
  -1  -1  -2  517.95   13.60
  -1  -1  -2  521.65   12.60
   1  -1   2  527.15   14.00
   1  -1   2  531.25   13.70
   1  -1   2  544.35   13.80
  -1  -1  -2  522.25   12.50
  -1  -1  -2  521.75   12.60
   1  -1   2  551.04   13.60
  -1   1  -2  520.35   13.70
  -1   1  -2  543.95   13.80
  -1   1  -2  548.55   14.20
  -1   1  -2  543.35   14.10
  -1   1  -2  538.35   13.50
  -1   1  -2  537.25   13.80
   2  -1   2   28.00    2.70
   2  -1   2   26.00    3.20
   2  -1   2   22.80    3.30
   2  -1   2   29.30    3.60
  -2  -1  -2   32.10    1.70
  -2  -1  -2   22.20    1.90
   2  -1   2   25.70    3.20
   2  -1   2   27.00    2.80
  -2   1  -2   27.00    3.50
  -2   1  -2   22.30    3.10
  -2   1  -2   27.00    3.40
  -2   1  -2   25.50    3.40
  -2   1  -2   28.70    3.60
  -2   1  -2   31.90    3.60
   3  -1   2 1710.13   40.00
   3  -1   2 1783.02   41.70
  -3  -1  -2 1744.83   39.90
   3  -1   2 1747.53   41.90
   3  -1   2 1789.32   40.00
   3  -1   2 1722.73   41.30
  -3  -1  -2 1747.13   39.80
  -3  -1  -2 1740.33   39.80
  -3  -1  -2 1723.83   40.00
  -3   1  -2 1673.13   41.50
   3   1   2 1763.82   39.80
  -3   1  -2 1712.23   41.40
  -3   1  -2 1738.03   41.70
  -3   1  -2 1714.93   41.60
  -3   1  -2 1743.93   41.10
  -3   1  -2 1713.53   41.60
   3   1   2 1788.92   39.60
   4  -1   2  181.98    8.60
   4  -1   2  169.38    7.50
   4  -1   2  187.28    8.80
  -4  -1  -2  173.58    6.40
  -4  -1  -2  177.88    6.10
   4  -1   2  176.78    8.10
  -4  -1  -2  148.79    5.50
  -4  -1  -2  177.88    6.20
  -4  -1  -2  180.88    6.60
  -4  -1  -2  165.18    5.50
  -4   1  -2  171.28    8.90
  -4   1  -2  183.88    8.80
   4   1   2  173.08    5.60
  -4   1  -2  158.78    8.50
  -4   1  -2  180.38    8.30
  -4   1  -2  181.88    8.60
  -4   1  -2  181.18    8.50
   4   1   2  178.88    6.20
   5  -1   2   39.70    5.00
   5  -1   2   46.20    6.10
   5  -1   2   29.50    5.80
  -5  -1  -2   34.90    4.10
  -5  -1  -2   35.40    4.60
   5  -1   2   35.60    5.30
  -5  -1  -2   40.60    4.10
  -5  -1  -2   40.20    4.20
  -5  -1  -2   43.20    4.40
  -5   1  -2   46.00    5.90
   5   1   2   37.20    4.10
  -5   1  -2   35.60    6.00
  -5   1  -2   41.20    6.70
  -5   1  -2   42.80    5.80
  -5   1  -2   50.59    6.20
  -6  -1  -2  466.15   14.20
   6  -1   2  447.56   15.20
  -6  -1  -2  437.06   14.00
  -6  -1  -2  464.65   14.00
  -6  -1  -2  462.15   13.80
   6  -1   2  484.75   16.90
   6  -1   2  424.76   15.60
  -6  -1  -2  426.76   13.70
   6  -1   2  459.25   14.30
  -6   1  -2  465.15   16.30
  -6   1  -2  425.56   15.80
  -6   1  -2  452.05   15.80
  -6   1  -2  481.85   16.50
  -6   1  -2  452.75   15.70
   6   1   2  452.35   12.40
  -6   1  -2  475.35   16.00
   6   1   2  422.16   13.30
  -7  -1  -2  247.18   11.20
  -7  -1  -2  279.77   11.80
  -7  -1  -2  238.98   10.80
  -7  -1  -2  262.77   11.20
   7  -1   2  249.58   10.50
   7  -1   2  251.37   12.00
   7  -1   2  260.87   17.20
  -7  -1  -2  251.37   12.00
  -7  -1  -2  258.17   15.70
   7   1   2  232.98    9.70
  -7   1  -2  254.07   13.60
  -7   1  -2  257.17   13.80
  -7   1  -2  271.87   18.30
  -7   1  -2  285.97   14.50
  -7   1  -2  249.08   14.20
  -7   1  -2  265.87   14.10
  -7   1  -2  231.88   13.40
   7   1   2  252.57    8.60
   8  -1   2   10.80    5.30
  -8  -1  -2    0.60   17.00
  -8  -1  -2   15.10    6.20
  -8  -1  -2    7.20    5.90
   8  -1   2    3.50    8.10
  -8  -1  -2    4.50    6.90
  -8  -1  -2   12.40    6.70
  -8  -1  -2    5.50    6.10
  -8   1  -2    7.30    8.30
  -8   1  -2   12.20    8.10
  -8   1  -2   -5.70    9.00
  -8   1  -2    7.30    8.20
  -8   1  -2    6.50    7.60
  -8   1  -2    6.30    8.30
  -9  -1  -2   17.60    6.90
   9  -1   2   25.30    8.50
  -9  -1  -2   19.60    8.20
  -9  -1  -2   12.50    7.30
  -9  -1  -2   12.80    5.90
  -9   1  -2   11.50    8.70
  -9   1  -2   10.10   10.30
  -9   1  -2   24.30    9.60
  -9   1  -2    2.30   13.90
  -9   1  -2   33.40    9.80
  -9   1  -2   18.70    9.60
 -10  -1  -2    9.90    7.00
 -10  -1  -2    5.70   10.20
 -10  -1  -2   14.20    6.30
 -10   1  -2    3.60   11.70
 -10   1  -2   17.30   10.50
 -10   1  -2   12.00    9.30
 -10   1  -2    0.60    9.40
 -10   1  -2   15.60   10.10
 -11  -2   2   -0.50    8.50
 -11  -2   2  -10.20    8.50
 -11  -2   2  -16.10   12.00
 -11   2   2  -26.10   12.20
 -11   2   2  -24.70   13.20
 -11   2   2   -1.90   12.90
 -10  -2   2    9.70    8.70
  10  -2  -2    0.30   10.50
 -10  -2   2   30.10   12.30
 -10  -2   2   10.30    9.90
  10  -2  -2   37.70   12.60
 -10  -2   2   11.80    8.70
 -10  -2   2   12.20   11.40
 -10   2   2   35.50   12.60
 -10   2   2    4.50   11.70
 -10   2   2    3.60   12.10
   9  -2  -2    4.90    9.20
  -9  -2   2    4.50    8.10
   9  -2  -2   -3.50   10.20
  -9  -2   2    7.00   13.80
  -9  -2   2    4.70    9.20
  -9  -2   2   15.30    8.00
  -9  -2   2   -4.70    9.80
  -9  -2   2    4.80    8.30
  -9   2   2   -1.10   10.70
  -9   2   2   15.50   11.00
  -9   2   2   25.40   11.30
   9   2  -2    2.70    6.40
  -9   2   2   -8.20   11.70
  -8  -2   2   -5.30    8.10
  -8  -2   2   15.30    9.50
  -8  -2   2   14.00    7.70
  -8  -2   2    1.10    6.90
   8  -2  -2    9.10    8.60
   8  -2  -2    3.60    9.50
  -8  -2   2    1.60    7.50
  -8  -2   2   -9.30    7.50
  -8  -2   2    6.70    7.60
   8   2  -2    3.20    6.30
  -8   2   2   -9.30   10.00
   8   2  -2    7.80    5.70
  -8   2   2   -0.90    9.30
  -8   2   2    5.90    9.90
  -8   2   2    0.20    9.70
  -8   2   2   -3.40   10.60
   7  -2  -2   82.59    9.80
  -7  -2   2   80.89    8.40
   7  -2  -2   77.79    9.30
   7  -2  -2   85.99    6.20
   7  -2  -2  101.69   10.80
   7  -2  -2   89.49    6.50
  -7  -2   2   91.79    8.70
  -7  -2   2   90.39    9.30
  -7  -2   2   73.09    8.30
  -7  -2   2  101.49    8.80
  -7  -2   2   80.89    8.20
  -7  -2   2   91.49    9.00
  -7   2   2  101.29   10.50
  -7   2   2   78.29    9.90
  -7   2   2   88.99   10.60
   7   2  -2   80.79    7.10
   7   2  -2   81.89    6.30
  -7   2   2   90.79   10.50
  -7   2   2  122.39   13.30
   7   2  -2   86.69    7.60
  -6  -2   2  119.29    9.50
  -6  -2   2  121.29    9.80
   6  -2  -2  131.39   10.70
  -6  -2   2  105.09    8.70
   6  -2  -2  133.49   10.50
   6  -2  -2  139.39   12.00
   6  -2  -2  126.29    8.50
  -6  -2   2  119.89   10.00
  -6  -2   2  109.69    9.00
   6  -2  -2  121.99    8.90
   6  -2  -2  142.59   12.30
  -6  -2   2  113.19   10.20
  -6  -2   2  107.39    7.80
  -6   2   2  118.79   11.30
  -6   2   2  127.29   10.60
  -6   2   2  140.49   10.90
   6   2  -2  109.79    8.40
  -6   2   2  162.58   13.00
  -6   2   2  144.49   12.70
   6   2  -2  120.09    7.80
  -6   2   2  139.39   10.40
  -6   2   2  114.19   10.10
   6   2  -2  105.59    8.10
  -5  -2   2    3.80    5.00
   5  -2  -2   -1.10    6.10
  -5  -2   2    2.10    5.10
   5  -2  -2   11.00    6.00
  -5  -2   2    4.70    4.70
  -5  -2   2    4.60    4.60
   5  -2  -2    6.40    5.40
   5  -2  -2    3.60    6.60
  -5  -2   2    6.40    5.00
  -5  -2   2   10.00    4.90
   5  -2  -2    0.20    5.10
  -5  -2   2    2.90    4.90
   5   2  -2    3.70    4.20
  -5   2   2    5.40    5.60
  -5   2   2   -5.60    5.50
  -5   2   2    8.80    6.40
  -5   2   2    9.60    7.00
   5   2  -2    1.80    4.20
   5   2  -2    0.80    4.30
  -5   2   2   17.70    7.20
  -5   2   2   -4.60    6.90
  -5   2   2   16.00    7.80
   4  -2  -2  727.63   20.90
  -4  -2   2  676.53   18.70
   4  -2  -2  695.43   20.40
  -4  -2   2  716.53   18.90
  -4  -2   2  691.73   18.70
   4  -2  -2  732.23   19.60
  -4  -2   2  721.83   19.30
   4  -2  -2  690.93   20.00
  -4  -2   2  746.43   19.40
   4  -2  -2  707.03   20.60
  -4  -2   2  704.13   19.00
  -4  -2   2  724.73   19.10
  -4   2   2  730.73   20.80
  -4   2   2  696.03   20.60
   4   2  -2  699.53   18.90
  -4   2   2  706.93   20.70
  -4   2   2  678.83   20.40
   4   2  -2  704.63   18.70
  -4   2   2  725.13   20.60
   4   2  -2  715.23   18.70
  -4   2   2  733.33   21.70
  -4   2   2  685.23   20.20
  -3  -2   2 1739.23   41.00
   3  -2  -2 1787.72   42.50
   3  -2  -2 1729.43   41.70
  -3  -2   2 1704.83   41.00
   3  -2  -2 1665.23   42.90
   3  -2  -2 1734.63   43.40
  -3  -2   2 1725.93   41.20
  -3  -2   2 1691.83   40.30
  -3  -2   2 1727.83   41.30
   3  -2  -2 1763.82   42.10
  -3  -2   2 1693.23   41.00
  -3  -2   2 1718.03   40.70
   3  -2  -2 1737.53   42.30
  -3   2   2 1750.02   42.10
  -3   2   2 1735.63   42.10
   3   2  -2 1733.23   41.00
   3   2  -2 1702.23   40.00
  -3   2   2 1797.32   42.30
  -3   2   2 1757.42   44.70
  -3   2   2 1680.43   41.90
  -3   2   2 1729.03   42.40
   3   2  -2 1711.23   39.70
  -3   2   2 1705.03   42.30
   3   2  -2 1719.53   40.90
   3   2  -2 1729.73   41.00
  -2  -2   2   54.09    4.20
   2  -2  -2   62.19    5.10
   2  -2  -2   42.20    4.60
   2  -2  -2   47.50    4.90
   2  -2  -2   55.59    5.00
  -2  -2   2   45.30    4.10
  -2  -2   2   53.59    2.40
  -2  -2   2   53.49    4.00
  -2  -2   2   57.99    5.20
   2  -2  -2   57.09    4.90
  -2  -2   2   56.19    4.60
   2  -2  -2   51.39    5.70
   2  -2  -2   44.20    4.70
  -2  -2   2   55.49    4.40
  -2   2   2   59.79    5.10
  -2   2   2   63.09    5.70
   2   2  -2   58.09    4.80
   2   2  -2   54.19    4.30
  -2   2   2   44.40    4.60
   2   2  -2   49.00    3.90
  -2   2   2   47.10    5.20
   2   2  -2   60.19    4.20
   2   2  -2   56.39    4.20
  -2   2   2   53.59    4.90
  -2   2   2   55.89    4.70
   1  -2  -2    5.90    3.40
   1  -2  -2    6.90    3.30
  -1  -2   2    7.00    2.60
  -1  -2   2    7.80    3.70
  -1  -2   2    5.80    3.30
   1  -2  -2    4.90    2.90
  -1  -2   2    7.20    2.70
   1  -2  -2    2.50    2.90
   1  -2  -2    7.20    3.00
  -1  -2   2    9.00    3.00
   1  -2  -2    7.00    3.20
  -1  -2   2    4.20    3.20
   1  -2  -2   12.40    3.20
   1   2  -2    5.80    3.00
  -1   2   2    5.00    2.90
   1   2  -2   11.70    2.80
   1   2  -2    7.30    3.30
  -1   2   2    2.50    3.20
  -1   2   2    2.60    3.20
   1   2  -2    3.50    2.80
  -1   2   2    4.80    3.10
  -1   2   2    4.10    2.90
  -1   2   2   -2.20    2.80
  -1   2   2    4.30    3.00
   0  -2  -2  303.47    8.80
   0  -2   2  322.97    9.90
   0  -2  -2  288.67    8.50
   0  -2  -2  292.67    8.50
   0  -2   2  293.07    9.60
   0  -2   2  311.47   10.00
   0  -2  -2  298.37    8.60
   0  -2  -2  299.77    8.70
   0  -2   2  301.07    9.60
   0  -2   2  304.87    9.10
   0  -2  -2  307.47    9.00
   0  -2   2  283.87    9.30
   0  -2  -2  303.07    8.60
   0   2   2  295.17    8.50
   0   2  -2  290.57    9.30
   0   2   2  300.87    9.50
   0   2  -2  297.27    9.80
   0   2  -2  309.67    9.80
   0   2   2  283.67    8.40
   0   2   2  295.77    8.50
   0   2  -2  281.77    9.50
   0   2  -2  305.67    9.20
   0   2   2  306.57    8.90
   0   2  -2  306.57    9.80
   1  -2   2  339.67   10.90
   1  -2   2  330.77   10.10
  -1  -2  -2  335.17    9.00
   1  -2   2  318.17   10.50
  -1  -2  -2  334.37    8.50
  -1  -2  -2  332.77    9.40
   1  -2   2  335.47   10.40
   1  -2   2  349.17   11.00
  -1  -2  -2  326.67    8.40
  -1  -2  -2  324.17    8.60
   1  -2   2  337.57   10.30
  -1  -2  -2  336.77    9.00
  -1  -2  -2  330.77    8.60
   1   2   2  335.97    8.80
   1   2   2  331.37    8.50
  -1   2  -2  328.37   10.40
  -1   2  -2  327.97   10.60
  -1   2  -2  347.87   10.80
  -1   2  -2  339.97   10.80
  -1   2  -2  347.17   10.20
   1   2   2  337.37    8.90
  -1   2  -2  338.07   11.00
   1   2   2  327.77    9.40
  -2  -2  -2   47.10    2.80
   2  -2   2   63.09    5.60
   2  -2   2   53.49    4.80
  -2  -2  -2   59.59    4.70
  -2  -2  -2   51.39    2.70
   2  -2   2   62.99    6.40
   2  -2   2   46.10    4.70
   2  -2   2   59.59    5.00
   2  -2   2   58.89    4.40
  -2   2  -2   54.49    4.80
  -2   2  -2   52.29    5.50
  -2   2  -2   52.79    4.90
  -2   2  -2   59.29    5.40
  -2   2  -2   49.70    4.90
  -2   2  -2   59.29    5.10
   3  -2   2  405.76   11.80
   3  -2   2  364.46   12.70
   3  -2   2  392.36   12.60
   3  -2   2  405.56   12.70
   3  -2   2  437.96   13.50
  -3   2  -2  394.46   13.10
  -3   2  -2  396.56   13.30
  -3   2  -2  399.66   12.70
  -3   2  -2  383.56   12.80
  -3   2  -2  415.26   13.30
  -3   2  -2  400.86   13.20
  -4  -2  -2 1058.99   25.60
   4  -2   2 1106.19   27.60
   4  -2   2 1122.29   29.60
   4  -2   2 1150.88   29.40
   4  -2   2 1156.88   27.10
   4  -2   2 1099.79   28.50
   4  -2   2 1122.79   28.50
  -4  -2  -2 1096.39   25.60
  -4   2  -2 1074.49   30.50
  -4   2  -2 1114.99   29.10
  -4   2  -2 1077.19   28.70
  -4   2  -2 1124.39   29.50
  -4   2  -2 1029.70   33.50
  -4   2  -2 1111.79   28.80
   5  -2   2   42.70    6.20
  -5  -2  -2   59.39    4.00
  -5  -2  -2   42.90    3.50
  -5  -2  -2   52.89    4.60
   5  -2   2   33.80    6.80
  -5  -2  -2   41.70    3.10
   5  -2   2   45.70    4.20
  -5  -2  -2   60.19    4.00
   5  -2   2   43.90    6.10
   5  -2   2   42.90    7.00
   5  -2   2   50.59    3.90
  -5  -2  -2   44.30    3.10
  -5   2  -2   42.70    6.70
  -5   2  -2   43.30    7.20
  -5   2  -2   51.19    7.30
  -5   2  -2   45.00    6.80
  -5   2  -2   48.00    7.30
  -5   2  -2   29.90    7.10
   6  -2   2  124.69   11.70
  -6  -2  -2  112.89    7.10
  -6  -2  -2  132.29    6.90
  -6  -2  -2  117.39    5.80
  -6  -2  -2  111.29    6.50
  -6  -2  -2  132.09    6.10
   6  -2   2  122.39    8.90
   6  -2   2  114.49    9.30
  -6  -2  -2  105.29    6.70
   6  -2   2  138.09   11.90
  -6   2  -2  141.79   11.70
  -6   2  -2  135.59   12.20
  -6   2  -2  123.09   10.00
  -6   2  -2  124.29    9.60
  -6   2  -2  111.39    9.70
  -6   2  -2  126.49   10.70
  -6   2  -2  139.59   14.40
  -7  -2  -2   -3.30    4.00
  -7  -2  -2    0.70    3.60
  -7  -2  -2    1.60    5.60
   7  -2   2   10.20    8.10
  -7  -2  -2   -1.10    3.90
   7  -2   2    2.40    7.50
  -7  -2  -2   -0.50    4.90
   7  -2   2    0.80    6.60
  -7  -2  -2    7.80    4.70
  -7   2  -2   -0.70    7.90
  -7   2  -2    7.30    8.80
  -7   2  -2   12.40    7.40
  -7   2  -2   13.30    8.20
  -7   2  -2   18.50    8.10
  -7   2  -2   10.70    7.80
   8  -2   2   30.90    9.40
  -8  -2  -2   42.10    5.00
   8  -2   2   37.90    8.50
  -8  -2  -2   39.20   11.10
  -8  -2  -2   32.00    7.50
  -8  -2  -2   31.10    6.70
  -8  -2  -2   37.10    5.80
  -8   2  -2   36.40    9.60
  -8   2  -2   25.30    9.80
  -8   2  -2   16.20    9.00
  -8   2  -2   22.80   10.30
  -8   2  -2   32.50    9.30
  -9  -2  -2   -0.50    5.00
  -9  -2  -2   -9.70    7.30
  -9   2  -2   13.40   10.00
  -9   2  -2   15.70   10.30
  -9   2  -2  -10.70    9.30
  -9   2  -2   20.50   10.50
  -9   2  -2   -8.30   10.90
 -10   2  -2   18.30   11.50
 -10   2  -2   20.80   12.70
 -10   2  -2   16.90   12.70
 -10   2  -2   19.90   11.20
 -11  -3   2   -4.90   12.00
 -10  -3   2    6.50    7.10
 -10  -3   2   -5.00   10.70
  10  -3  -2    9.40   12.00
 -10  -3   2    5.70    8.60
 -10  -3   2   -1.90    7.70
 -10   3   2   -6.80   12.90
 -10   3   2   -5.50   12.60
 -10   3   2   -3.50   14.00
 -10   3   2    9.90   13.30
  -9  -3   2   37.30   10.70
   9  -3  -2   53.99   11.60
   9  -3  -2   26.80   12.10
  -9  -3   2   43.30    8.50
  -9  -3   2   37.00    8.40
  -9   3   2   42.00   11.60
  -9   3   2   35.50   13.40
  -9   3   2   49.99   12.90
  -9   3   2   58.49   13.50
  -9   3   2   20.90   11.40
  -8  -3   2    8.50    7.40
   8  -3  -2    7.70    6.10
  -8  -3   2    7.20   10.30
  -8  -3   2   13.70    7.40
  -8  -3   2   22.90    7.30
   8  -3  -2   17.70    9.90
   8  -3  -2    9.90   10.70
  -8  -3   2   21.30    7.50
  -8  -3   2    1.30    7.50
   8  -3  -2   11.10    4.20
   8   3  -2   20.60    5.80
  -8   3   2   12.10   11.30
  -8   3   2   11.80   10.90
  -8   3   2   15.00   10.00
  -8   3   2    7.40   10.00
   7  -3  -2   13.30    8.70
  -7  -3   2    6.00    7.30
  -7  -3   2    4.90    6.70
  -7  -3   2    5.20    6.60
  -7  -3   2    2.00    6.80
  -7  -3   2    6.90    6.20
  -7  -3   2   10.10    6.70
   7  -3  -2    3.60    7.60
   7  -3  -2    0.60    9.40
  -7  -3   2    6.60    6.70
  -7   3   2   11.00    8.10
   7   3  -2    6.90    3.50
  -7   3   2    4.10    9.70
  -7   3   2   10.80    9.80
  -7   3   2   10.60    9.30
   7   3  -2    8.30    5.80
   7   3  -2    4.80    5.20
   7   3  -2    5.80    5.40
  -7   3   2   -3.40    8.70
  -7   3   2    4.20    9.40
  -6  -3   2  943.11   25.80
  -6  -3   2 1005.90   26.00
  -6  -3   2  895.71   26.80
   6  -3  -2 1000.20   29.30
   6  -3  -2  936.91   28.20
  -6  -3   2  945.71   25.80
  -6  -3   2  988.90   26.30
   6  -3  -2  953.20   28.20
   6  -3  -2  941.11   27.70
  -6  -3   2 1008.70   26.50
  -6  -3   2  940.51   26.20
   6  -3  -2  956.10   26.50
   6   3  -2  920.31   25.10
   6   3  -2  950.50   25.10
  -6   3   2  998.40   29.30
  -6   3   2  950.20   28.80
  -6   3   2 1000.30   29.60
   6   3  -2 1005.10   27.20
  -6   3   2 1037.10   30.10
  -6   3   2  961.30   33.90
  -6   3   2  978.20   29.30
  -6   3   2  966.50   28.90
  -5  -3   2   36.30    5.00
   5  -3  -2   25.80    7.00
  -5  -3   2   29.90    5.80
   5  -3  -2   28.30    8.10
  -5  -3   2   33.40    5.50
  -5  -3   2   35.00    5.80
   5  -3  -2   13.20    7.60
   5  -3  -2   23.90    6.30
  -5  -3   2   26.10    5.10
  -5  -3   2   23.40    5.10
   5  -3  -2   27.00    7.00
  -5  -3   2   29.00    5.80
   5  -3  -2   22.90    6.70
  -5   3   2   33.60    8.40
  -5   3   2   16.10    8.30
  -5   3   2   38.10    7.90
   5   3  -2   30.60    4.90
   5   3  -2   24.30    4.50
  -5   3   2   33.30    7.60
   5   3  -2   27.30    5.10
  -5   3   2   24.80    7.60
   4  -3  -2 2496.15   59.69
   4  -3  -2 2444.76   60.39
  -4  -3   2 2470.55   58.59
   4  -3  -2 2496.65   60.39
  -4  -3   2 2504.55   58.89
   4  -3  -2 2482.85   60.29
  -4  -3   2 2479.15   57.59
  -4  -3   2 2473.95   58.59
   4  -3  -2 2517.15   60.89
  -4  -3   2 2495.25   58.99
  -4  -3   2 2419.06   58.29
   4  -3  -2 2441.26   60.39
  -4   3   2 2489.55   60.89
   4   3  -2 2509.25   58.49
  -4   3   2 2515.75   60.39
   4   3  -2 2425.06   58.99
  -4   3   2 2558.24   62.49
  -4   3   2 2435.56   60.39
   4   3  -2 2435.06   58.49
  -4   3   2 2518.25   61.79
  -4   3   2 2518.75   60.99
  -4   3   2 2576.74   60.59
   3  -3  -2  411.36   13.70
   3  -3  -2  409.86   13.90
   3  -3  -2  383.26   13.50
  -3  -3   2  374.76   12.50
  -3  -3   2  401.66   12.00
  -3  -3   2  386.56   12.80
  -3  -3   2  403.56   12.50
  -3  -3   2  394.06   11.70
  -3  -3   2  399.76   12.10
  -3  -3   2  380.86    9.70
   3  -3  -2  409.76   15.50
   3  -3  -2  407.16   14.70
   3  -3  -2  397.26   13.80
   3   3  -2  385.26   10.10
  -3   3   2  381.26   13.30
   3   3  -2  390.46   12.80
   3   3  -2  378.56   11.90
  -3   3   2  385.56   13.90
  -3   3   2  394.86   14.70
  -3   3   2  383.16   13.80
   3   3  -2  375.96   12.10
  -3   3   2  403.26   14.30
  -3   3   2  384.46   13.40
   3   3  -2  385.86   12.10
  -3   3   2  407.86   13.50
   3   3  -2  388.86   10.30
  -2  -3   2 4668.63  107.29
   2  -3  -2 4820.32  108.49
   2  -3  -2 4654.03  107.69
   2  -3  -2 4652.73  107.79
   2  -3  -2 4701.73  107.99
  -2  -3   2 4733.83  107.29
   2  -3  -2 4635.44  107.99
  -2  -3   2 4579.14  106.89
  -2  -3   2 4718.03  107.89
  -2  -3   2 4623.94  107.69
   2  -3  -2 4657.73  108.49
   2  -3  -2 4646.94  108.19
  -2  -3   2 4725.13  107.79
   2   3  -2 4666.23  107.99
  -2   3   2 4654.13  107.89
   2   3  -2 4631.34  106.49
   2   3  -2 4664.83  107.39
  -2   3   2 4607.84  107.89
   2   3  -2 4594.64  106.99
  -2   3   2 4704.33  107.99
   2   3  -2 4705.53  107.09
  -2   3   2 4577.94  107.69
  -2   3   2 4574.14  108.29
  -2   3   2 4601.54  108.39
  -2   3   2 4739.83  108.39
   1  -3  -2 6641.64  146.49
   1  -3  -2 6428.86  146.49
  -1  -3   2 6279.17  146.89
   1  -3  -2 6374.86  146.29
   1  -3  -2 6602.04  146.99
  -1  -3   2 6237.68  146.39
  -1  -3   2 6308.97  146.39
   1  -3  -2 6484.55  146.29
  -1  -3   2 6342.07  146.19
  -1  -3   2 6419.06  147.19
   1  -3  -2 6304.67  146.69
   1  -3  -2 6328.97  146.39
  -1  -3   2 6435.36  146.89
   1   3  -2 6452.25  146.39
   1   3  -2 6252.57  146.39
   1   3  -2 6459.35  146.09
  -1   3   2 6396.06  146.39
   1   3  -2 6374.26  147.09
  -1   3   2 6319.57  146.29
   1   3  -2 6513.15  146.59
  -1   3   2 6419.26  146.29
  -1   3   2 6361.96  146.79
  -1   3   2 6343.17  146.29
  -1   3   2 6459.35  146.59
   0  -3  -2 1228.88   30.30
   0  -3   2 1221.98   31.00
   0  -3   2 1240.08   31.50
   0  -3  -2 1240.78   30.30
   0  -3   2 1242.08   31.20
   0  -3  -2 1252.07   30.30
   0  -3   2 1296.17   32.00
   0  -3   2 1281.47   30.90
   0  -3  -2 1246.18   30.30
   0  -3  -2 1261.07   30.70
   0  -3  -2 1227.68   30.50
   0  -3  -2 1220.98   30.10
   0  -3   2 1255.77   31.60
   0   3  -2 1310.27   31.80
   0   3  -2 1249.07   31.40
   0   3   2 1217.08   30.00
   0   3   2 1230.58   30.20
   0   3  -2 1251.27   31.10
   0   3  -2 1300.27   31.10
   0   3  -2 1268.57   31.20
   0   3   2 1251.37   30.60
   0   3   2 1228.68   30.30
   0   3   2 1255.27   30.70
   0   3   2 1224.48   30.10
   0   3  -2 1229.98   31.60
   0   3   2 1249.38   30.30
   1  -3   2 3564.24   82.19
  -1  -3  -2 3427.76   80.99
   1  -3   2 3564.34   82.49
  -1  -3  -2 3555.34   80.89
  -1  -3  -2 3556.34   81.49
   1  -3   2 3578.24   83.19
   1  -3   2 3492.45   82.69
  -1  -3  -2 3434.06   80.99
  -1  -3  -2 3457.65   80.89
   1  -3   2 3582.64   82.59
   1  -3   2 3582.94   83.29
  -1  -3  -2 3502.15   81.49
  -1  -3  -2 3545.55   81.29
   1   3   2 3524.05   81.49
  -1   3  -2 3510.45   82.49
  -1   3  -2 3504.05   83.09
  -1   3  -2 3465.45   82.79
  -1   3  -2 3576.94   82.99
   1   3   2 3576.64   81.29
  -1   3  -2 3607.84   82.29
  -1   3  -2 3596.44   82.59
   1   3   2 3614.44   80.29
   1   3   2 3454.15   81.29
   1   3   2 3510.35   80.39
   1   3   2 3529.75   80.89
   1   3   2 3576.24   81.29
   2  -3   2  149.29    9.00
   2  -3   2  144.59    9.50
  -2  -3  -2  143.79    5.40
  -2  -3  -2  149.59    6.40
   2  -3   2  161.68    8.10
  -2  -3  -2  147.29    4.80
  -2  -3  -2  140.99    6.00
   2  -3   2  163.18    8.70
  -2  -3  -2  148.89    5.80
   2  -3   2  160.18    7.40
   2  -3   2  151.38    8.80
  -2  -3  -2  147.19    4.70
  -2   3  -2  151.78    7.90
  -2   3  -2  134.29    8.80
  -2   3  -2  144.99    8.40
   2   3   2  142.59    5.50
   2   3   2  145.69    5.20
  -2   3  -2  145.89    8.10
   2   3   2  146.29    5.00
  -2   3  -2  167.18    8.60
  -2   3  -2  156.18    8.70
   2   3   2  149.99    4.70
   3  -3   2 1638.54   39.70
  -3  -3  -2 1561.14   36.80
  -3  -3  -2 1593.14   36.00
   3  -3   2 1529.35   39.10
  -3  -3  -2 1561.34   38.10
   3  -3   2 1570.64   40.30
   3  -3   2 1539.95   40.20
   3  -3   2 1566.14   39.70
  -3  -3  -2 1552.24   36.60
  -3  -3  -2 1557.94   36.00
  -3   3  -2 1628.04   39.50
  -3   3  -2 1552.34   39.30
  -3   3  -2 1567.24   40.00
  -3   3  -2 1571.44   40.00
  -3   3  -2 1584.64   39.50
  -3   3  -2 1671.13   41.70
   4  -3   2  514.95   17.80
  -4  -3  -2  552.14   16.60
  -4  -3  -2  551.54   13.30
   4  -3   2  545.55   17.60
  -4  -3  -2  536.45   13.20
   4  -3   2  568.74   18.50
   4  -3   2  558.24   16.40
   4  -3   2  538.65   17.40
  -4   3  -2  561.14   18.40
  -4   3  -2  546.05   18.20
  -4   3  -2  550.54   17.70
  -4   3  -2  578.94   18.10
  -4   3  -2  554.14   17.90
   5  -3   2  402.46   13.10
   5  -3   2  402.16   15.10
   5  -3   2  373.96   14.60
   5  -3   2  364.16   14.20
   5  -3   2  404.06   16.20
   5  -3   2  396.66   16.00
  -5   3  -2  399.76   16.10
  -5   3  -2  349.57   18.90
  -5   3  -2  421.26   16.50
  -5   3  -2  390.26   15.70
  -5   3  -2  402.56   15.60
  -5   3  -2  371.86   15.70
  -5   3  -2  400.56   15.80
   6  -3   2  166.28   13.50
   6  -3   2  168.48   11.20
   6  -3   2  169.98   12.00
  -6  -3  -2  186.58    7.30
  -6  -3  -2  164.78    6.90
   6  -3   2  172.08    8.00
   6  -3   2  205.48   13.70
   6  -3   2  182.88    8.00
  -6   3  -2  208.88   14.60
  -6   3  -2  170.98   13.60
  -6   3  -2  173.28   12.70
  -6   3  -2  179.78   13.70
  -6   3  -2  181.98   15.30
  -6   3  -2  185.68   13.30
  -7  -3  -2  110.79    8.10
   7  -3   2  103.99   11.00
   7  -3   2  116.19   11.60
  -7  -3  -2  112.39    7.50
  -7   3  -2  125.29   12.20
  -7   3  -2  107.29   10.60
  -7   3  -2   85.29   10.40
  -7   3  -2  122.49   11.70
  -8  -3  -2   29.70    6.90
  -8  -3  -2   35.10   10.30
   8  -3   2   40.40   10.50
  -8  -3  -2   28.80    7.70
  -8   3  -2   28.50   10.70
  -8   3  -2   19.70    9.90
  -8   3  -2   37.60   10.50
  -8   3  -2   23.00   10.30
  -8   3  -2   31.90   11.70
  -9  -3  -2   15.50    7.80
   9  -3   2   28.20   10.80
  -9  -3  -2    1.60    7.20
   9  -3   2   26.90    9.00
  -9   3  -2    6.90   12.40
  -9   3  -2   21.80   11.40
  -9   3  -2   -3.60   10.20
  -9   3  -2   -1.50   10.70
  -9   3  -2   14.30   11.10
 -10  -3  -2   18.20   12.40
 -10   3  -2   16.60   12.90
 -10   3  -2   32.00   11.90
 -10   3  -2   53.09   15.90
 -10   3  -2   36.00   12.60
 -10  -4   2    8.70   11.20
 -10  -4   2    4.30    6.60
 -10  -4   2    4.30    6.70
  10  -4  -2   -1.30   13.00
 -10  -4   2    3.60    6.60
 -10  -4   2   11.80    6.70
 -10   4   2   12.60   15.30
 -10   4   2   -4.70   12.80
 -10   4   2   19.10   14.70
 -10   4   2   12.60   13.90
  -9  -4   2    6.60    6.80
  -9  -4   2    3.30    9.60
   9  -4  -2    6.10   12.50
  -9  -4   2   -1.40    6.80
  -9  -4   2    2.80    7.20
  -9  -4   2  -11.10    7.40
   9  -4  -2    2.10   11.50
  -9  -4   2    1.20    7.30
  -9   4   2    4.80   12.70
  -9   4   2   12.80   13.10
  -9   4   2   17.10   11.50
  -9   4   2    3.50   11.40
   8  -4  -2   88.49   12.70
  -8  -4   2   75.59    8.60
  -8  -4   2   85.79   11.80
  -8  -4   2   74.89    9.30
  -8  -4   2   81.59    8.00
  -8  -4   2   76.49    8.40
   8  -4  -2   76.19   13.20
  -8  -4   2   90.99    8.30
   8  -4  -2   76.69    9.60
  -8   4   2   70.69   15.30
  -8   4   2   88.09   14.40
  -8   4   2   70.69   12.80
   8   4  -2   84.39    6.00
   8   4  -2   92.69    7.40
  -8   4   2   58.09   12.10
  -8   4   2   81.69   13.80
  -7  -4   2   -2.40    6.50
  -7  -4   2   -8.40    8.20
  -7  -4   2    1.70    6.80
   7  -4  -2   -6.40   10.40
  -7  -4   2   -5.80    7.10
   7  -4  -2  -20.00   11.10
  -7  -4   2    7.40    6.50
   7  -4  -2   -2.10    7.30
  -7  -4   2    6.80    6.40
  -7   4   2    9.60   10.50
  -7   4   2    7.80    9.70
  -7   4   2   -4.30    9.70
  -7   4   2    5.50   10.60
   7   4  -2    7.50    5.20
  -7   4   2    8.70   11.10
   6  -4  -2   -9.60    7.70
  -6  -4   2  -11.10    6.10
  -6  -4   2   13.00    5.60
   6  -4  -2  -15.60    7.30
  -6  -4   2    1.50    5.80
   6  -4  -2   -2.70    7.20
  -6  -4   2   -2.10    5.60
  -6  -4   2  -12.20    4.50
  -6  -4   2   12.30    6.10
   6  -4  -2  -15.80    7.90
  -6  -4   2    2.50    6.40
   6  -4  -2   -6.10    9.00
  -6   4   2   11.90   10.00
  -6   4   2  -15.80    7.40
   6   4  -2    3.30    4.80
   6   4  -2   -1.50    4.00
   6   4  -2  -10.90    4.90
  -6   4   2  -13.70    9.50
   6   4  -2   -3.20    5.10
  -6   4   2    5.00   10.00
  -6   4   2    4.70    8.20
  -6   4   2   10.90    9.80
  -6   4   2   -4.30   14.70
  -5  -4   2  820.52   21.20
  -5  -4   2  840.32   23.00
   5  -4  -2  824.02   25.00
   5  -4  -2  865.11   26.20
   5  -4  -2  893.71   27.10
  -5  -4   2  864.81   23.60
  -5  -4   2  868.71   23.70
  -5  -4   2  864.11   23.60
   5  -4  -2  866.91   25.10
  -5  -4   2  791.82   23.70
   5  -4  -2  826.32   26.10
   5  -4  -2  850.41   26.40
  -5   4   2  862.91   26.50
   5   4  -2  862.01   23.00
   5   4  -2  838.62   23.10
  -5   4   2  807.32   26.00
  -5   4   2  824.92   26.10
  -5   4   2  835.42   27.80
   5   4  -2  853.81   22.20
  -5   4   2  855.11   26.20
  -5   4   2  834.42   26.90
  -5   4   2  866.21   26.70
   4  -4  -2  898.71   26.70
  -4  -4   2  928.71   24.30
   4  -4  -2  908.51   26.40
  -4  -4   2  960.60   25.50
  -4  -4   2  920.11   24.50
  -4  -4   2  954.90   25.50
  -4  -4   2  952.10   24.80
  -4  -4   2  942.51   22.10
  -4  -4   2  884.71   22.00
   4  -4  -2  947.61   25.90
  -4  -4   2  950.60   25.10
   4  -4  -2  980.20   28.20
   4  -4  -2  930.11   26.70
   4  -4  -2  919.61   27.00
  -4   4   2  971.20   27.20
  -4   4   2  943.61   27.30
  -4   4   2  941.81   28.50
   4   4  -2  918.81   25.20
   4   4  -2  952.50   24.40
  -4   4   2  936.31   26.70
  -4   4   2  905.51   26.60
   4   4  -2  956.80   24.80
   3  -4  -2  366.36   14.30
   3  -4  -2  409.56   14.70
   3  -4  -2  400.76   15.20
  -3  -4   2  377.36   12.50
  -3  -4   2  401.66   12.90
   3  -4  -2  375.96   13.80
   3  -4  -2  372.86   16.20
   3  -4  -2  397.86   14.20
  -3  -4   2  386.46   13.10
  -3  -4   2  398.26   13.80
   3  -4  -2  396.96   14.60
  -3  -4   2  392.66   13.90
  -3   4   2  404.16   15.10
  -3   4   2  383.96   14.50
  -3   4   2  384.96   14.70
   3   4  -2  397.26   10.70
   3   4  -2  404.26   12.80
   3   4  -2  390.76   12.90
  -3   4   2  383.56   15.70
   3   4  -2  403.76   11.00
   3   4  -2  384.16   13.80
  -3   4   2  366.66   14.80
  -3   4   2  390.46   15.20
   3   4  -2  410.26   12.80
  -3   4   2  360.56   14.70
  -2  -4   2 1925.51   46.90
   2  -4  -2 1947.71   47.90
   2  -4  -2 1955.40   48.10
  -2  -4   2 1891.61   46.50
   2  -4  -2 1904.21   47.60
  -2  -4   2 1904.91   47.80
  -2  -4   2 1935.01   47.70
  -2  -4   2 1984.60   47.50
   2  -4  -2 1930.31   47.60
   2  -4  -2 1947.41   48.20
  -2  -4   2 1887.51   47.00
  -2   4   2 1956.20   47.50
   2   4  -2 1909.91   45.90
   2   4  -2 1944.21   46.40
  -2   4   2 1981.80   48.20
  -2   4   2 1944.91   48.10
  -2   4   2 1999.70   48.30
   2   4  -2 1905.61   47.70
  -2   4   2 1930.71   47.50
  -2   4   2 1980.50   47.80
   1  -4  -2 1623.64   41.00
  -1  -4   2 1683.13   41.20
  -1  -4   2 1732.93   42.20
   1  -4  -2 1636.64   40.90
   1  -4  -2 1666.13   41.00
  -1  -4   2 1724.03   41.80
  -1  -4   2 1687.53   41.90
   1  -4  -2 1638.34   41.10
  -1  -4   2 1697.83   41.50
   1  -4  -2 1609.74   41.10
   1  -4  -2 1697.43   41.80
   1  -4  -2 1676.83   41.60
  -1  -4   2 1692.43   41.00
  -1   4   2 1651.63   41.50
   1   4  -2 1755.52   42.00
  -1   4   2 1652.93   40.90
  -1   4   2 1653.83   41.50
   1   4  -2 1685.33   41.30
   1   4  -2 1660.73   41.90
  -1   4   2 1616.54   40.90
  -1   4   2 1653.03   41.00
   1   4  -2 1774.32   41.40
   1   4  -2 1711.23   41.10
  -1   4   2 1653.33   41.20
   1   4  -2 1641.54   39.10
  -1   4   2 1624.24   41.00
   1   4  -2 1722.83   40.80
   0  -4   2  416.86   13.90
   0  -4   2  394.06   13.50
   0  -4  -2  391.76   12.30
   0  -4   2  384.16   13.20
   0  -4   2  381.86   13.80
   0  -4   2  402.16   14.20
   0  -4   2  410.26   13.10
   0  -4  -2  410.66   13.10
   0  -4  -2  397.56   12.40
   0  -4  -2  403.86   12.30
   0  -4  -2  399.56   12.80
   0  -4  -2  412.96   12.60
   0  -4  -2  425.36   12.80
   0   4  -2  392.36   13.60
   0   4  -2  410.36   14.10
   0   4   2  412.46   12.40
   0   4   2  406.16   12.80
   0   4  -2  395.16   13.40
   0   4   2  417.26   12.20
   0   4  -2  416.96   14.10
   0   4   2  404.66   12.40
   0   4  -2  408.96   13.40
   0   4   2  408.16   12.80
   0   4   2  389.96   12.20
   0   4  -2  404.76   13.20
   0   4  -2  373.86   12.20
   0   4   2  398.56   12.30
   1  -4   2   32.40    6.20
  -1  -4  -2   49.10    4.50
  -1  -4  -2   42.20    4.50
   1  -4   2   46.60    5.80
   1  -4   2   44.00    6.60
   1  -4   2   34.70    5.90
  -1  -4  -2   49.60    5.10
  -1  -4  -2   46.90    4.40
  -1  -4  -2   50.79    4.70
   1  -4   2   34.80    6.30
  -1  -4  -2   49.10    4.90
   1  -4   2   35.70    6.50
  -1  -4  -2   50.19    4.70
   1   4   2   51.79    4.40
   1   4   2   49.30    4.30
   1   4   2   54.39    3.90
  -1   4  -2   42.00    5.70
  -1   4  -2   47.40    6.40
  -1   4  -2   48.10    6.40
  -1   4  -2   37.60    5.80
  -1   4  -2   41.90    6.30
   1   4   2   45.90    5.40
   1   4   2   50.49    4.30
  -1   4  -2   52.39    6.50
   1   4   2   50.09    4.10
  -2  -4  -2  509.65   13.40
   2  -4   2  491.55   16.40
   2  -4   2  492.75   16.80
  -2  -4  -2  498.35   13.60
  -2  -4  -2  467.25   13.50
  -2  -4  -2  477.75   14.00
   2  -4   2  494.55   15.70
  -2  -4  -2  488.55   14.20
  -2  -4  -2  482.65   13.30
  -2  -4  -2  483.25   13.70
   2  -4   2  496.15   15.90
   2  -4   2  495.15   17.30
   2  -4   2  508.25   16.30
  -2   4  -2  506.15   16.00
  -2   4  -2  478.05   15.90
   2   4   2  495.25   13.80
  -2   4  -2  483.25   16.50
  -2   4  -2  487.65   16.50
   2   4   2  488.95   13.80
  -2   4  -2  504.25   16.70
   2   4   2  509.25   13.10
   2   4   2  489.95   13.50
  -2   4  -2  472.25   17.00
  -2   4  -2  499.35   17.10
  -3  -4  -2 1558.14   35.50
   3  -4   2 1537.65   39.30
   3  -4   2 1505.55   38.70
   3  -4   2 1510.05   38.00
   3  -4   2 1568.84   40.20
  -3  -4  -2 1489.95   36.60
   3  -4   2 1501.15   39.00
  -3  -4  -2 1550.14   35.50
   3  -4   2 1523.05   40.00
  -3  -4  -2 1511.65   35.60
  -3  -4  -2 1499.75   36.60
  -3  -4  -2 1438.26   35.40
  -3  -4  -2 1516.75   36.20
  -3   4  -2 1524.05   40.80
  -3   4  -2 1475.75   39.40
  -3   4  -2 1550.14   39.40
  -3   4  -2 1545.85   39.20
   3   4   2 1492.15   34.80
   3   4   2 1518.65   35.20
   3   4   2 1534.05   35.20
   3   4   2 1543.45   34.90
  -3   4  -2 1477.55   39.30
  -3   4  -2 1479.75   38.80
  -3   4  -2 1473.75   39.40
  -4  -4  -2  211.68    9.80
  -4  -4  -2  229.88    6.90
  -4  -4  -2  235.98    6.50
   4  -4   2  243.98   13.70
  -4  -4  -2  223.88    6.60
  -4  -4  -2  229.58    6.40
   4  -4   2  240.48   11.80
   4  -4   2  189.48   13.10
   4  -4   2  225.38   12.40
  -4  -4  -2  233.48    7.90
   4  -4   2  229.48   12.40
  -4  -4  -2  217.48    8.00
   4  -4   2  234.28   12.60
  -4   4  -2  227.78   13.30
  -4   4  -2  246.68   12.50
  -4   4  -2  232.18   13.30
  -4   4  -2  219.98   14.30
  -4   4  -2  217.78   13.10
  -4   4  -2  254.27   14.10
  -4   4  -2  200.18   13.10
  -5  -4  -2    8.30    5.80
  -5  -4  -2    4.00    2.70
  -5  -4  -2    4.80    2.60
   5  -4   2    6.30    7.40
   5  -4   2   17.10    8.60
   5  -4   2   -0.60    8.00
   5  -4   2   -1.30    6.20
  -5  -4  -2    8.50    2.50
   5  -4   2    8.80    7.50
  -5  -4  -2    1.90    3.20
  -5   4  -2    9.80    8.10
  -5   4  -2    2.60    7.80
  -5   4  -2    7.70    8.20
  -5   4  -2   13.00    8.10
  -5   4  -2   -0.40    8.50
  -5   4  -2   16.50   16.10
  -6  -4  -2    2.80    4.10
  -6  -4  -2    9.40    7.20
   6  -4   2   10.40    9.20
   6  -4   2   23.00    9.30
  -6  -4  -2    7.10    3.50
   6  -4   2    6.30    7.30
   6  -4   2    2.40    7.60
  -6   4  -2    5.20    7.60
  -6   4  -2    3.20    8.90
  -6   4  -2    5.60    8.10
  -6   4  -2   19.70    9.70
  -6   4  -2    6.70    8.50
  -6   4  -2   16.30   10.40
   7  -4   2   44.10   10.80
   7  -4   2   35.00    5.40
  -7  -4  -2   45.60    9.20
   7  -4   2   33.90    5.50
  -7  -4  -2   30.70    5.00
   7  -4   2   49.99   10.90
  -7  -4  -2   39.20    5.40
  -7   4  -2   37.00   10.80
  -7   4  -2   31.80   10.10
  -7   4  -2   46.20   10.70
  -7   4  -2   34.20   10.80
  -7   4  -2   46.20   11.10
  -7   4  -2   26.30    9.90
   8  -4   2   15.80   11.50
   8  -4   2    9.60   10.20
  -8  -4  -2    6.60    6.40
  -8  -4  -2   11.50    9.00
  -8  -4  -2   -5.20    9.20
  -8   4  -2    0.20   11.50
  -8   4  -2    5.00   10.30
  -8   4  -2  -14.90    9.70
  -8   4  -2   18.40   11.40
  -8   4  -2   18.80   11.40
  -9  -4  -2   16.50    9.70
  -9  -4  -2   26.20   11.00
   9  -4   2   35.00   10.80
   9  -4   2   24.00   12.30
  -9  -4  -2   12.20    7.60
  -9  -4  -2    6.70    7.00
  -9   4  -2    7.30   12.00
  -9   4  -2   22.00   12.80
  -9   4  -2   37.20   13.60
  -9   4  -2   -3.50   10.70
  -9   4  -2    5.20   10.90
 -10  -4  -2   -5.40   11.10
 -10   4  -2   14.30   12.90
 -10   4  -2   -0.40   14.60
 -10   4  -2   18.60   13.70
 -10   4  -2   18.30   15.30
 -10  -5   2   23.60    5.60
  10  -5  -2   26.30   14.70
 -10  -5   2   19.40   11.40
 -10   5   2   35.10   28.50
 -10   5   2   26.40   16.60
 -10   5   2    7.20   14.80
  -9  -5   2   26.00    7.50
  -9  -5   2   17.60   10.40
  -9  -5   2   24.30    7.30
  -9  -5   2   31.80    7.20
  -9  -5   2   30.10    7.90
   9  -5  -2   19.10   13.90
  -9  -5   2   14.20    6.50
   9  -5  -2   26.70   12.40
   9  -5  -2    6.50    8.40
  -9  -5   2   13.30    6.90
   9  -5  -2   18.80    7.70
  -9   5   2   20.60   14.00
  -9   5   2   13.00   14.20
  -9   5   2   32.80   15.60
  -9   5   2   32.90   13.00
  -9   5   2   26.60   15.10
  -8  -5   2   41.30   12.60
  -8  -5   2   37.80    7.40
  -8  -5   2   33.70    6.90
  -8  -5   2   27.30    6.60
  -8  -5   2   37.00    8.60
   8  -5  -2   32.20   11.00
   8  -5  -2   15.10    8.90
  -8  -5   2   32.50    9.40
  -8  -5   2   47.20    9.60
   8  -5  -2   34.90   13.40
  -8   5   2   59.09   14.00
  -8   5   2   27.70   12.50
  -8   5   2   22.80   11.80
  -8   5   2   43.20   13.80
  -8   5   2   69.19   13.80
  -7  -5   2   28.90    8.30
  -7  -5   2   20.60    7.20
  -7  -5   2   23.80    5.30
   7  -5  -2   36.20   12.50
  -7  -5   2   17.60   11.00
  -7  -5   2   31.90    5.30
   7  -5  -2   31.20    9.30
   7  -5  -2   27.00   10.20
  -7  -5   2   24.30    7.50
  -7  -5   2   18.90    6.60
  -7  -5   2   18.30    7.70
   7  -5  -2   26.30   11.10
  -7   5   2   25.90   12.70
   7   5  -2   27.00    5.00
  -7   5   2   18.10   11.50
  -7   5   2   30.20   12.40
  -7   5   2   27.40   11.10
   7   5  -2   25.80    5.40
  -7   5   2   38.60   11.60
   6  -5  -2   44.10   11.00
  -6  -5   2   56.79    7.40
  -6  -5   2   49.40    7.80
  -6  -5   2   53.49    8.30
  -6  -5   2   48.70    4.60
   6  -5  -2   46.50   10.30
   6  -5  -2   58.69    9.50
  -6  -5   2   36.10    8.00
  -6  -5   2   42.40    6.90
  -6  -5   2   53.19    4.70
  -6  -5   2   51.69    6.90
  -6   5   2   48.00   10.70
  -6   5   2   60.19   12.20
   6   5  -2   48.00    5.20
  -6   5   2   40.00   10.10
  -6   5   2   49.20   10.20
   6   5  -2   57.69    5.90
   6   5  -2   37.30    5.60
   6   5  -2   54.19    6.50
  -6   5   2   39.90   11.10
  -6   5   2   31.00   10.40
  -5  -5   2    5.10    5.70
  -5  -5   2   -0.70    2.00
   5  -5  -2  -10.80    6.70
   5  -5  -2   -0.20    7.70
   5  -5  -2   -6.80    8.10
  -5  -5   2    0.40    5.70
   5  -5  -2    4.40    9.30
   5  -5  -2   -7.40    9.30
  -5  -5   2  -10.70    6.40
   5  -5  -2   -9.00    9.30
  -5  -5   2   -4.50    6.50
  -5  -5   2   -2.70    5.80
  -5  -5   2    5.40    6.50
  -5   5   2   -7.30    9.30
  -5   5   2    0.10    7.90
   5   5  -2   -9.10    5.30
  -5   5   2  -11.60    7.60
  -5   5   2  -13.00    9.70
  -5   5   2   -1.70    9.40
   5   5  -2   -3.40    4.90
   5   5  -2  -10.60    5.30
  -5   5   2   -4.40    9.60
   4  -5  -2  410.66   17.70
  -4  -5   2  394.36   14.70
   4  -5  -2  407.06   16.20
   4  -5  -2  412.56   17.20
  -4  -5   2  403.36   15.60
  -4  -5   2  395.56   14.90
   4  -5  -2  420.26   16.60
   4  -5  -2  407.46   17.90
   4  -5  -2  417.96   16.70
  -4  -5   2  399.16   15.60
  -4  -5   2  412.06   15.50
  -4   5   2  417.16   16.50
  -4   5   2  428.46   17.40
   4   5  -2  380.86   14.60
  -4   5   2  418.96   17.90
   4   5  -2  407.66   14.10
  -4   5   2  419.96   18.00
  -4   5   2  420.46   16.90
  -4   5   2  397.36   16.40
  -4   5   2  435.16   17.40
   4   5  -2  379.16   14.20
   4   5  -2  442.06   14.70
   3  -5  -2  157.18   11.90
  -3  -5   2  150.98   11.00
  -3  -5   2  162.08   12.10
  -3  -5   2  151.38   10.20
   3  -5  -2  123.89   10.10
  -3  -5   2  139.49    9.40
   3  -5  -2  137.99   12.30
   3  -5  -2  140.29   10.50
   3  -5  -2  134.39   11.10
  -3  -5   2  145.29   10.80
   3  -5  -2  114.99   10.70
   3   5  -2  146.19    9.20
  -3   5   2  148.79   11.20
  -3   5   2  130.79   10.30
  -3   5   2  166.08   13.40
   3   5  -2  150.78    6.80
   3   5  -2  119.99    9.50
   3   5  -2  136.49    9.50
  -3   5   2  132.89   11.20
  -3   5   2  145.49   10.60
  -3   5   2  140.29   11.30
   3   5  -2  131.79    9.10
   3   5  -2  149.39    7.10
  -2  -5   2  186.38    9.60
  -2  -5   2  182.68   10.30
  -2  -5   2  185.98   10.40
   2  -5  -2  208.78   11.80
   2  -5  -2  194.18   11.20
   2  -5  -2  185.38   10.90
   2  -5  -2  188.78   10.90
  -2  -5   2  158.88   11.40
   2  -5  -2  202.48   10.20
   2  -5  -2  185.08   10.90
  -2  -5   2  178.88   10.70
   2  -5  -2  192.78   11.80
  -2   5   2  204.18   10.50
   2   5  -2  191.88    9.00
  -2   5   2  184.38   10.90
   2   5  -2  171.08    5.20
  -2   5   2  194.08   10.80
   2   5  -2  175.18   10.10
  -2   5   2  191.88   10.40
   2   5  -2  172.18    9.20
  -2   5   2  197.58   11.80
  -2   5   2  205.08   11.70
   2   5  -2  187.58    9.90
  -2   5   2  174.58   10.70
   2   5  -2  148.59    9.50
   2   5  -2  172.48    9.90
  -1  -5   2   36.40    5.80
  -1  -5   2   35.50    6.20
  -1  -5   2   21.20    6.60
   1  -5  -2   23.00    6.30
   1  -5  -2   25.50    6.10
  -1  -5   2   28.00    6.90
   1  -5  -2   29.30    6.30
   1  -5  -2   29.60    5.90
  -1  -5   2   31.00    6.10
   1  -5  -2   30.80    6.00
   1  -5  -2   26.20    5.50
   1  -5  -2   21.70    6.00
  -1  -5   2   43.90    7.10
  -1   5   2   25.70    5.80
   1   5  -2   28.60    3.90
   1   5  -2   20.20    5.30
  -1   5   2   26.40    5.60
   1   5  -2   37.10    6.30
  -1   5   2   24.50    5.90
  -1   5   2   26.10    6.10
   1   5  -2   24.30    5.60
  -1   5   2   40.30    7.60
   1   5  -2   34.60    6.80
  -1   5   2   35.60    5.60
   1   5  -2   39.10    6.40
   1   5  -2   31.40    5.90
   0  -5  -2  101.79    7.90
   0  -5   2  109.19    8.80
   0  -5  -2  110.39    7.60
   0  -5  -2  102.89    9.00
   0  -5   2  106.49    8.60
   0  -5   2  103.49    8.50
   0  -5   2  104.69    8.20
   0  -5   2  127.29    9.80
   0  -5  -2  110.59    8.30
   0  -5  -2  101.89    8.80
   0  -5  -2  110.79    9.50
   0  -5   2  102.59    9.00
   0  -5  -2  126.19    8.70
   0   5   2  113.09    8.90
   0   5   2   89.49    7.50
   0   5   2  107.09    8.50
   0   5  -2   87.99    7.60
   0   5  -2  110.99    8.50
   0   5  -2  113.39    9.30
   0   5  -2   86.39    7.20
   0   5   2  112.49    7.90
   0   5  -2  111.59    8.70
   0   5  -2  116.29    8.70
   0   5   2   90.29    7.50
   0   5   2  110.99    8.10
   0   5   2   96.19    7.90
  -1  -5  -2  481.05   14.90
  -1  -5  -2  496.75   15.20
  -1  -5  -2  494.45   15.10
  -1  -5  -2  510.15   15.70
   1  -5   2  489.55   17.30
  -1  -5  -2  497.05   14.50
   1  -5   2  481.95   17.60
   1  -5   2  532.35   16.80
   1  -5   2  489.45   17.10
   1  -5   2  502.45   16.30
  -1  -5  -2  490.25   15.30
   1  -5   2  488.35   16.90
  -1  -5  -2  488.35   15.10
   1   5   2  512.25   14.80
   1   5   2  497.45   15.40
  -1   5  -2  474.35   16.90
  -1   5  -2  503.55   16.80
  -1   5  -2  485.75   16.50
  -1   5  -2  492.55   18.00
   1   5   2  487.65   14.50
   1   5   2  473.15   14.80
   1   5   2  485.45   14.40
   1   5   2  508.25   14.20
  -1   5  -2  485.95   16.80
  -1   5  -2  525.35   17.60
  -1   5  -2  498.55   17.50
  -2  -5  -2   91.69    7.20
   2  -5   2  106.59    8.90
  -2  -5  -2   98.79    8.00
  -2  -5  -2  104.69    7.20
  -2  -5  -2  107.39    7.70
   2  -5   2  102.49    8.50
   2  -5   2   95.89    8.70
  -2  -5  -2  104.09    7.00
   2  -5   2  100.39    9.40
   2  -5   2  109.79   10.30
  -2  -5  -2   92.39    6.60
  -2  -5  -2   92.49    7.80
   2  -5   2  105.79    9.70
  -2   5  -2  107.39    9.20
  -2   5  -2   93.99    9.30
   2   5   2  105.59    7.20
  -2   5  -2  101.89    8.60
   2   5   2   98.69    7.10
  -2   5  -2  122.09    9.70
   2   5   2   99.39    6.60
   2   5   2   98.49    6.40
  -2   5  -2  109.59    9.60
  -2   5  -2   97.09    8.60
  -2   5  -2  103.39    9.30
  -3  -5  -2    8.80    4.60
  -3  -5  -2    8.60    4.10
   3  -5   2   15.00    7.40
   3  -5   2    7.80    6.00
   3  -5   2    7.70    6.30
  -3  -5  -2    4.20    4.20
   3  -5   2   -4.70    8.20
  -3  -5  -2   10.90    4.40
   3  -5   2   10.30    6.60
  -3  -5  -2   12.30    4.30
  -3  -5  -2   -4.40    4.00
   3  -5   2    7.50    7.00
  -3   5  -2    1.60    7.20
  -3   5  -2    4.40    8.10
  -3   5  -2    7.50    7.20
  -3   5  -2    0.50    6.80
  -3   5  -2    0.90    6.40
  -3   5  -2    5.80    6.90
   3   5   2   11.90    3.60
  -4  -5  -2  722.43   17.90
  -4  -5  -2  711.53   19.70
  -4  -5  -2  710.23   19.40
  -4  -5  -2  668.03   18.30
  -4  -5  -2  710.03   18.60
   4  -5   2  698.83   22.30
   4  -5   2  693.33   23.80
   4  -5   2  729.73   23.60
  -4  -5  -2  697.43   19.10
   4  -5   2  680.93   22.60
  -4  -5  -2  718.13   17.90
   4  -5   2  639.34   32.70
  -4   5  -2  698.13   23.60
  -4   5  -2  712.23   23.20
  -4   5  -2  714.03   23.30
  -4   5  -2  753.12   25.00
  -4   5  -2  720.53   25.00
  -4   5  -2  722.13   23.50
  -4   5  -2  702.43   23.10
   5  -5   2  710.93   24.30
  -5  -5  -2  755.92   19.40
   5  -5   2  737.13   24.70
   5  -5   2  773.22   26.30
  -5  -5  -2  713.93   19.10
  -5  -5  -2  722.83   21.00
   5  -5   2  774.42   25.60
  -5  -5  -2  741.73   19.30
   5  -5   2  784.52   23.10
  -5  -5  -2  718.13   19.70
  -5   5  -2  725.93   24.90
  -5   5  -2  774.12   25.80
  -5   5  -2  804.52   26.10
  -5   5  -2  746.83   25.60
  -5   5  -2  771.92   27.40
  -5   5  -2  753.22   27.10
  -5   5  -2  714.73   25.10
   6  -5   2  138.49   11.90
  -6  -5  -2  125.99    8.60
  -6  -5  -2  141.99   10.80
  -6  -5  -2  138.99    7.30
   6  -5   2  154.48   14.00
  -6   5  -2  131.79   12.80
  -6   5  -2  126.59   12.70
  -6   5  -2  122.99   13.30
  -6   5  -2  121.79   13.50
  -6   5  -2  143.99   13.90
  -6   5  -2  109.69   11.90
   7  -5   2   16.60   11.00
   7  -5   2    8.20    7.40
   7  -5   2   24.10   11.00
  -7  -5  -2   17.40    8.00
   7  -5   2    6.20    8.30
  -7  -5  -2    1.90    5.40
  -7  -5  -2    6.20    4.90
  -7   5  -2    1.50   10.20
  -7   5  -2    9.30   11.90
  -7   5  -2   23.50   11.00
  -7   5  -2    4.60   10.40
  -7   5  -2   11.40   11.60
  -8  -5  -2    2.50    6.30
   8  -5   2   16.10   11.00
   8  -5   2   -1.20    5.30
   8  -5   2    4.70   12.20
  -8  -5  -2   13.50    8.90
  -8  -5  -2   21.80    8.70
  -8   5  -2   11.20   13.50
  -8   5  -2   10.00   12.60
  -8   5  -2    0.10   12.00
  -8   5  -2   11.30   11.30
  -8   5  -2  -13.70   11.00
  -9  -5  -2   14.90    9.80
  -9  -5  -2  -13.80    6.90
  -9  -5  -2  -16.60    6.40
   9  -5   2   26.50   13.50
  -9   5  -2  -12.60   11.40
  -9   5  -2    9.80   12.50
  -9   5  -2    5.70   13.70
  -9   5  -2  -13.60   12.50
  -9   5  -2    0.30   14.60
 -10  -5  -2   12.50   10.50
 -10  -5  -2   -0.60    8.10
 -10   5  -2   26.40   15.00
 -10   5  -2    9.90   16.00
 -10   5  -2   16.10   14.20
 -10  -6   2   12.80   11.20
  10  -6  -2   26.20   15.80
 -10   6   2   18.30   16.50
 -10   6   2   43.40   18.50
   9  -6  -2  -18.00    8.90
  -9  -6   2    4.20    7.10
   9  -6  -2   18.40   10.50
  -9  -6   2    7.90    7.00
  -9  -6   2   -5.40    8.70
  -9  -6   2    0.80    5.90
   9  -6  -2   23.60   14.90
  -9  -6   2   11.40    4.30
  -9  -6   2    2.20   10.80
  -9  -6   2   11.40    5.80
  -9  -6   2   15.00    4.10
  -9   6   2   -4.90   15.10
  -9   6   2    6.40   14.50
  -9   6   2    9.10   14.50
  -9   6   2    0.00   12.70
  -9   6   2   -3.90   13.20
  -8  -6   2  -11.20    6.80
   8  -6  -2    5.00   12.00
   8  -6  -2    4.30   13.10
  -8  -6   2   -5.30    7.60
  -8  -6   2   -0.10    8.20
   8  -6  -2   -6.00   12.10
  -8  -6   2    0.10    6.30
  -8  -6   2    5.30    9.60
  -8  -6   2    6.80    3.50
  -8  -6   2    5.30    3.60
   8  -6  -2  -20.50   14.50
  -8  -6   2   -3.70    8.30
  -8   6   2  -12.00   11.60
  -8   6   2    3.20   12.50
  -8   6   2   22.00   14.50
  -8   6   2    2.90   13.20
  -8   6   2    2.00   12.10
   7  -6  -2   88.29   13.80
   7  -6  -2   93.99   14.60
  -7  -6   2   99.39    9.30
  -7  -6   2   87.49    9.30
  -7  -6   2   79.39    9.80
  -7  -6   2   94.09    9.20
   7  -6  -2   81.79   14.00
  -7  -6   2   90.59    8.00
  -7   6   2   86.79   15.00
   7   6  -2   69.49    6.20
  -7   6   2   80.39   13.00
   7   6  -2   93.49    7.70
  -7   6   2   72.19   14.80
  -6  -6   2  101.19    8.90
   6  -6  -2  103.99   12.90
  -6  -6   2   92.29    8.30
   6  -6  -2  101.29   12.90
  -6  -6   2   82.59    8.60
   6  -6  -2   76.79   13.20
  -6  -6   2   92.69    9.50
  -6  -6   2   91.19    9.90
  -6  -6   2   80.09    9.70
  -6   6   2   96.19   14.00
   6   6  -2   84.29    7.70
   6   6  -2   73.19    6.70
  -6   6   2   72.49   13.10
  -6   6   2   89.39   13.10
   6   6  -2   83.19    6.90
  -6   6   2   60.09   11.10
   6   6  -2   84.19    7.90
  -6   6   2   72.99   11.70
  -5  -6   2  222.28   12.60
  -5  -6   2  246.58   12.70
   5  -6  -2  213.58   15.20
  -5  -6   2  238.58   13.80
   5  -6  -2  243.18   16.10
   5  -6  -2  243.28   15.70
   5  -6  -2  243.58   16.40
   5  -6  -2  239.98   17.20
  -5  -6   2  240.18   13.80
   5  -6  -2  222.78   16.60
  -5  -6   2  245.68   12.20
  -5  -6   2  248.88   14.20
   5   6  -2  237.58   11.30
  -5   6   2  262.97   17.70
  -5   6   2  209.48   15.10
   5   6  -2  217.88   11.90
  -5   6   2  218.38   16.50
   5   6  -2  209.48   11.80
  -5   6   2  260.37   18.30
  -5   6   2  227.08   16.30
  -5   6   2  230.48   17.10
  -5   6   2  212.78   15.20
  -4  -6   2  281.57   13.20
  -4  -6   2  285.17   14.60
  -4  -6   2  297.47   12.90
   4  -6  -2  297.67   16.00
   4  -6  -2  275.87   15.40
   4  -6  -2  305.17   16.80
   4  -6  -2  270.07   14.30
  -4  -6   2  258.77   14.60
   4  -6  -2  299.27   16.30
   4  -6  -2  280.07   15.90
  -4  -6   2  287.87   13.00
  -4  -6   2  283.17   14.90
  -4   6   2  314.87   16.10
  -4   6   2  277.07   16.20
   4   6  -2  290.07   12.40
  -4   6   2  254.17   16.60
   4   6  -2  280.47   12.60
   4   6  -2  266.27   13.30
  -4   6   2  297.47   16.20
   4   6  -2  227.78   12.80
   3  -6  -2 3454.05   82.89
  -3  -6   2 3485.55   82.39
   3  -6  -2 3418.86   83.39
   3  -6  -2 3290.67   84.29
  -3  -6   2 3391.36   80.79
   3  -6  -2 3359.16   82.09
  -3  -6   2 3309.07   80.59
  -3  -6   2 3392.86   81.59
  -3  -6   2 3323.47   81.89
  -3  -6   2 3372.06   80.99
   3  -6  -2 3476.15   83.09
   3  -6  -2 3406.16   83.39
  -3   6   2 3416.96   83.19
  -3   6   2 3479.65   82.49
   3   6  -2 3301.17   80.39
   3   6  -2 3397.06   81.09
   3   6  -2 3414.46   78.79
  -3   6   2 3429.96   82.49
  -3   6   2 3333.47   82.09
  -3   6   2 3353.96   83.09
  -3   6   2 3536.25   83.59
   3   6  -2 3368.26   81.79
   3   6  -2 3366.26   78.59
   3   6  -2 3245.08   80.79
  -3   6   2 3476.55   82.69
   2  -6  -2  342.47   16.00
   2  -6  -2  333.27   15.70
   2  -6  -2  367.66   15.20
  -2  -6   2  335.27   15.30
  -2  -6   2  339.37   14.30
   2  -6  -2  327.37   14.10
  -2  -6   2  344.17   15.10
  -2  -6   2  354.56   14.00
   2  -6  -2  377.86   14.70
   2  -6  -2  350.76   16.00
  -2  -6   2  349.27   16.00
   2   6  -2  322.77   14.00
   2   6  -2  321.47   14.10
  -2   6   2  350.86   15.40
  -2   6   2  355.16   16.20
  -2   6   2  341.27   15.10
  -2   6   2  331.47   14.40
  -2   6   2  354.16   14.50
  -2   6   2  353.16   15.90
   2   6  -2  320.97   16.60
   2   6  -2  307.07   13.80
   2   6  -2  331.57    9.40
   2   6  -2  351.26   13.10
  -2   6   2  355.46   15.70
   2   6  -2  343.57   13.20
  -1  -6   2 2082.59   51.89
  -1  -6   2 2030.40   52.29
   1  -6  -2 2009.40   52.29
   1  -6  -2 2065.89   51.19
   1  -6  -2 1996.70   51.19
   1  -6  -2 2033.30   51.39
   1  -6  -2 2107.49   51.59
  -1  -6   2 2058.89   51.69
  -1  -6   2 2076.39   51.29
   1  -6  -2 2048.59   51.99
  -1  -6   2 2086.19   52.89
  -1  -6   2 2081.69   51.69
   1  -6  -2 2030.20   51.49
  -1   6   2 2072.19   51.39
   1   6  -2 2038.70   51.29
  -1   6   2 2071.49   51.19
   1   6  -2 2071.09   51.29
  -1   6   2 2064.59   52.09
   1   6  -2 2064.69   52.19
  -1   6   2 2045.50   51.99
  -1   6   2 2122.49   51.49
   1   6  -2 2088.69   48.90
   1   6  -2 2063.69   51.59
  -1   6   2 2037.40   51.19
   1   6  -2 2052.79   52.39
   1   6  -2 2079.89   50.89
  -1   6   2 2044.00   51.29
   0  -6  -2 2545.25   59.89
   0  -6  -2 2475.25   61.09
   0  -6   2 2466.65   60.99
   0  -6   2 2467.65   62.49
   0  -6   2 2449.35   61.39
   0  -6  -2 2414.56   60.19
   0  -6  -2 2550.44   60.59
   0  -6   2 2596.14   63.49
   0  -6  -2 2442.86   60.29
   0  -6   2 2472.55   61.99
   0  -6  -2 2463.15   61.29
   0  -6   2 2443.46   61.69
   0  -6  -2 2553.24   60.79
   0   6  -2 2449.75   61.19
   0   6   2 2503.55   60.09
   0   6  -2 2507.65   62.29
   0   6  -2 2468.75   59.69
   0   6   2 2461.85   60.19
   0   6   2 2480.35   65.69
   0   6  -2 2498.05   61.39
   0   6   2 2481.75   60.99
   0   6  -2 2536.65   61.19
   0   6   2 2465.55   60.99
   0   6  -2 2508.35   61.99
   0   6   2 2482.75   60.09
   0   6  -2 2489.65   61.49
   0   6   2 2504.85   60.19
  -1  -6  -2  222.18    9.80
   1  -6   2  231.48   13.50
  -1  -6  -2  207.38   11.50
  -1  -6  -2  196.28   10.50
   1  -6   2  211.78   14.50
  -1  -6  -2  214.88   11.00
  -1  -6  -2  203.28   10.80
   1  -6   2  218.08   12.70
  -1  -6  -2  235.88   12.90
  -1  -6  -2  198.28   10.80
   1  -6   2  215.18   11.60
   1  -6   2  212.68   12.10
  -1   6  -2  223.98   12.10
   1   6   2  207.58   10.90
  -1   6  -2  226.58   13.10
   1   6   2  218.58   10.50
   1   6   2  211.18   10.10
   1   6   2  206.28    9.60
   1   6   2  207.88    9.60
  -1   6  -2  221.68   13.10
  -1   6  -2  211.98   12.50
  -1   6  -2  190.58   13.80
  -1   6  -2  212.58   13.60
  -1   6  -2  207.98   11.60
   1   6   2  219.98    9.60
  -2  -6  -2 2500.95   58.79
   2  -6   2 2523.85   62.59
  -2  -6  -2 2456.15   59.39
  -2  -6  -2 2502.65   59.79
  -2  -6  -2 2429.66   62.09
   2  -6   2 2518.35   61.99
   2  -6   2 2466.35   62.49
   2  -6   2 2412.16   61.19
  -2  -6  -2 2521.15   59.69
   2  -6   2 2463.75   62.69
  -2  -6  -2 2474.65   60.69
   2  -6   2 2481.55   63.19
  -2   6  -2 2402.36   62.09
  -2   6  -2 2567.34   62.19
   2   6   2 2477.95   60.19
   2   6   2 2468.45   58.79
   2   6   2 2462.35   59.09
   2   6   2 2570.34   57.39
   2   6   2 2510.05   59.49
  -2   6  -2 2559.24   62.99
   2   6   2 2488.65   59.99
  -2   6  -2 2458.75   61.89
  -2   6  -2 2540.35   62.79
   2   6   2 2461.75   57.39
  -3  -6  -2  100.69    7.30
   3  -6   2  104.29   11.70
   3  -6   2  110.09   10.10
  -3  -6  -2   98.89    7.20
  -3  -6  -2  108.49    8.00
  -3  -6  -2   97.19    8.40
   3  -6   2   87.49   10.90
   3  -6   2   84.39   10.00
  -3  -6  -2  112.09    9.90
   3  -6   2  101.29    9.70
  -3  -6  -2   97.99    7.40
  -3  -6  -2   89.99    7.50
   3  -6   2   85.99   10.30
  -3   6  -2   97.89   10.30
   3   6   2   98.19    7.60
  -3   6  -2   80.79   10.70
  -3   6  -2   96.59   10.50
  -3   6  -2   87.59   10.30
   3   6   2   96.19    6.80
  -3   6  -2   89.79   10.50
  -3   6  -2   82.69    9.70
  -3   6  -2  125.19   11.90
   3   6   2   88.49    8.20
   4  -6   2 1050.79   35.00
  -4  -6  -2 1134.59   27.90
  -4  -6  -2 1041.00   27.90
   4  -6   2 1148.29   34.80
   4  -6   2 1110.79   35.80
  -4  -6  -2 1081.09   28.60
   4  -6   2 1134.19   34.40
  -4  -6  -2 1113.89   29.70
  -4  -6  -2 1097.89   27.70
  -4  -6  -2 1065.79   28.50
   4  -6   2 1109.49   32.70
  -4  -6  -2 1116.49   29.00
  -4   6  -2 1100.99   34.40
   4   6   2 1068.69   26.40
   4   6   2 1160.68   30.20
   4   6   2 1115.79   26.60
   4   6   2 1058.89   26.90
  -4   6  -2 1098.79   33.30
  -4   6  -2 1189.88   33.80
  -4   6  -2 1132.49   33.80
  -4   6  -2 1125.89   33.80
  -4   6  -2 1127.09   33.40
  -5  -6  -2  157.98    9.60
   5  -6   2  158.08   14.60
   5  -6   2  145.79   11.70
  -5  -6  -2  155.58    9.10
  -5  -6  -2  157.38    9.20
   5  -6   2  126.29   13.90
  -5  -6  -2  162.68    9.70
   5  -6   2  169.58   15.50
  -5  -6  -2  135.19    6.80
  -5  -6  -2  150.78    9.40
  -5  -6  -2  155.18    6.80
  -5   6  -2  160.58   13.80
  -5   6  -2  145.89   13.00
  -5   6  -2  179.28   15.80
  -5   6  -2  149.29   13.80
  -5   6  -2  161.98   13.40
  -5   6  -2  129.09   12.10
  -6  -6  -2  170.58   11.00
   6  -6   2  213.48   18.60
   6  -6   2  145.49   14.30
   6  -6   2  189.78   16.40
  -6  -6  -2  169.48    9.40
  -6  -6  -2  177.48   10.90
  -6  -6  -2  182.28    8.10
  -6  -6  -2  176.48    8.20
   6  -6   2  181.48   14.70
  -6   6  -2  166.38   15.30
  -6   6  -2  188.08   14.30
  -6   6  -2  175.58   15.30
  -6   6  -2  174.78   15.20
  -6   6  -2  177.78   15.80
   7  -6   2   15.70   12.20
   7  -6   2  -13.00    9.90
  -7  -6  -2   -8.80    8.90
   7  -6   2   -3.50    8.60
  -7  -6  -2    3.00    6.50
  -7  -6  -2   11.90    7.20
  -7   6  -2   10.10   13.50
  -7   6  -2    0.40   10.40
  -7   6  -2   30.30   12.70
  -7   6  -2    4.40   11.10
  -7   6  -2   11.00   11.40
   8  -6   2   37.60    9.80
  -8  -6  -2   37.50    8.40
   8  -6   2   49.99   13.70
   8  -6   2   50.59   12.90
  -8  -6  -2   38.90    6.80
  -8  -6  -2   28.10    7.30
   8  -6   2   24.00    9.30
  -8   6  -2   46.10   13.60
  -8   6  -2   33.60   16.70
  -8   6  -2    6.20   11.90
  -8   6  -2   -0.70   12.10
  -8   6  -2   49.40   14.50
   9  -6   2  121.39   16.90
  -9  -6  -2  103.89   10.80
  -9   6  -2  120.09   18.10
  -9   6  -2  102.79   16.70
  -9   6  -2   71.69   15.00
  -9   6  -2   94.39   16.10
 -10  -6  -2    9.30    9.50
 -10   6  -2    8.90   15.40
 -10   6  -2   12.90   15.00
 -10   6  -2   27.70   17.00
 -10  -7   2  -15.10   11.00
  10  -7  -2   28.20   16.50
 -10   7   2  -22.70   16.30
 -10   7   2   -5.90   16.20
  -9  -7   2    4.50    7.10
   9  -7  -2   12.30   12.40
  -9  -7   2   15.20    7.30
  -9  -7   2    1.00    4.50
   9  -7  -2   37.80   14.90
   9  -7  -2   30.70   16.30
  -9  -7   2  -14.70   10.80
  -9   7   2    5.30   18.00
  -9   7   2   26.70   16.40
  -9   7   2    1.40   15.30
  -8  -7   2    1.10    7.00
  -8  -7   2   -0.60    8.20
  -8  -7   2   -5.80    8.60
  -8  -7   2   -1.90    6.40
   8  -7  -2    7.80   13.40
   8  -7  -2   -9.10   13.40
   8  -7  -2   -7.40   12.80
  -8  -7   2   -6.20   10.10
  -8   7   2   10.60   15.50
  -8   7   2   53.69   15.10
  -8   7   2   -0.70   16.00
  -8   7   2   11.40   13.50
  -7  -7   2   34.90   10.40
   7  -7  -2   21.40   13.10
  -7  -7   2   12.40    9.10
   7  -7  -2   18.20   13.90
   7  -7  -2   33.20   14.00
  -7  -7   2   28.60    8.70
  -7  -7   2   19.40    7.30
  -7  -7   2   29.30    8.10
  -7   7   2   -3.60   12.10
  -7   7   2   27.60   14.20
   7   7  -2   11.00    7.90
  -7   7   2   23.40   13.50
   7   7  -2   19.70    4.90
  -7   7   2   12.40   13.50
  -6  -7   2    5.90    8.80
   6  -7  -2   12.10   11.60
   6  -7  -2    9.50   12.30
  -6  -7   2    6.80    8.90
  -6  -7   2   13.10    9.90
  -6  -7   2   23.40    8.00
  -6  -7   2   16.20    7.40
   6  -7  -2   -3.80   10.30
  -6  -7   2  -11.70    7.30
   6  -7  -2   17.30   12.10
  -6   7   2    3.90   11.10
  -6   7   2    7.40   10.20
  -6   7   2    5.40   11.90
  -6   7   2   11.90   11.00
   6   7  -2    5.20    5.60
   6   7  -2   22.60    6.00
  -6   7   2   20.10   13.70
   5  -7  -2   35.80   12.50
   5  -7  -2   -2.80    9.00
  -5  -7   2    1.10    7.40
  -5  -7   2    5.40    7.40
   5  -7  -2    4.60   11.80
  -5  -7   2    7.00    8.70
   5  -7  -2    9.60   11.10
   5  -7  -2    4.10   10.90
  -5  -7   2   -5.20    8.20
  -5  -7   2    5.90    7.40
   5   7  -2  -13.00    7.50
  -5   7   2   14.50   12.40
   5   7  -2   10.30    6.50
  -5   7   2   13.40   10.30
  -5   7   2   13.10   11.40
   5   7  -2   -3.70    6.30
  -5   7   2   18.20   11.80
   4  -7  -2  431.46   20.10
   4  -7  -2  385.36   21.10
  -4  -7   2  423.66   16.90
  -4  -7   2  404.96   19.70
  -4  -7   2  401.36   18.10
  -4  -7   2  392.76   15.90
  -4  -7   2  405.36   18.40
   4  -7  -2  403.46   19.60
   4  -7  -2  392.16   19.00
   4  -7  -2  413.26   20.80
   4  -7  -2  370.06   20.30
  -4  -7   2  384.06   16.90
  -4   7   2  442.06   20.90
   4   7  -2  372.26   15.80
  -4   7   2  390.06   20.80
  -4   7   2  392.46   18.50
   4   7  -2  404.96   16.80
  -4   7   2  387.96   19.60
   4   7  -2  421.36   16.60
   4   7  -2  405.86   15.60
  -4   7   2  379.46   19.70
  -4   7   2  419.96   21.10
  -4   7   2  374.16   19.40
  -3  -7   2    6.20    8.30
   3  -7  -2   12.20    8.40
  -3  -7   2    3.80    7.50
  -3  -7   2   -1.90    7.60
   3  -7  -2    1.60    8.80
   3  -7  -2    7.70    9.30
  -3  -7   2    6.80    7.60
  -3  -7   2    6.50    7.60
  -3  -7   2   18.00    7.40
   3  -7  -2   18.80    8.00
   3  -7  -2   13.40    8.50
   3  -7  -2    0.20   10.10
   3   7  -2   13.10    5.30
   3   7  -2    8.40    5.40
  -3   7   2   22.50    9.10
  -3   7   2    6.10    8.90
   3   7  -2    3.80    6.60
   3   7  -2    2.30    7.90
  -3   7   2   11.60    8.20
  -3   7   2    9.70    9.00
  -3   7   2   12.80    8.80
  -2  -7   2  638.54   21.40
   2  -7  -2  654.03   23.60
  -2  -7   2  636.44   22.10
   2  -7  -2  622.64   22.50
  -2  -7   2  653.33   22.00
   2  -7  -2  639.94   21.90
   2  -7  -2  622.24   21.30
   2  -7  -2  646.34   22.40
   2  -7  -2  656.03   22.30
  -2  -7   2  665.93   22.90
   2  -7  -2  677.63   22.90
  -2  -7   2  655.23   21.80
   2   7  -2  659.63   21.40
  -2   7   2  628.24   22.70
  -2   7   2  642.74   21.90
   2   7  -2  625.24   21.10
  -2   7   2  604.84   21.40
   2   7  -2  613.44   21.50
   2   7  -2  656.23   22.20
   2   7  -2  660.33   20.40
  -2   7   2  632.54   21.70
   2   7  -2  637.14   20.10
  -2   7   2  639.44   22.40
  -2   7   2  676.93   23.20
   2   7  -2  642.74   16.70
   1  -7  -2  820.32   29.30
   1  -7  -2  776.02   24.30
  -1  -7   2  787.92   26.30
   1  -7  -2  812.72   25.50
  -1  -7   2  858.81   26.00
  -1  -7   2  787.42   24.40
   1  -7  -2  860.21   26.10
   1  -7  -2  827.92   24.80
  -1  -7   2  772.02   26.20
   1  -7  -2  797.12   24.60
   1  -7  -2  804.92   24.90
  -1  -7   2  819.72   27.00
   1   7  -2  791.42   24.70
   1   7  -2  768.82   24.30
  -1   7   2  817.32   24.90
  -1   7   2  859.31   25.70
  -1   7   2  790.42   25.40
  -1   7   2  820.92   25.10
   1   7  -2  783.62   24.90
   1   7  -2  793.62   26.20
   1   7  -2  779.92   26.20
  -1   7   2  803.32   24.40
  -1   7   2  775.52   24.50
   1   7  -2  811.62   21.80
  -1   7   2  818.12   25.10
   1   7  -2  820.22   25.40
   0  -7  -2  236.88   13.40
   0  -7   2  258.47   14.50
   0  -7  -2  237.98   13.10
   0  -7   2  222.58   12.90
   0  -7  -2  246.48   13.80
   0  -7   2  232.38   14.20
   0  -7   2  243.58   14.70
   0  -7   2  252.37   14.20
   0  -7   2  218.08   17.30
   0  -7  -2  254.27   14.20
   0  -7  -2  246.38   12.40
   0  -7  -2  221.48   13.00
   0   7  -2  244.98   13.90
   0   7  -2  237.58   14.60
   0   7   2  248.68   13.60
   0   7  -2  234.28   15.90
   0   7  -2  246.58   12.50
   0   7   2  227.08   11.90
   0   7   2  237.38   12.90
   0   7   2  226.18   12.40
   0   7  -2  239.48   14.30
   0   7  -2  271.67   16.10
   0   7  -2  237.08   13.20
   0   7   2  255.27   13.40
   0   7   2  220.18   12.60
   0   7   2  239.08   13.90
  -1  -7  -2  764.12   23.30
  -1  -7  -2  763.32   21.60
   1  -7   2  754.32   25.20
  -1  -7  -2  740.43   23.30
   1  -7   2  761.32   25.20
  -1  -7  -2  770.42   23.10
   1  -7   2  781.52   24.80
  -1  -7  -2  795.62   24.00
  -1  -7  -2  767.72   23.20
   1  -7   2  769.52   24.50
   1  -7   2  742.23   24.30
  -1  -7  -2  726.23   22.60
   1  -7   2  718.83   25.70
   1   7   2  761.22   22.20
  -1   7  -2  709.23   23.20
   1   7   2  785.52   22.10
   1   7   2  766.32   22.50
  -1   7  -2  746.83   24.60
  -1   7  -2  740.03   25.50
  -1   7  -2  729.43   24.80
  -1   7  -2  738.53   24.90
   1   7   2  770.02   27.70
  -1   7  -2  696.73   24.30
  -1   7  -2  762.32   25.70
   1   7   2  765.12   23.60
   1   7   2  810.92   23.70
  -2  -7  -2   22.00    6.40
   2  -7   2   29.00    8.70
   2  -7   2   17.90    8.00
   2  -7   2   30.70    8.90
  -2  -7  -2   19.90    7.40
  -2  -7  -2   37.00    5.90
  -2  -7  -2   30.40    7.90
   2  -7   2   -5.20    9.40
  -2  -7  -2   17.30    6.70
  -2  -7  -2   21.30    7.30
   2  -7   2   19.90    9.50
  -2  -7  -2   23.20    7.30
  -2   7  -2    9.50    8.50
   2   7   2   24.00    6.40
  -2   7  -2   23.30    9.00
   2   7   2   25.20    7.10
   2   7   2   38.40    5.70
  -2   7  -2   13.80   10.10
  -2   7  -2   16.40    8.30
   2   7   2   28.00    6.10
   2   7   2   23.50    4.80
   2   7   2   30.90    4.80
  -2   7  -2   17.70    9.10
   2   7   2   34.80    6.60
  -2   7  -2   23.70    8.40
  -2   7  -2   21.20    8.90
  -3  -7  -2  324.77   11.70
  -3  -7  -2  327.87   14.90
  -3  -7  -2  302.77   13.60
   3  -7   2  322.27   20.10
   3  -7   2  297.67   18.50
  -3  -7  -2  321.67   14.10
  -3  -7  -2  342.77   13.10
   3  -7   2  318.67   15.60
   3  -7   2  329.97   19.40
  -3  -7  -2  318.37   14.10
   3  -7   2  331.47   18.10
  -3  -7  -2  320.77   14.60
  -3   7  -2  317.17   18.80
   3   7   2  324.47   13.50
  -3   7  -2  316.97   18.10
  -3   7  -2  323.97   17.80
   3   7   2  326.27   11.70
  -3   7  -2  323.87   18.80
  -3   7  -2  313.37   20.20
  -3   7  -2  306.37   16.70
   3   7   2  307.17   14.90
  -3   7  -2  345.87   18.60
   3   7   2  329.47   12.30
   3   7   2  345.77   13.10
  -4  -7  -2  133.19   11.80
   4  -7   2  160.78   14.10
  -4  -7  -2  147.39   11.00
   4  -7   2  146.09   13.50
   4  -7   2  158.18   15.40
  -4  -7  -2  168.08   11.60
   4  -7   2  201.28   15.50
  -4  -7  -2  133.79   10.30
  -4  -7  -2  135.39   11.20
  -4  -7  -2  147.19   10.60
  -4  -7  -2  143.59    8.60
   4  -7   2  137.89   14.70
  -4   7  -2  146.29   13.10
   4   7   2  152.28    7.90
   4   7   2  148.19    8.20
  -4   7  -2  184.58   16.90
  -4   7  -2  159.98   14.00
   4   7   2  164.68    9.50
  -4   7  -2  141.69   13.70
  -4   7  -2  152.58   13.60
  -4   7  -2  169.08   13.80
  -4   7  -2  145.29   14.60
  -5  -7  -2  171.58    8.90
   5  -7   2  170.18   15.20
  -5  -7  -2  164.08   11.10
   5  -7   2  164.48   13.60
  -5  -7  -2  164.28    9.00
   5  -7   2  162.38   15.70
  -5  -7  -2  148.89   11.80
  -5  -7  -2  157.68    8.40
  -5  -7  -2  156.88   11.00
  -5  -7  -2  126.29   11.50
   5  -7   2  147.79   15.90
  -5   7  -2  180.08   16.40
  -5   7  -2  145.79   15.70
  -5   7  -2  157.58   14.70
  -5   7  -2  151.98   13.70
  -5   7  -2  171.58   15.40
  -6  -7  -2    6.60    9.20
   6  -7   2   -1.30    9.60
   6  -7   2    1.60   12.10
  -6  -7  -2    5.10    5.90
   6  -7   2    5.60   13.20
  -6  -7  -2   16.30    6.60
  -6  -7  -2    2.40    5.70
  -6  -7  -2   -2.20    7.30
   6  -7   2    3.40   11.90
  -6   7  -2   -5.90   10.60
  -6   7  -2   -0.20   10.90
  -6   7  -2    9.30   12.20
  -6   7  -2    5.10   13.10
  -7  -7  -2    7.30    6.40
  -7  -7  -2   17.70    6.70
   7  -7   2   21.80   13.90
   7  -7   2    7.00   11.70
   7  -7   2   49.10   13.80
  -7  -7  -2    5.40    7.60
  -7   7  -2  -18.30   10.50
  -7   7  -2   29.50   13.90
  -7   7  -2   22.60   13.10
  -7   7  -2   13.70   14.30
  -8  -7  -2   15.40    7.20
   8  -7   2   14.30   10.80
  -8  -7  -2   13.40    6.70
   8  -7   2   18.10   14.70
  -8  -7  -2   -3.70    7.80
   8  -7   2   -1.10    9.20
  -8  -7  -2   19.10    7.10
  -8   7  -2  -10.60   15.40
  -8   7  -2   10.90   12.70
  -8   7  -2   17.60   13.40
  -8   7  -2  -22.40   12.70
  -8   7  -2   -6.50   13.00
   9  -7   2   21.90   15.70
  -9  -7  -2  -14.30    7.80
   9  -7   2   -7.60    8.90
  -9  -7  -2    2.20    7.00
  -9   7  -2   21.50   15.40
  -9   7  -2   -1.30   15.30
  -9   7  -2    2.80   16.60
  -9  -8   2  -15.00    7.10
   9  -8  -2    7.80   13.40
   9  -8  -2   -1.60   15.20
  -9  -8   2  -19.10   11.30
  -9  -8   2    5.80    7.60
  -9   8   2    2.70   18.30
  -9   8   2   -4.70   19.60
  -8  -8   2    9.80    9.30
   8  -8  -2   31.50   16.30
  -8  -8   2    3.70    6.60
  -8  -8   2   -2.70   11.10
  -8  -8   2   19.30    9.20
  -8  -8   2   -6.00    7.20
  -8  -8   2  -13.60    9.10
   8  -8  -2    5.80   14.00
   8  -8  -2   -1.40   15.70
  -8   8   2   18.10   15.10
  -8   8   2   -5.50   15.10
  -8   8   2    2.30   15.80
  -8   8   2   -5.20   15.50
  -7  -8   2   45.00   10.20
  -7  -8   2   32.40    8.40
  -7  -8   2   40.80   10.40
  -7  -8   2   27.00   11.20
   7  -8  -2   19.10   14.80
  -7  -8   2   26.50    8.10
   7  -8  -2   58.89   15.00
   7  -8  -2   46.40   16.00
  -7  -8   2   18.60    9.90
  -7   8   2    7.50   13.10
  -7   8   2   41.40   16.60
  -7   8   2   10.80   13.60
  -7   8   2   29.80   14.80
   6  -8  -2    1.50   12.50
  -6  -8   2    4.90    8.10
   6  -8  -2    4.90   13.00
  -6  -8   2   -3.20    8.30
  -6  -8   2   17.10    9.00
   6  -8  -2   23.20   14.40
  -6  -8   2   -6.20    9.80
  -6  -8   2    1.70   10.10
  -6  -8   2    3.60    9.60
   6   8  -2  -12.80    6.20
  -6   8   2   10.50   14.80
  -6   8   2  -11.20   11.40
   6   8  -2    6.40    6.40
   6   8  -2   11.30    6.50
  -5  -8   2   34.60   10.70
   5  -8  -2   30.00   12.90
  -5  -8   2   29.80   10.80
  -5  -8   2   51.89    9.40
   5  -8  -2   32.50   14.00
  -5  -8   2   23.50    9.90
  -5  -8   2   28.30    8.80
  -5  -8   2   37.70    9.00
   5  -8  -2   43.50   14.00
   5   8  -2   17.90    7.60
  -5   8   2    6.60   13.30
  -5   8   2   25.00   13.10
  -5   8   2   27.00   13.50
   5   8  -2   60.69    8.80
  -5   8   2   30.50   13.60
  -5   8   2   24.10   11.60
   4  -8  -2   50.29   12.40
  -4  -8   2   36.20    9.20
  -4  -8   2   52.39   10.90
  -4  -8   2   42.50    9.50
   4  -8  -2   40.40   12.40
   4  -8  -2   33.90   11.70
  -4  -8   2   38.50    9.20
  -4  -8   2   44.10   11.10
   4  -8  -2   40.60   11.20
   4   8  -2   37.20    8.20
  -4   8   2   52.39   12.90
  -4   8   2   19.90   11.30
  -4   8   2   40.40   12.20
   4   8  -2   39.20    8.90
   4   8  -2   26.70    8.10
  -4   8   2   16.00   10.80
  -4   8   2   33.90   11.40
  -3  -8   2  161.58   13.60
  -3  -8   2  167.38   13.50
  -3  -8   2  157.68   13.70
   3  -8  -2  187.38   16.20
  -3  -8   2  165.58   12.10
   3  -8  -2  169.08   15.40
   3  -8  -2  135.99   12.20
  -3  -8   2  170.08   13.50
   3  -8  -2  154.08   17.10
   3  -8  -2  154.78   15.40
  -3  -8   2  156.88   12.20
   3   8  -2  158.88   13.30
   3   8  -2  151.08   10.50
  -3   8   2  163.68   13.90
  -3   8   2  143.59   12.80
   3   8  -2  137.49   11.90
   3   8  -2  158.08   10.50
  -3   8   2  161.18   13.80
  -3   8   2  160.98   13.40
  -3   8   2  175.28   14.90
  -3   8   2  165.18   14.20
  -3   8   2  173.18   14.40
   2  -8  -2   92.29   10.30
   2  -8  -2   87.99   11.60
  -2  -8   2  114.99   11.10
   2  -8  -2   87.69   11.20
  -2  -8   2   85.49   10.70
   2  -8  -2   87.49   13.00
   2  -8  -2   95.49   11.70
   2  -8  -2   79.39   12.10
  -2  -8   2   84.99   11.80
   2  -8  -2   86.29   10.70
  -2  -8   2   78.59   10.60
  -2  -8   2   77.19   12.10
  -2  -8   2   88.19   10.80
   2   8  -2   63.79   10.60
  -2   8   2   86.69   11.10
   2   8  -2  100.39    9.40
   2   8  -2   76.49    5.50
   2   8  -2   83.09    9.30
  -2   8   2  104.29   11.60
   2   8  -2   93.49   10.90
  -2   8   2   85.19   11.10
   2   8  -2   81.59    9.70
  -2   8   2   87.69   11.20
  -2   8   2   81.39   11.10
   1  -8  -2   56.09    9.10
   1  -8  -2   54.29    9.50
  -1  -8   2   54.09   10.10
  -1  -8   2   57.29   10.00
   1  -8  -2   60.29   10.70
  -1  -8   2   58.59   10.80
  -1  -8   2   52.79   11.20
   1  -8  -2   40.60    9.90
   1  -8  -2   43.90    9.40
  -1  -8   2   62.89   10.60
   1  -8  -2   37.90    9.90
  -1  -8   2   64.89   10.30
   1   8  -2   41.20    9.40
   1   8  -2   51.69    9.90
   1   8  -2   52.59    9.70
   1   8  -2   46.60    6.50
   1   8  -2   49.00   10.60
  -1   8   2   45.20    9.20
   1   8  -2   44.10    9.40
  -1   8   2   54.39    9.90
   1   8  -2   45.90   14.80
  -1   8   2   68.39    9.80
  -1   8   2   52.19    9.70
  -1   8   2   46.00    8.80
  -1   8   2   54.49   10.30
   0  -8   2   86.59   13.40
   0  -8  -2   95.99   10.70
   0  -8   2   98.29   10.70
   0  -8   2   86.79   10.80
   0  -8   2   83.69   10.50
   0  -8  -2  102.39   11.80
   0  -8  -2   99.09   11.20
   0  -8   2  106.69   12.20
   0  -8  -2   89.59    9.60
   0  -8  -2   98.79    9.80
   0  -8  -2   86.79    9.90
   0  -8  -2  102.69   10.60
   0  -8   2   91.19   11.50
   0   8  -2   90.99   11.60
   0   8  -2   90.29   10.60
   0   8   2  105.19    9.90
   0   8   2   98.39   11.40
   0   8   2   92.69    9.40
   0   8  -2   94.09    8.70
   0   8  -2   90.89   11.20
   0   8  -2  105.99   11.60
   0   8  -2   87.49   11.50
   0   8   2  107.79   10.50
   0   8  -2   95.69   10.80
   0   8   2  103.19   10.30
   0   8   2   93.69    9.40
   0   8   2   83.69   10.20
  -1  -8  -2  299.87   13.50
  -1  -8  -2  328.97   17.60
  -1  -8  -2  330.87   15.90
   1  -8   2  312.57   16.50
  -1  -8  -2  310.77   15.10
   1  -8   2  319.67   18.80
  -1  -8  -2  305.17   16.30
   1  -8   2  296.67   18.70
  -1  -8  -2  319.57   15.80
   1  -8   2  271.57   17.00
   1  -8   2  304.17   17.40
  -1  -8  -2  288.87   15.20
  -1   8  -2  291.57   17.90
  -1   8  -2  318.37   18.60
   1   8   2  284.37   14.40
   1   8   2  292.67   13.70
  -1   8  -2  321.17   17.70
   1   8   2  306.77   14.40
   1   8   2  288.07   15.90
  -1   8  -2  307.97   16.60
  -1   8  -2  306.57   18.00
   1   8   2  290.97   13.00
   1   8   2  326.17   15.10
  -1   8  -2  300.57   15.20
  -1   8  -2  263.27   17.70
   2  -8   2  315.37   16.30
  -2  -8  -2  305.47   12.90
  -2  -8  -2  309.67   16.40
   2  -8   2  322.57   18.50
  -2  -8  -2  324.07   15.50
   2  -8   2  349.87   20.50
  -2  -8  -2  330.47   15.40
   2  -8   2  332.07   18.30
   2  -8   2  330.07   19.60
  -2  -8  -2  324.17   17.00
   2  -8   2  328.97   19.00
  -2  -8  -2  335.47   16.20
  -2  -8  -2  315.37   15.50
   2   8   2  307.87   11.90
   2   8   2  327.77   12.20
   2   8   2  319.77   14.90
   2   8   2  338.37   17.30
   2   8   2  322.77   14.40
  -2   8  -2  316.97   17.70
  -2   8  -2  311.47   17.00
  -2   8  -2  317.57   17.60
   2   8   2  311.97   14.40
  -2   8  -2  326.87   18.10
  -2   8  -2  275.87   18.00
   3  -8   2   29.50   10.10
   3  -8   2   40.80   10.60
   3  -8   2   24.50   11.80
  -3  -8  -2   24.50    9.70
  -3  -8  -2   15.90    8.30
  -3  -8  -2   28.50    8.70
   3  -8   2   13.10   10.80
   3  -8   2   33.10   10.80
  -3  -8  -2    6.30    8.90
  -3  -8  -2   40.20    7.60
  -3  -8  -2   34.60    6.00
   3  -8   2   64.19   12.10
  -3  -8  -2   23.70    7.80
  -3   8  -2    6.40   10.50
  -3   8  -2    5.90   10.30
  -3   8  -2   21.90   10.80
   3   8   2   28.50    5.70
   3   8   2   38.60    7.60
  -3   8  -2   26.50   10.80
   3   8   2   26.90    6.50
  -3   8  -2   27.80   11.60
  -3   8  -2   43.90   11.00
   3   8   2   30.60    7.00
  -3   8  -2   22.00   10.60
   3   8   2   20.10    7.00
  -4  -8  -2  164.08   13.30
  -4  -8  -2  163.78   13.30
  -4  -8  -2  212.08   13.60
   4  -8   2  176.18   16.30
   4  -8   2  180.28   15.80
  -4  -8  -2  177.38    9.20
  -4  -8  -2  186.98   11.80
   4  -8   2  190.38   16.50
  -4  -8  -2  186.08   12.70
   4  -8   2  205.88   17.70
  -4  -8  -2  156.48   14.20
   4  -8   2  176.08   14.20
   4   8   2  200.38   10.50
  -4   8  -2  148.39   15.20
  -4   8  -2  184.58   16.20
  -4   8  -2  181.58   15.30
  -4   8  -2  189.78   15.10
  -4   8  -2  200.18   16.20
   4   8   2  180.78    9.70
   4   8   2  167.28   12.30
  -5  -8  -2   77.49    9.20
  -5  -8  -2   66.29    6.70
   5  -8   2   67.49   14.20
  -5  -8  -2   68.69    9.60
  -5  -8  -2   71.79    7.30
  -5  -8  -2   54.69    8.50
  -5  -8  -2   67.49    9.70
   5  -8   2   81.29   14.00
   5  -8   2   57.09   13.80
  -5   8  -2   61.09   14.60
   5   8   2   71.19    5.50
   5   8   2   60.59    5.10
  -5   8  -2   55.49   13.70
   5   8   2   84.99    5.30
  -5   8  -2   45.90   13.10
  -5   8  -2   41.90   13.90
  -5   8  -2   75.89   14.00
   5   8   2   59.59    7.00
  -6  -8  -2   -0.80    4.80
   6  -8   2   27.80   14.40
   6  -8   2   -5.40   13.30
  -6  -8  -2    6.00    7.50
   6  -8   2   17.30   14.20
  -6  -8  -2    8.40    4.00
  -6  -8  -2    1.70    8.70
  -6  -8  -2    1.40    4.20
  -6  -8  -2   18.30    7.40
  -6   8  -2   14.90   13.70
  -6   8  -2    3.30   13.50
  -6   8  -2    1.80   14.00
  -7  -8  -2   19.30    5.00
   7  -8   2   27.00   13.40
   7  -8   2   27.60   15.10
  -7  -8  -2   40.80    8.40
  -7  -8  -2   12.20    4.90
  -7  -8  -2   11.10    9.00
   7  -8   2   41.50   15.20
  -7  -8  -2   30.60    8.60
  -7   8  -2   27.40   14.30
  -7   8  -2   18.60   16.40
  -7   8  -2  -10.50   15.60
  -7   8  -2   27.10   13.60
   8  -8   2  -16.30   11.80
  -8  -8  -2   20.10    8.10
  -8  -8  -2   10.90    4.90
  -8  -8  -2  -31.10   14.00
   8  -8   2   23.50   14.20
   8  -8   2   -4.70   12.50
   8  -8   2   30.70   16.60
  -8  -8  -2   -1.00    4.50
  -8   8  -2  -12.20   15.30
  -8   8  -2   22.70   17.60
  -8   8  -2  -28.50   14.10
  -8   8  -2  -20.50   15.90
   9  -8   2  -25.00    9.90
   9  -8   2   16.80   16.80
  -9  -8  -2  -20.40    9.90
  -9   8  -2    1.20   16.60
  -9   8  -2    9.00   14.90
  -9   8  -2  -25.40   15.60
   9  -9  -2    7.60   18.00
  -9  -9   2   -4.60   12.70
  -9  -9   2  -13.80    8.00
   9  -9  -2   -5.50   14.40
  -9   9   2   -4.60   18.10
  -9   9   2  -13.00   18.40
  -9   9   2    9.20   16.20
  -8  -9   2    2.60    7.50
  -8  -9   2   12.80   10.10
  -8  -9   2   -1.60   11.40
  -8  -9   2   12.70   10.10
   8  -9  -2   15.50   15.90
   8  -9  -2   18.40   17.20
  -8  -9   2   19.10    7.20
   8  -9  -2  -11.00   29.90
  -8   9   2   32.50   17.20
  -8   9   2   -1.70   16.80
  -8   9   2   27.90   19.50
  -7  -9   2  -11.70   12.50
   7  -9  -2    7.50   15.30
  -7  -9   2   -3.10   10.50
   7  -9  -2   21.50   15.60
  -7  -9   2    5.00   12.00
   7  -9  -2   19.50   16.20
  -7  -9   2    0.40   10.70
  -7  -9   2    3.40    8.30
  -7   9   2   43.90   18.00
  -7   9   2   35.60   14.90
  -7   9   2   -6.60   15.20
  -7   9   2    5.80   15.20
   6  -9  -2   88.29   18.40
  -6  -9   2  130.39   12.10
  -6  -9   2  120.89   13.20
  -6  -9   2   96.99   11.30
  -6  -9   2  125.69   14.30
   6  -9  -2  128.09   20.50
  -6  -9   2  134.39   11.70
  -6  -9   2  108.39   13.00
   6  -9  -2  158.48   18.60
  -6   9   2   89.99   16.90
   6   9  -2  131.89   12.00
  -6   9   2  114.29   17.40
  -6   9   2  125.69   17.50
   6   9  -2  125.79    9.60
   5  -9  -2   13.70   13.40
  -5  -9   2   -4.60    9.30
  -5  -9   2    4.30    9.30
  -5  -9   2  -10.60   11.20
  -5  -9   2   -8.60    9.00
   5  -9  -2    6.00   13.00
  -5  -9   2   -6.00   12.50
  -5  -9   2   -9.20   10.10
   5  -9  -2   -9.50   14.20
   5   9  -2    2.00    8.60
   5   9  -2   11.10    8.10
  -5   9   2    0.00   11.70
  -5   9   2    5.40   12.80
  -5   9   2   15.30   13.30
  -5   9   2  -10.10   22.30
  -4  -9   2  127.39   12.50
  -4  -9   2  113.99   13.60
  -4  -9   2  119.59   13.10
  -4  -9   2  137.09   14.50
   4  -9  -2  127.69   15.90
  -4  -9   2  148.99   12.80
   4  -9  -2  125.49   15.80
   4  -9  -2  146.19   16.60
   4  -9  -2  110.19   15.50
  -4  -9   2  121.69   12.20
   4   9  -2  119.29   11.30
  -4   9   2  144.59   15.20
  -4   9   2  116.69   15.90
   4   9  -2  121.39   12.00
  -4   9   2  124.49   15.70
  -4   9   2  109.99   14.50
  -3  -9   2  405.06   21.20
   3  -9  -2  406.16   20.60
  -3  -9   2  399.96   22.00
  -3  -9   2  417.26   19.70
  -3  -9   2  383.26   20.50
   3  -9  -2  423.86   21.60
  -3  -9   2  397.36   18.90
   3  -9  -2  462.25   24.00
   3  -9  -2  336.67   23.20
  -3  -9   2  411.56   19.90
   3  -9  -2  420.16   21.80
   3   9  -2  403.56   20.50
  -3   9   2  378.46   21.60
  -3   9   2  438.86   21.60
  -3   9   2  409.26   22.90
   3   9  -2  408.96   15.40
  -3   9   2  416.46   25.10
  -3   9   2  407.36   22.60
   3   9  -2  427.46   18.80
  -2  -9   2  653.23   26.20
   2  -9  -2  690.33   26.50
  -2  -9   2  713.83   25.50
  -2  -9   2  710.33   25.20
  -2  -9   2  719.43   25.60
   2  -9  -2  680.03   25.90
   2  -9  -2  705.03   25.50
   2  -9  -2  714.63   27.90
   2  -9  -2  657.93   26.30
  -2  -9   2  667.93   26.30
   2  -9  -2  665.63   25.10
  -2  -9   2  667.63   25.70
  -2   9   2  669.03   24.90
   2   9  -2  680.83   24.80
   2   9  -2  700.03   30.00
   2   9  -2  692.93   23.20
  -2   9   2  685.63   36.00
  -2   9   2  659.03   25.60
   2   9  -2  681.23   25.90
   2   9  -2  660.13   24.10
  -2   9   2  686.63   25.40
  -2   9   2  703.43   27.00
   2   9  -2  686.53   19.00
  -2   9   2  697.83   25.50
   1  -9  -2 1676.13   45.00
  -1  -9   2 1644.74   48.40
   1  -9  -2 1681.83   45.80
   1  -9  -2 1745.23   48.60
   1  -9  -2 1684.13   46.30
   1  -9  -2 1654.33   45.40
  -1  -9   2 1625.34   45.60
  -1  -9   2 1608.64   46.80
  -1  -9   2 1600.04   45.10
   1  -9  -2 1678.63   45.30
  -1  -9   2 1605.74   46.60
   1  -9  -2 1643.64   47.20
  -1  -9   2 1669.53   46.20
   1   9  -2 1564.24   45.40
   1   9  -2 1682.63   45.40
  -1   9   2 1637.04   47.20
  -1   9   2 1631.94   45.10
   1   9  -2 1640.24   44.90
  -1   9   2 1688.53   44.70
   1   9  -2 1718.23   44.80
  -1   9   2 1636.74   46.50
  -1   9   2 1701.73   45.60
  -1   9   2 1658.13   45.50
   1   9  -2 1638.84   47.40
   1   9  -2 1602.04   41.60
   1   9  -2 1674.73   46.60
   0  -9  -2  575.14   20.80
   0  -9   2  605.54   23.60
   0  -9   2  565.14   25.10
   0  -9   2  551.74   23.20
   0  -9  -2  541.25   21.50
   0  -9   2  580.84   24.00
   0  -9  -2  567.44   22.90
   0  -9  -2  582.14   22.90
   0  -9  -2  538.95   22.90
   0  -9   2  546.95   24.90
   0  -9  -2  581.24   24.00
   0  -9  -2  585.14   25.40
   0  -9   2  564.04   24.90
   0   9   2  605.84   22.10
   0   9  -2  600.04   23.60
   0   9  -2  605.94   23.20
   0   9   2  541.65   20.30
   0   9   2  555.24   22.40
   0   9  -2  583.24   25.20
   0   9   2  621.84   22.90
   0   9  -2  567.24   19.70
   0   9  -2  533.65   25.30
   0   9   2  511.05   21.60
   0   9   2  578.44   22.80
   0   9   2  573.44   21.40
   0   9  -2  543.95   23.00
   0   9  -2  632.84   24.40
   1  -9   2 2552.14   66.39
   1  -9   2 2450.35   65.09
  -1  -9  -2 2575.94   63.49
   1  -9   2 2455.85   64.79
  -1  -9  -2 2571.94   64.29
   1  -9   2 2460.25   66.79
  -1  -9  -2 2488.35   62.99
  -1  -9  -2 2564.04   64.89
  -1  -9  -2 2435.26   61.29
   1  -9   2 2406.56   65.79
   1  -9   2 2471.85   65.29
  -1  -9  -2 2443.06   64.59
  -1   9  -2 2605.14   66.89
  -1   9  -2 2462.55   66.59
  -1   9  -2 2455.95   64.79
   1   9   2 2530.75   61.59
   1   9   2 2426.66   63.69
   1   9   2 2515.85   61.29
   1   9   2 2482.75   62.79
  -1   9  -2 2407.86   64.59
  -1   9  -2 2435.56   62.99
  -1   9  -2 2466.55   64.79
  -1   9  -2 2427.76   64.59
   1   9   2 2696.03   64.09
   1   9   2 2498.35   62.99
   1   9   2 2484.85   64.29
   2  -9   2  686.83   28.10
  -2  -9  -2  617.64   23.20
   2  -9   2  615.14   25.20
  -2  -9  -2  656.93   20.30
  -2  -9  -2  642.04   23.60
  -2  -9  -2  581.64   23.70
   2  -9   2  675.83   27.80
  -2  -9  -2  663.53   22.70
  -2  -9  -2  647.94   24.90
  -2  -9  -2  650.63   23.80
   2  -9   2  632.44   26.10
   2  -9   2  638.14   26.10
  -2   9  -2  671.33   27.40
   2   9   2  644.14   19.40
   2   9   2  632.54   19.40
  -2   9  -2  691.03   25.70
  -2   9  -2  673.43   26.10
   2   9   2  624.54   22.20
  -2   9  -2  615.64   27.80
   2   9   2  645.64   22.00
  -2   9  -2  611.24   25.90
   2   9   2  621.04   19.90
   3  -9   2  288.17   22.70
   3  -9   2  283.87   20.00
  -3  -9  -2  343.07   13.00
  -3  -9  -2  305.17   15.20
  -3  -9  -2  321.67   17.40
   3  -9   2  338.97   21.20
   3  -9   2  337.77   22.10
  -3  -9  -2  310.67   18.40
  -3  -9  -2  316.17   17.50
  -3  -9  -2  307.17   16.90
  -3  -9  -2  312.27   24.90
  -3   9  -2  364.16   22.30
   3   9   2  337.17   15.90
   3   9   2  304.17   14.40
   3   9   2  330.37   14.60
  -3   9  -2  299.87   20.10
   3   9   2  324.67   15.20
  -3   9  -2  350.76   19.10
  -3   9  -2  289.47   20.50
  -3   9  -2  355.56   20.80
  -4  -9  -2  342.07   19.20
  -4  -9  -2  318.87   16.60
  -4  -9  -2  346.27   18.00
  -4  -9  -2  362.66   16.70
  -4  -9  -2  347.17   12.60
  -4  -9  -2  334.27   15.80
   4  -9   2  383.96   25.00
   4  -9   2  357.56   27.20
   4  -9   2  373.36   24.40
  -4  -9  -2  317.67   17.20
  -4   9  -2  346.37   22.10
   4   9   2  356.26   14.10
  -4   9  -2  381.26   26.00
  -4   9  -2  312.37   21.80
  -4   9  -2  330.77   21.80
  -5  -9  -2  514.15   18.60
  -5  -9  -2  513.35   21.00
   5  -9   2  554.14   27.90
  -5  -9  -2  472.65   14.50
   5  -9   2  563.24   29.10
  -5  -9  -2  467.55   20.30
  -5  -9  -2  517.95   21.70
   5  -9   2  513.95   29.20
  -5  -9  -2  516.95   18.10
  -5  -9  -2  484.65   19.90
  -5   9  -2  554.44   27.70
  -5   9  -2  449.36   25.00
   5   9   2  522.05   15.20
   5   9   2  500.65   16.20
   5   9   2  485.75   15.00
  -6  -9  -2   10.10    3.70
  -6  -9  -2    6.40    9.00
  -6  -9  -2   11.50    5.30
  -6  -9  -2   17.70   10.40
  -6  -9  -2   28.00    9.30
   6  -9   2   30.00   15.90
  -6  -9  -2   12.40    5.70
   6  -9   2   24.90   15.00
   6  -9   2   19.00   14.40
  -6   9  -2    3.40   14.10
  -6   9  -2    9.30   14.90
  -6   9  -2   25.60   14.20
  -6   9  -2   19.90   13.80
   7  -9   2    4.30   14.40
   7  -9   2   28.20   15.10
   7  -9   2   24.40   14.70
  -7  -9  -2   16.50    8.80
  -7  -9  -2   -6.60    6.30
  -7  -9  -2    6.80   10.00
  -7   9  -2   27.20   15.90
  -7   9  -2  -21.00   16.60
  -7   9  -2    1.70   15.90
  -7   9  -2   25.30   17.10
   8  -9   2   55.69   16.30
  -8  -9  -2   21.60   10.60
   8  -9   2   38.60   18.10
   8  -9   2   18.40   14.50
  -8   9  -2   33.40   18.60
  -8   9  -2   42.20   18.40
  -8   9  -2   39.50   17.20
  -8 -10   2   -7.40   13.10
   8 -10  -2    9.00   16.70
  -8 -10   2  -24.10   10.20
   8 -10  -2   63.39   19.90
  -8 -10   2   18.90   11.20
  -8 -10   2  -16.00    7.80
  -8 -10   2   -6.40   10.80
  -8  10   2   19.40   18.00
   7 -10  -2   45.50   16.80
   7 -10  -2   39.80   17.00
  -7 -10   2   19.80   12.00
  -7 -10   2   47.10   10.80
  -7 -10   2   34.10   13.40
   7 -10  -2   27.70   17.20
  -7  10   2   13.60   16.90
  -7  10   2   21.40   16.90
  -7  10   2   52.29   18.60
  -7  10   2   54.19   17.90
   6 -10  -2   77.99   18.30
  -6 -10   2   82.99   14.00
   6 -10  -2   66.19   17.20
  -6 -10   2   41.70   12.80
  -6 -10   2   71.89   13.50
  -6 -10   2   70.29   13.00
  -6 -10   2   43.70   10.70
  -6  10   2   55.69   18.30
  -6  10   2   87.79   19.70
  -6  10   2   63.99   15.50
  -6  10   2   70.89   16.50
   6  10  -2   71.99   10.70
   6  10  -2   71.19    9.70
  -5 -10   2   17.80   12.10
  -5 -10   2    5.00   10.20
  -5 -10   2   14.60   12.10
  -5 -10   2  -19.10   11.10
  -5 -10   2   13.20   10.00
   5 -10  -2   17.00   16.10
   5 -10  -2   28.50   15.20
   5 -10  -2   33.20   15.10
  -5  10   2   19.40   14.70
  -5  10   2   11.40   14.80
  -5  10   2    3.70   13.20
   5  10  -2   21.50    8.80
   5  10  -2   16.80    9.70
  -5  10   2   47.20   15.70
   4 -10  -2    9.20   15.70
  -4 -10   2   -2.00   11.80
  -4 -10   2  -21.60   10.50
  -4 -10   2  -13.20    9.90
  -4 -10   2  -14.10   10.00
   4 -10  -2   14.50   13.50
   4 -10  -2  -19.10   16.50
  -4  10   2   12.90   13.70
  -4  10   2  -15.10   11.70
   4  10  -2   -7.30   10.30
   4  10  -2    0.10    9.50
  -4  10   2   -5.60   12.70
  -3 -10   2  200.88   17.30
  -3 -10   2  189.78   16.90
   3 -10  -2  201.08   17.10
   3 -10  -2  195.48   18.40
  -3 -10   2  182.78   14.90
  -3 -10   2  149.69   14.50
   3 -10  -2  183.78   18.70
  -3 -10   2  159.08   15.70
   3 -10  -2  190.48   18.20
   3  10  -2  188.38   14.10
   3  10  -2  199.78   13.00
   3  10  -2  170.18   12.80
  -3  10   2  189.78   17.00
  -3  10   2  212.88   18.10
  -3  10   2  153.78   16.50
  -3  10   2  233.78   19.60
  -2 -10   2   -8.20   10.70
   2 -10  -2   -6.10   10.20
   2 -10  -2    7.00   12.90
  -2 -10   2   -2.80   11.10
   2 -10  -2    7.00   11.70
   2 -10  -2   -7.90   12.40
  -2 -10   2    8.10   10.10
   2 -10  -2   14.20   12.50
  -2 -10   2  -11.20   11.00
  -2 -10   2  -13.20   11.60
   2  10  -2    9.20    9.50
  -2  10   2  -12.00   12.10
  -2  10   2   10.20   20.10
  -2  10   2  -25.00    9.90
   2  10  -2   11.50    5.60
  -2  10   2    4.90   11.30
   2  10  -2    2.00   10.90
  -2  10   2    5.10   10.10
   2  10  -2  -20.40    8.40
   2  10  -2    0.10    9.20
   1 -10  -2   -2.70   11.70
  -1 -10   2    1.90   10.90
   1 -10  -2   -6.90   10.50
  -1 -10   2   -0.30   11.30
   1 -10  -2   -3.90   11.50
  -1 -10   2   -0.20   10.40
   1 -10  -2    2.00    9.80
   1 -10  -2   -4.80   10.40
  -1 -10   2   17.10   11.00
   1 -10  -2   -3.20   11.40
  -1 -10   2    2.00   12.80
  -1  10   2   26.20   11.50
   1  10  -2   -0.20   10.50
   1  10  -2   -0.40   10.30
   1  10  -2    2.20    6.60
  -1  10   2  -16.50   15.20
  -1  10   2   20.70   11.70
   1  10  -2   -0.70   10.30
  -1  10   2  -16.90   11.10
  -1  10   2   -5.20    9.40
   0 -10  -2  611.54   23.60
   0 -10  -2  621.84   26.30
   0 -10  -2  611.14   22.70
   0 -10   2  554.34   24.50
   0 -10  -2  588.64   25.10
   0 -10   2  638.54   27.70
   0 -10   2  620.74   25.60
   0 -10  -2  608.54   24.20
   0 -10   2  545.45   25.60
   0 -10   2  584.74   27.20
   0 -10  -2  613.44   25.00
   0  10  -2  572.34   24.90
   0  10  -2  637.74   25.50
   0  10  -2  615.74   25.10
   0  10  -2  604.44   27.80
   0  10   2  615.64   26.40
   0  10   2  615.94   24.60
   0  10   2  641.64   27.70
   0  10  -2  589.74   21.30
   0  10   2  597.74   23.50
   0  10   2  621.64   22.20
   1 -10   2  315.87   22.70
  -1 -10  -2  311.27   19.60
   1 -10   2  267.37   21.90
  -1 -10  -2  282.77   18.60
  -1 -10  -2  263.77   17.90
  -1 -10  -2  270.77   16.50
   1 -10   2  297.47   20.50
  -1 -10  -2  275.47   17.90
  -1 -10  -2  315.37   28.60
  -1 -10  -2  270.17   19.90
   1 -10   2  260.47   19.90
   1 -10   2  298.97   21.30
  -1  10  -2  304.87   21.90
   1  10   2  280.37   15.80
  -1  10  -2  302.27   19.30
  -1  10  -2  297.77   21.00
   1  10   2  284.87   14.80
  -1  10  -2  288.67   16.50
   1  10   2  257.07   17.70
   1  10   2  318.47   19.30
  -1  10  -2  256.07   19.70
   1  10   2  278.27   16.50
   2 -10   2   46.80   13.50
  -2 -10  -2   46.90   10.90
  -2 -10  -2   53.69   11.90
  -2 -10  -2   48.50   11.00
  -2 -10  -2   55.19    8.60
   2 -10   2   28.70   13.50
   2 -10   2   17.30   14.20
  -2 -10  -2   42.70   11.20
   2 -10   2   45.60   14.50
  -2 -10  -2   55.89   12.70
  -2 -10  -2   30.40   11.10
   2  10   2   37.60    7.90
  -2  10  -2   58.99   13.10
  -2  10  -2   50.69   11.90
   2  10   2   37.20   10.10
   2  10   2   55.59    8.10
  -2  10  -2   39.70   12.90
  -2  10  -2   45.10   13.70
  -2  10  -2   36.90   12.90
   3 -10   2   35.90   13.60
  -3 -10  -2   30.30    9.70
   3 -10   2   45.70   13.40
  -3 -10  -2   48.60   10.70
  -3 -10  -2   34.20   11.30
   3 -10   2   35.70   14.70
  -3 -10  -2   46.20   11.00
   3 -10   2   35.30   15.70
  -3 -10  -2   36.40   12.20
  -3 -10  -2   39.70    7.40
  -3 -10  -2   56.19   12.00
   3  10   2   47.00    9.50
  -3  10  -2   27.90   13.50
  -3  10  -2   32.70   13.00
  -3  10  -2   34.60   13.40
  -3  10  -2   35.60   16.00
   3  10   2   25.60    9.90
   3  10   2   57.49    7.60
  -4 -10  -2  143.39   14.10
  -4 -10  -2  115.89   15.60
   4 -10   2  159.28   18.10
  -4 -10  -2  135.09    9.50
   4 -10   2  185.08   19.00
  -4 -10  -2  149.49   11.80
  -4 -10  -2  140.69   13.50
  -4 -10  -2  139.39   12.00
  -4 -10  -2  133.79   13.60
   4 -10   2  144.99   17.40
  -4  10  -2  127.39   17.50
  -4  10  -2  124.59   16.90
  -4  10  -2  174.08   18.90
  -5 -10  -2   72.59   12.60
  -5 -10  -2   58.09   12.50
  -5 -10  -2   66.39    5.10
  -5 -10  -2   59.69    9.60
  -5 -10  -2   71.99   11.40
   5 -10   2   86.69   16.80
   5 -10   2  119.59   20.50
   5 -10   2   74.09   18.60
  -5 -10  -2   71.19   11.50
   5  10   2   70.29    6.90
   5  10   2   70.99    8.10
   5  10   2   70.79    7.10
  -5  10  -2   24.40   14.60
  -5  10  -2   74.39   18.30
  -5  10  -2   80.39   19.30
  -5  10  -2   61.69   15.70
  -6 -10  -2   63.69   11.20
   6 -10   2  108.69   19.20
  -6 -10  -2   63.09   11.00
  -6 -10  -2   66.39   12.70
   6 -10   2   49.80   17.20
  -6 -10  -2   64.39    7.80
  -6 -10  -2   54.89    7.20
  -6  10  -2   42.50   17.70
  -6  10  -2   60.79   17.30
  -6  10  -2   72.19   17.50
   7 -10   2   27.00   27.40
  -7 -10  -2    5.10    8.40
  -7 -10  -2   -4.30    7.90
   7 -10   2  -12.70   15.10
   7 -10   2    4.80   15.90
  -7 -10  -2    1.80   11.30
  -7  10  -2   -1.30   16.80
  -7  10  -2   22.10   16.50
  -7  10  -2   22.90   17.50
  -8 -10  -2  -10.30   11.30
   8 -10   2   -6.70   18.00
   8 -10   2   -2.70   15.20
  -8  10  -2   35.50   18.30
  -7 -11   2    2.80   15.00
   7 -11  -2    6.40   17.10
   7 -11  -2   11.50   17.50
   7 -11  -2   11.80   17.20
  -7 -11   2  -10.00   13.50
  -7 -11   2    8.90   10.00
  -7 -11   2    3.80   12.40
  -7  11   2  -22.70   18.90
  -7  11   2   -0.30   18.00
  -7  11   2  -15.50   17.90
  -6 -11   2   -1.10   12.70
   6 -11  -2  -17.20   15.50
  -6 -11   2   -7.00   10.40
  -6 -11   2  -17.10   13.20
  -6 -11   2   -9.90   11.60
  -6 -11   2   -1.00   10.50
   6 -11  -2   -3.20   17.40
   6 -11  -2   16.40   17.10
  -6  11   2   12.60   16.70
   6  11  -2   -4.90   13.40
  -6  11   2   11.10   17.00
  -6  11   2   43.30   16.80
   6  11  -2    5.40    8.90
   5 -11  -2   20.00   16.50
  -5 -11   2   -6.70   10.60
  -5 -11   2  -14.20   11.90
   5 -11  -2   12.50   16.80
  -5 -11   2    7.90   13.40
  -5 -11   2   26.60   13.70
   5 -11  -2   13.90   15.90
  -5 -11   2   16.00   11.30
   5  11  -2    9.50    9.60
   5  11  -2   21.60   10.80
  -5  11   2    8.70   15.40
  -5  11   2   -2.90   15.90
  -5  11   2   -0.30   16.50
  -4 -11   2   25.70   13.40
  -4 -11   2    1.10   13.80
  -4 -11   2  -14.30   18.60
  -4 -11   2  -21.00   11.90
   4 -11  -2   22.00   15.60
   4 -11  -2  -22.50   16.20
  -4 -11   2   -5.70   11.90
   4 -11  -2   24.10   14.90
  -4  11   2   -8.20   15.70
   4  11  -2   18.00   10.70
  -4  11   2   -2.90   14.70
  -3 -11   2   80.99   15.90
   3 -11  -2   60.59   15.00
  -3 -11   2   66.89   13.70
  -3 -11   2   81.09   13.40
   3 -11  -2   88.79   17.80
   3 -11  -2   99.99   17.10
  -3 -11   2   75.09   16.10
   3  11  -2   74.59    9.50
  -3  11   2   77.09   15.90
  -3  11   2   51.39   15.70
   3  11  -2   87.59   12.80
   2 -11  -2   -3.40   13.90
  -2 -11   2   20.60   13.40
  -2 -11   2    1.30   11.90
   2 -11  -2   28.20   24.90
   2 -11  -2   -1.10   13.80
   2 -11  -2   17.40   14.40
  -2 -11   2   14.00   12.90
  -2 -11   2   -6.70   11.80
  -2 -11   2    8.30   12.50
  -2  11   2    9.90   14.20
   2  11  -2   24.70   11.60
   2  11  -2    7.80   12.30
  -2  11   2    0.20   13.40
   2  11  -2    3.00    9.70
  -2  11   2   13.70   13.50
   2  11  -2   25.30   10.50
  -1 -11   2  286.47   20.40
  -1 -11   2  308.67   23.70
  -1 -11   2  244.88   19.50
  -1 -11   2  254.67   21.30
  -1 -11   2  233.58   20.70
   1 -11  -2  273.67   24.10
   1 -11  -2  302.67   25.40
   1 -11  -2  277.97   19.60
   1 -11  -2  249.38   20.40
   1 -11  -2  239.88   20.70
   1  11  -2  270.87   19.40
  -1  11   2  284.67   21.30
  -1  11   2  268.07   18.30
  -1  11   2  297.17   23.80
  -1  11   2  335.67   20.60
   1  11  -2  261.07   19.10
   1  11  -2  301.47   20.80
   1  11  -2  261.97   18.10
   1  11  -2  274.67   14.20
   0 -11  -2  161.18   17.50
   0 -11  -2  140.49   15.40
   0 -11   2  118.19   16.20
   0 -11  -2  137.79   16.20
   0 -11  -2  160.98   16.00
   0 -11   2  114.69   16.40
   0 -11   2   98.79   14.50
   0 -11   2  126.79   16.80
   0 -11   2  135.69   18.80
   0 -11  -2  118.29   17.10
   0  11  -2  122.89   15.70
   0  11  -2  116.69   16.10
   0  11   2  137.99   14.50
   0  11   2  125.89   15.10
   0  11  -2  125.39   15.20
   0  11   2  131.09   13.70
   0  11  -2  145.69   12.70
   0  11   2  143.09   15.40
  -1 -11  -2   23.40   12.50
   1 -11   2   39.30   14.60
  -1 -11  -2   31.90   12.40
   1 -11   2   17.60   14.60
  -1 -11  -2   32.40   12.70
  -1 -11  -2   21.50   10.00
   1 -11   2   33.30   14.50
  -1 -11  -2   29.90   12.20
   1 -11   2   27.90   14.60
  -1 -11  -2   15.50   11.40
  -1  11  -2   32.60   15.20
   1  11   2   30.70   10.10
   1  11   2   41.00    9.50
  -1  11  -2   23.90   12.90
  -1  11  -2   18.00   13.00
   1  11   2   16.80   12.40
   1  11   2   21.70   10.40
  -1  11  -2   37.30   10.60
   1  11   2   33.90   11.80
  -2 -11  -2    4.10   10.50
  -2 -11  -2    1.30   12.90
   2 -11   2   -3.30   12.60
  -2 -11  -2    7.40   11.60
   2 -11   2   -5.50   14.50
  -2 -11  -2    6.60   12.60
  -2 -11  -2    5.90   13.90
   2 -11   2   10.30   15.40
  -2  11  -2   31.90   13.90
  -2  11  -2    8.10   14.20
   2  11   2    4.20    7.70
  -2  11  -2   28.80   14.80
   2  11   2   14.50    8.20
   2  11   2   12.30   13.50
   2  11   2   -4.90    7.00
   2  11   2    7.10   10.30
  -3 -11  -2   88.49   12.90
  -3 -11  -2   97.39    9.20
  -3 -11  -2   63.79   13.10
  -3 -11  -2  124.19   15.40
   3 -11   2   95.39   19.00
  -3 -11  -2   95.09   14.60
   3 -11   2  103.49   19.00
   3 -11   2  100.09   17.40
  -3  11  -2  103.39   17.20
  -3  11  -2  104.59   17.70
   3  11   2   92.19   12.30
   3  11   2  100.29    8.80
   3  11   2  106.09   11.70
  -3  11  -2  147.29   18.70
  -4 -11  -2   31.70   13.20
  -4 -11  -2   50.69   10.70
   4 -11   2   56.89   18.70
  -4 -11  -2   39.40   12.50
  -4 -11  -2   48.20   11.20
   4 -11   2   36.40   16.00
   4 -11   2   -4.70   24.00
  -4 -11  -2   42.70   12.70
  -4  11  -2   53.19   15.80
  -4  11  -2   67.39   17.70
  -4  11  -2   50.29   17.70
  -5 -11  -2    3.70    9.20
  -5 -11  -2    2.70   12.20
  -5 -11  -2   17.30   12.40
  -5 -11  -2    2.50   11.20
  -5 -11  -2   -0.60    8.30
   5 -11   2  -11.20   15.70
   5 -11   2   -7.90   17.00
   5 -11   2    5.80   17.00
   5  11   2   -2.40    7.90
  -5  11  -2    9.60   16.40
  -5  11  -2   14.20   18.40
  -5  11  -2   -4.50   14.20
  -5  11  -2    8.30   15.90
   5  11   2   -1.60    6.80
  -6 -11  -2    6.30   12.30
   6 -11   2    5.50   16.50
   6 -11   2    8.20   16.50
   6 -11   2   34.70   17.90
  -6 -11  -2   -6.20    7.70
  -6 -11  -2  -13.40    7.20
  -6 -11  -2    1.60   11.20
  -6  11  -2   -6.60   19.20
  -6  11  -2  -45.50   14.50
  -6  11  -2   23.00   17.20
  -7 -11  -2    3.70    9.20
  -7 -11  -2   27.70   12.50
   7 -11   2   13.00   19.30
   7 -11   2   30.00   18.60
   7 -11   2   11.40   16.70
  -7 -11  -2   28.50   10.00
  -7  11  -2   20.50   18.30
  -7 -12   2   22.30   13.90
  -7 -12   2  -15.80   14.10
   7 -12  -2   33.40   19.80
   7 -12  -2    8.20   18.90
  -7 -12   2  -12.10   10.20
   7 -12  -2   36.50   21.20
  -7  12   2    2.70   17.90
  -7  12   2   21.70   19.30
  -7  12   2   -8.30   18.80
  -6 -12   2  -28.30   12.90
  -6 -12   2   10.80   14.50
   6 -12  -2   21.90   17.40
   6 -12  -2   19.70   19.20
   6 -12  -2   28.70   18.60
  -6 -12   2   -8.20   14.70
  -6 -12   2    9.60   11.70
  -6  12   2   -5.10   18.00
  -6  12   2  -10.70   17.70
  -6  12   2   11.90   18.90
   5 -12  -2   34.60   17.90
  -5 -12   2  -15.50   11.60
  -5 -12   2   44.20   15.60
  -5 -12   2   11.10   15.30
   5 -12  -2   43.10   19.40
   5 -12  -2   11.30   19.10
  -5 -12   2   29.70   13.00
  -5 -12   2   -8.80   13.80
  -5  12   2   39.40   18.50
  -5  12   2    8.40   19.00
   5  12  -2   33.50   10.60
  -5  12   2   36.10   18.30
  -4 -12   2   -3.90   23.00
  -4 -12   2   -2.10   13.80
  -4 -12   2    4.30   12.80
  -4 -12   2  -15.00   13.80
  -4 -12   2    9.20   12.30
   4 -12  -2    6.00   18.30
   4 -12  -2    6.20   16.80
   4 -12  -2   26.40   17.90
   4  12  -2   35.40   12.00
  -4  12   2   13.20   15.50
  -4  12   2   11.20   16.80
   4  12  -2   13.60   11.70
  -4  12   2   40.90   16.70
  -3 -12   2  156.68   17.90
   3 -12  -2  200.68   20.30
  -3 -12   2  149.39   16.60
   3 -12  -2  179.08   20.70
   3 -12  -2  163.88   19.20
  -3 -12   2  133.89   17.00
  -3 -12   2  137.79   16.60
  -3  12   2  186.88   19.90
  -3  12   2  182.18   18.90
   3  12  -2  154.68   13.80
   3  12  -2  163.78   15.70
  -3  12   2  168.38   19.70
   2 -12  -2  190.18   21.80
  -2 -12   2  183.48   17.80
  -2 -12   2  147.29   17.60
   2 -12  -2  192.18   20.10
  -2 -12   2  155.28   16.90
  -2 -12   2  189.78   19.30
   2 -12  -2  144.19   19.90
   2 -12  -2  204.58   22.00
   2  12  -2  177.98   11.20
   2  12  -2  169.78   17.00
   2  12  -2  172.38   17.00
  -2  12   2  204.38   18.60
  -2  12   2  177.38   20.50
  -2  12   2  213.08   21.80
   2  12  -2  160.18   14.40
  -1 -12   2  117.29   15.80
  -1 -12   2  141.79   18.20
   1 -12  -2  156.38   19.10
  -1 -12   2  154.98   20.20
   1 -12  -2  131.29   16.20
   1 -12  -2   99.29   18.40
  -1 -12   2   93.29   16.50
  -1 -12   2  110.69   16.30
   1 -12  -2  120.29   18.20
  -1  12   2  134.59   17.40
   1  12  -2  114.69   15.00
  -1  12   2  127.99   16.50
   1  12  -2  150.78   16.60
  -1  12   2  165.48   17.90
   1  12  -2  148.99   16.60
   1  12  -2  134.59   11.20
   0 -12   2  305.87   24.10
   0 -12  -2  277.27   23.40
   0 -12  -2  324.17   23.30
   0 -12  -2  320.47   21.90
   0 -12   2  259.17   21.70
   0 -12   2  312.67   25.70
   0 -12  -2  328.97   23.10
   0 -12  -2  325.57   29.30
   0 -12   2  306.77   25.30
   0  12  -2  291.17   22.40
   0  12  -2  298.47   23.80
   0  12   2  304.07   18.30
   0  12   2  282.87   22.00
   0  12  -2  321.67   22.60
   0  12   2  345.07   21.20
   0  12   2  376.96   21.70
   0  12  -2  285.87   25.90
   1 -12   2   66.79   16.30
   1 -12   2  102.29   18.00
  -1 -12  -2  105.79   15.90
  -1 -12  -2   89.89   17.00
  -1 -12  -2   88.59   14.70
   1 -12   2   81.99   17.80
  -1 -12  -2   78.59   16.00
   1  12   2   91.69   12.80
   1  12   2   94.79   11.10
   1  12   2  124.69   15.30
  -1  12  -2  118.99   18.10
   1  12   2   97.89   15.30
  -1  12  -2   76.99   16.60
  -2 -12  -2  489.75   26.50
  -2 -12  -2  443.46   23.90
  -2 -12  -2  458.75   27.40
   2 -12   2  474.15   30.70
  -2 -12  -2  484.75   24.60
   2 -12   2  486.65   29.70
  -2 -12  -2  411.86   24.20
   2 -12   2  508.55   28.30
  -2  12  -2  424.76   27.90
  -2  12  -2  475.15   28.70
   2  12   2  403.36   17.70
   2  12   2  457.95   22.60
   2  12   2  443.36   18.10
  -2  12  -2  477.35   27.20
   3 -12   2  -10.50   17.30
   3 -12   2   11.10   16.00
  -3 -12  -2   -1.50   12.20
  -3 -12  -2  -10.20   13.80
   3 -12   2  -11.00   16.00
  -3 -12  -2   25.70   12.40
  -3 -12  -2   -9.90   12.60
  -3 -12  -2   -4.20   13.70
   3  12   2    2.40   11.20
   3  12   2    8.10   10.40
  -3  12  -2    5.50   15.40
  -3  12  -2   39.80   17.10
  -3  12  -2   20.70   16.60
   3  12   2   15.00    6.90
   4 -12   2  154.78   20.90
   4 -12   2  161.48   20.60
  -4 -12  -2  113.69   13.30
  -4 -12  -2  136.09   17.20
  -4 -12  -2  138.79   14.40
  -4 -12  -2  105.19   15.50
   4 -12   2  161.88   20.50
  -4 -12  -2  159.58   17.20
  -4  12  -2  141.49   19.80
  -4  12  -2  128.69   18.90
  -5 -12  -2   30.10   13.90
   5 -12   2    8.50   18.20
  -5 -12  -2    3.10   13.10
   5 -12   2    3.10   17.20
  -5 -12  -2   -6.30    9.40
   5 -12   2   34.00   18.00
  -5 -12  -2   -4.50   10.30
  -5 -12  -2  -18.40   12.10
  -5  12  -2   16.70   17.30
  -5  12  -2   17.20   19.10
   5  12   2   29.10   13.00
   5  12   2    5.60    7.50
  -5  12  -2    7.00   17.30
   6 -12   2   50.19   18.60
  -6 -12  -2    7.00   12.40
   6 -12   2    1.70   19.80
   6 -12   2   17.00   18.40
  -6 -12  -2   -8.70   13.70
  -6 -12  -2    6.60    8.90
  -6  12  -2    3.10   18.10
  -6  12  -2   18.10   19.30
  -6 -13   2   28.60   15.30
   6 -13  -2   19.30   19.60
  -6 -13   2   25.50   15.20
  -6 -13   2   12.10   13.20
  -6  13   2    9.60   21.90
  -6  13   2   23.90   19.20
  -5 -13   2   31.40   18.50
  -5 -13   2   35.10   14.00
   5 -13  -2   -0.50   19.70
  -5 -13   2   30.50   16.10
   5 -13  -2   36.90   19.40
  -5  13   2   12.90   18.50
   5  13  -2   30.10   21.20
  -5  13   2   31.80   18.30
  -5  13   2   63.39   20.80
  -4 -13   2   27.20   16.50
   4 -13  -2   19.60   21.10
   4 -13  -2   40.50   18.80
   4 -13  -2   19.70   19.80
  -4 -13   2   27.60   14.20
  -4 -13   2    5.20   15.70
  -4 -13   2    6.60   16.30
  -4  13   2   51.69   18.10
  -4  13   2   10.70   18.00
   4  13  -2   32.70   12.90
  -4  13   2   39.50   18.50
   4  13  -2   55.39   13.60
  -3 -13   2  -12.00   15.10
   3 -13  -2    4.10   17.60
  -3 -13   2  -35.80   12.40
  -3 -13   2   41.00   16.10
  -3 -13   2   -1.00   14.20
  -3 -13   2    9.50   16.80
   3 -13  -2   23.40   18.50
   3 -13  -2    6.90   17.80
  -3  13   2   13.40   16.80
   3  13  -2    4.80    8.90
   3  13  -2   -5.40   15.10
  -3  13   2   29.10   16.70
   3  13  -2    1.30   10.30
  -3  13   2    3.40   16.70
  -2 -13   2  103.19   19.40
   2 -13  -2   94.29   17.40
  -2 -13   2   83.09   17.00
   2 -13  -2   85.39   18.80
   2 -13  -2  129.89   20.50
  -2 -13   2   59.19   17.70
  -2 -13   2   75.19   17.60
  -2 -13   2   62.39   14.90
  -2  13   2   94.49   18.50
   2  13  -2   74.49   12.60
  -2  13   2  125.99   19.50
   2  13  -2  105.69   15.80
   2  13  -2  108.29   16.50
   2  13  -2   95.79    8.80
   2  13  -2   97.69   13.80
  -2  13   2  102.39   18.20
  -1 -13   2   37.20   18.00
   1 -13  -2   48.10   17.60
   1 -13  -2    0.30   15.20
  -1 -13   2   40.70   16.60
   1 -13  -2   43.50   16.90
   1 -13  -2   38.80   16.80
  -1 -13   2   49.50   17.50
  -1 -13   2   51.39   17.80
  -1  13   2   38.10   14.40
   1  13  -2   31.40   16.40
  -1  13   2   27.90   15.60
   1  13  -2   51.59   15.60
   1  13  -2   37.50    9.40
  -1  13   2   41.60   17.60
   1  13  -2   37.80   14.20
   0 -13   2   18.00   18.10
   0 -13  -2   10.80   16.00
   0 -13  -2   24.90   14.20
   0 -13   2   10.10   14.80
   0 -13  -2   10.60   17.20
   0 -13   2   21.30   16.60
   0 -13   2    5.50   15.20
   0 -13  -2   -1.60   16.40
   0  13  -2   10.10   15.40
   0  13   2   37.80   15.00
   0  13  -2    3.10   17.30
   0  13  -2   18.70   10.10
   0  13   2   15.70   16.00
   0  13   2    9.90   13.70
  -1 -13  -2  102.79   18.40
  -1 -13  -2  135.89   18.40
   1 -13   2  132.39   21.70
  -1 -13  -2  147.09   20.30
  -1 -13  -2  145.19   18.20
   1 -13   2  120.29   19.70
   1 -13   2  154.68   22.80
   1  13   2  124.39   14.10
  -1  13  -2  154.68   19.80
  -1  13  -2  146.29   20.10
   1  13   2  119.69   12.10
   1  13   2  109.09   13.00
   1  13   2  127.29   17.60
  -1  13  -2  152.58   19.20
   1  13   2  151.68   17.10
  -2 -13  -2   -7.30   15.60
  -2 -13  -2  -10.60   14.60
   2 -13   2   11.00   19.30
  -2 -13  -2    6.70   13.90
  -2 -13  -2   -5.10   15.70
  -2 -13  -2   -9.70   13.00
   2 -13   2   20.60   16.80
   2 -13   2   -3.80   16.50
  -2  13  -2    7.40   18.10
  -2  13  -2   -9.30   15.50
   2  13   2    3.20   12.80
  -2  13  -2    3.50   15.20
   2  13   2   -3.50   14.70
   2  13   2   -9.60    8.60
   2  13   2  -11.80    8.00
   3 -13   2   20.90   19.00
  -3 -13  -2   19.00   13.90
   3 -13   2    6.20   17.30
  -3 -13  -2  -21.40   12.20
  -3 -13  -2   39.40   16.30
  -3 -13  -2   54.49   16.40
   3 -13   2   34.80   20.70
  -3 -13  -2   18.90   13.20
   3  13   2   39.80    7.70
   3  13   2   17.50   12.70
  -3  13  -2    9.10   16.20
  -3  13  -2   79.59   19.90
   3  13   2   34.00   12.10
  -3  13  -2   28.70   17.80
   4 -13   2   91.69   22.50
  -4 -13  -2   35.60   14.50
   4 -13   2   66.79   21.00
  -4 -13  -2   83.39   16.60
  -4 -13  -2   88.69   17.00
  -4 -13  -2   72.79   13.70
  -4  13  -2   64.59   20.80
  -4  13  -2   46.40   18.50
  -4  13  -2   56.29   19.30
  -5 -13  -2   61.99   12.30
  -5 -13  -2   38.20   16.80
   5 -13   2   43.50   20.60
   5 -13   2   76.09   20.40
   5 -13   2   60.49   21.30
  -5 -13  -2   70.69   16.40
  -5  13  -2   48.30   19.90
  -5  13  -2   18.40   19.90
  -4 -14   2   17.50   15.40
  -4 -14   2   15.90   20.00
  -4 -14   2   52.89   18.70
   4 -14  -2   51.89   20.30
   4 -14  -2    0.20   20.70
  -4  14   2    8.30   18.40
  -4  14   2   22.90   21.50
  -4  14   2   12.00   19.80
   4  14  -2   27.60   13.90
   3 -14  -2   -3.80   18.50
  -3 -14   2   15.00   15.80
  -3 -14   2   37.30   17.10
  -3 -14   2   -5.70   17.70
   3 -14  -2    3.50   17.70
   3 -14  -2    5.00   18.10
  -3  14   2    5.60   16.80
   3  14  -2    1.20   15.10
  -3  14   2   -2.30   17.40
  -3  14   2   14.40   16.70
   2 -14  -2   56.69   19.60
   2 -14  -2   28.40   17.20
   2 -14  -2   50.89   18.90
  -2 -14   2   31.20   16.80
  -2 -14   2   41.90   19.90
  -2 -14   2   38.20   17.90
   2  14  -2   17.90   13.00
   2  14  -2    8.20   15.00
  -2  14   2   40.30   17.00
  -2  14   2    5.60   17.10
   2  14  -2   44.00   16.20
  -2  14   2   42.00   17.60
   1 -14  -2   12.40   19.40
   1 -14  -2    8.50   16.30
  -1 -14   2  -34.00   25.00
  -1 -14   2   36.30   17.80
   1 -14  -2  -29.80   16.30
   1 -14  -2   21.40   18.50
  -1 -14   2   32.80   18.10
  -1 -14   2   25.60   16.10
   1  14  -2   33.30   14.90
   1  14  -2   18.00   15.40
  -1  14   2   34.00   18.50
  -1  14   2   33.30   16.30
  -1  14   2   21.20   16.70
   0 -14   2   -1.60   17.60
   0 -14  -2   17.50   18.80
   0 -14  -2   30.60   17.90
   0 -14  -2   31.60   17.40
   0 -14   2   -2.40   16.90
   0 -14  -2   16.10   17.30
   0 -14   2   -9.10   17.50
   0 -14   2  -42.60   14.80
   0  14   2   -1.90   15.50
   0  14  -2    6.10   15.40
   0  14  -2   -0.30   17.30
   0  14   2   17.30   16.80
   0  14  -2   -7.40   16.00
   1 -14   2  -18.00   17.80
  -1 -14  -2   22.70   19.20
   1 -14   2   17.10   18.60
   1 -14   2    4.80   18.60
  -1 -14  -2  -32.90   17.10
  -1 -14  -2    2.20   17.90
  -1 -14  -2  -23.80   15.50
  -1  14  -2   -6.70   14.70
  -1  14  -2   43.00   20.00
   1  14   2  -12.30   14.00
   1  14   2   30.00   13.10
   1  14   2    7.50   15.30
  -1  14  -2   -5.40   15.70
  -2 -14  -2    8.60   17.90
  -2 -14  -2   11.10   15.00
   2 -14   2   45.40   19.90
   2 -14   2   17.90   20.00
   2 -14   2   23.70   20.80
  -2  14  -2   17.90   18.80
   2  14   2   -2.70   13.70
  -2  14  -2   10.20   17.30
  -2  14  -2   24.10   17.50
   2  14   2   32.30   16.60
  -3 -14  -2   34.30   17.90
   3 -14   2   16.00   19.30
   3 -14   2   38.40   20.20
  -3 -14  -2   33.00   14.60
  -3 -14  -2   26.40   20.00
   3 -14   2   39.20   21.50
   3  14   2   -5.00   12.50
  -3  14  -2   33.70   18.80
  -3  14  -2   19.00   21.30
  -3  14  -2   48.70   18.90
   4 -14   2   -9.40   31.10
  -4 -14  -2   39.60   17.90
   4 -14   2    6.80   23.30
   4 -14   2    8.10   19.80
  -4 -14  -2   21.20   13.70
  -4 -14  -2    8.80   16.40
  -4  14  -2   15.00   17.80
  -4  14  -2   32.30   21.50
  -4  14  -2   23.80   22.30
  -3 -15   2   15.60   16.30
   3 -15  -2    4.20   18.70
   3 -15  -2    4.90   19.60
  -3  15   2  -22.80   19.30
   2 -15  -2   78.89   21.80
   2 -15  -2   23.50   20.20
  -2 -15   2   24.40   22.40
  -2 -15   2   26.80   16.60
   2 -15  -2   30.10   19.80
  -2  15   2   33.10   18.70
   2  15  -2   32.50   16.30
  -2  15   2   16.20   17.80
   2  15  -2   12.30   13.40
  -2  15   2   39.40   19.70
   1 -15  -2   78.59   18.30
  -1 -15   2   88.89   21.60
  -1 -15   2   93.39   27.10
   1 -15  -2   85.49   23.30
   1 -15  -2  104.79   32.00
   1  15  -2   69.89   18.10
  -1  15   2   66.99   19.10
  -1  15   2   64.49   18.00
   1  15  -2  111.49   17.20
  -1  15   2   68.29   19.50
   0 -15  -2   32.60   28.20
   0 -15   2   56.29   22.70
   0 -15   2   49.50   20.90
   0 -15  -2   28.60   19.00
   0  15  -2   48.20   17.40
   0  15   2   36.70   16.50
   0  15   2   47.00   17.40
   0  15   2   49.80   16.00
   0  15  -2   67.49   18.90
   0  15  -2   70.19   18.00
   1 -15   2   45.30   21.00
   1 -15   2   37.60   18.70
  -1 -15  -2   24.60   20.90
  -1 -15  -2   17.50   24.20
   1 -15   2   13.70   22.90
   1  15   2   25.00   16.10
  -1  15  -2   42.00   20.60
   1  15   2   31.60   13.50
  -1  15  -2   10.20   18.10
  -1  15  -2   27.90   17.70
  -2 -15  -2   19.50   18.30
   2 -15   2   18.10   20.20
   2 -15   2   26.90   21.20
  -2 -15  -2   38.90   19.90
  -2 -15  -2    5.70   17.30
   2 -15   2  -11.90   21.20
  -2  15  -2    2.50   19.10
  -2  15  -2   20.20   18.80
  -2  15  -2    3.90   19.50
   2  15   2  -16.20   14.50
 -11   0   3    5.20   11.50
 -11   0   3   -7.50   11.30
 -10   0   3   14.00   11.10
 -10   0   3   10.70   11.00
 -10   0   3    1.90   10.30
 -10   0   3    8.20   11.10
 -10   0   3    4.50   12.50
  -9   0   3    5.60    9.50
  -9   0   3   10.00   10.20
  -9   0   3   -3.10   11.40
  -9   0   3   -9.00    9.70
   9   0  -3    4.60    7.60
  -9   0   3   10.50   11.50
   9   0  -3   -9.20    8.40
  -8   0   3   13.70    9.40
  -8   0   3    5.40    8.80
  -8   0   3   -3.10    9.40
  -8   0   3    5.50    9.00
   8   0  -3    0.30    8.20
  -8   0   3   -1.80    9.80
  -8   0   3   -3.70    8.00
  -7   0   3   -4.90    7.70
  -7   0   3   -4.30    7.60
  -7   0   3    2.90    7.70
  -7   0   3    6.00    7.80
   7   0  -3   -1.30    6.60
   7   0  -3   -3.60    9.30
   7   0  -3    0.50    6.60
   7   0  -3    5.80    7.70
  -7   0   3  -10.50    7.20
  -7   0   3   -4.50    7.90
  -7   0   3   -0.60    8.50
   6   0  -3   15.60    4.80
   6   0  -3   -0.30    5.80
  -6   0   3   20.40    7.50
   6   0  -3    5.70    5.80
  -6   0   3   23.40    7.40
  -6   0   3   13.50    7.10
  -6   0   3    1.90    6.90
   6   0  -3   12.40    6.80
  -6   0   3    0.50    7.30
   6   0  -3   13.90    6.50
  -6   0   3   -0.40    6.50
  -6   0   3    0.30    6.50
  -5   0   3    8.60    6.00
  -5   0   3    1.10    6.20
   5   0  -3    4.70    5.30
   5   0  -3    9.30    3.90
   5   0  -3    6.70    5.50
  -5   0   3   10.70    5.70
  -5   0   3   17.80    6.30
  -5   0   3    9.90   10.00
   5   0  -3   -2.00    5.50
   5   0  -3   -2.30    4.30
   5   0  -3    3.20    5.60
  -5   0   3    0.60    5.60
   4   0  -3   -1.70    4.40
  -4   0   3   -1.50    4.70
  -4   0   3   -2.50    4.60
   4   0  -3   -3.40    4.00
  -4   0   3   -1.10    4.90
  -4   0   3    3.60    5.10
  -4   0   3   -1.50    4.90
   4   0  -3    4.80    3.80
   4   0  -3   -4.10    4.30
   4   0  -3   -1.50    4.40
  -4   0   3    1.50    4.50
  -4   0   3    0.70    4.40
   4   0  -3    3.90    3.60
  -3   0   3   -8.20    4.10
  -3   0   3   -2.80    4.10
   3   0  -3    4.60    4.40
   3   0  -3   -1.20    4.00
  -3   0   3    0.10    3.70
   3   0  -3   -5.20    3.70
  -3   0   3   -3.90    3.60
  -3   0   3   -4.30    3.90
  -3   0   3   -3.70    3.80
   3   0  -3   -6.20    3.80
   3   0  -3   -4.60    3.10
   3   0  -3   -6.90    3.50
   3   0  -3   -1.30    3.20
  -3   0   3   -4.40    3.80
   2   0  -3    5.50    3.20
  -2   0   3    3.80    3.20
  -2   0   3    3.50    3.30
  -2   0   3    6.90    3.00
   2   0  -3    5.40    2.80
  -2   0   3    3.10    3.50
   2   0  -3    3.50    3.30
  -2   0   3    7.80    3.50
   2   0  -3    4.90    3.20
  -2   0   3    7.70    3.80
  -2   0   3    0.80    3.00
   2   0  -3   -2.00    3.00
   2   0  -3    4.30    3.30
   2   0  -3    3.20    3.10
  -1   0   3    3.90    2.60
   1   0  -3    0.40    2.30
   1   0  -3    4.20    2.50
   1   0  -3    4.40    2.30
   1   0  -3    8.20    2.40
  -1   0   3    6.10    2.40
  -1   0   3    8.70    2.50
  -1   0   3    8.20    2.50
   1   0  -3    4.60    2.40
   1   0  -3    5.10    2.60
  -1   0   3    7.50    2.30
  -1   0   3    7.90    2.50
   1   0  -3   12.80    2.60
  -1   0   3    2.60    2.40
   0   0  -3    0.30    1.80
   0   0  -3   -0.30    1.60
   0   0   3    2.00    1.70
   0   0   3    1.40    1.50
   0   0  -3    3.70    2.10
   0   0   3    0.30    1.50
   0   0  -3   -1.20    1.60
   0   0   3    0.60    1.40
   0   0  -3   -1.40    2.10
   0   0  -3   -0.50    1.80
   0   0  -3    2.80    2.20
   0   0   3   -1.60    1.30
   0   0   3    1.50    1.10
  -1   0  -3   -1.40    2.20
  -1   0  -3    2.50    2.00
   1   0   3    0.80    2.20
   1   0   3   -1.00    2.00
   1   0   3    3.50    1.50
   1   0   3   -0.60    1.80
   1   0   3    5.00    2.20
  -1   0  -3    2.10    1.70
  -1   0  -3    1.70    2.20
  -1   0  -3   -3.80    2.10
   1   0   3    0.40    1.50
  -2   0  -3   -1.00    2.70
  -2   0  -3    3.20    1.90
  -2   0  -3    1.00    2.40
  -2   0  -3    4.90    1.80
  -2   0  -3    5.60    2.80
   2   0   3    3.30    2.20
   2   0   3    1.40    2.10
   2   0   3    2.90    2.20
  -2   0  -3    0.20    2.80
   3   0   3   -2.10    2.50
  -3   0  -3    3.00    3.10
   3   0   3    1.80    2.20
   3   0   3    2.80    2.60
  -3   0  -3   -1.80    2.40
  -3   0  -3   -1.70    2.70
  -3   0  -3    1.10    2.80
  -3   0  -3    1.00    3.20
  -4   0  -3   -5.40    3.50
   4   0   3   -3.80    2.70
  -4   0  -3    1.40    3.70
   4   0   3   -2.40    2.40
  -4   0  -3   -1.00    3.80
  -4   0  -3    0.10    3.40
  -4   0  -3    2.20    3.40
  -5   0  -3    6.60    4.70
  -5   0  -3    1.10    4.40
  -5   0  -3    0.10    4.60
   5   0   3    2.40    3.80
   5   0   3   -0.10    4.50
  -5   0  -3    0.50    4.20
  -5   0  -3   -0.40    4.80
   5   0   3   -0.40    2.50
  -6   0  -3    0.50    5.60
  -6   0  -3    7.60    5.70
   6   0   3    2.90    4.40
  -6   0  -3    3.80    5.20
  -6   0  -3    9.00    5.30
   6   0   3   -6.30    5.40
  -6   0  -3    7.70    5.90
  -7   0  -3   -0.70    6.20
  -7   0  -3    2.50    6.80
   7   0   3  -17.20    5.80
  -7   0  -3   -2.40    6.70
  -7   0  -3    1.00    5.90
  -7   0  -3    5.50    6.40
   7   0   3    5.90    4.70
  -7   0  -3    5.20    6.50
   8   0   3   -4.00    5.60
  -8   0  -3    2.10    7.40
  -8   0  -3   -2.60    7.40
  -8   0  -3  -11.50    8.80
  -8   0  -3   -0.20    7.20
  -9   0  -3    8.00    8.20
  -9   0  -3   -1.20    7.30
  -9   0  -3   -1.00    9.40
  -9   0  -3   -1.50    7.90
  -9   0  -3   13.90    7.30
  -9   0  -3    0.40   15.00
 -10   0  -3   -0.70    6.30
 -10   0  -3    4.00    7.30
 -10   0  -3    6.40    7.40
 -10   0  -3   -2.20   10.60
 -11  -1   3   -0.70   12.00
 -11  -1   3    8.00   10.80
 -11  -1   3    5.30   14.30
 -11  -1   3   13.00   10.30
 -11   1   3    8.60   14.40
 -11   1   3   -3.70   12.40
 -11   1   3   -6.60   13.90
 -10  -1   3   10.90   12.10
 -10  -1   3   -3.60   10.30
 -10  -1   3    6.00   10.20
 -10  -1   3   10.00    9.30
  10  -1  -3    2.30   10.20
 -10   1   3    3.10   10.70
 -10   1   3   20.20   12.00
 -10   1   3   15.90   12.10
  10   1  -3   -6.00    8.10
 -10   1   3  -13.00   11.10
  -9  -1   3   -2.30   11.10
  -9  -1   3    7.50   10.80
  -9  -1   3   -8.40    8.60
  -9  -1   3   -5.70    9.30
  -9  -1   3   10.10    9.40
  -9  -1   3   -2.90    9.50
  -9  -1   3    0.00    9.60
   9  -1  -3   -5.90    9.50
   9  -1  -3   -0.80    8.50
  -9   1   3    0.70   10.50
  -9   1   3   -6.20    9.80
  -9   1   3   -5.20   10.70
  -9   1   3    0.50   10.50
  -9   1   3   12.50   11.70
   8  -1  -3   57.29    9.40
  -8  -1   3   65.89    9.90
  -8  -1   3   73.09    9.50
  -8  -1   3   52.39    9.50
  -8  -1   3   55.89    9.70
  -8  -1   3   54.69    9.50
   8  -1  -3   65.89   10.50
  -8  -1   3   62.69   11.80
  -8  -1   3   67.39   10.70
  -8   1   3   37.40   10.20
  -8   1   3   68.19   11.10
  -8   1   3   70.59   11.30
   8   1  -3   53.09    8.60
  -8   1   3   77.99   11.80
  -8   1   3   60.99   10.00
   8   1  -3   60.29    7.80
  -8   1   3   59.09   10.60
   7  -1  -3    7.30    7.30
  -7  -1   3    1.70    7.30
  -7  -1   3   -0.40    7.30
   7  -1  -3   -3.70    7.00
  -7  -1   3   -4.70    7.60
  -7  -1   3    2.40    6.90
   7  -1  -3   -6.50    8.00
  -7  -1   3    7.80    7.80
  -7  -1   3   -7.70    7.40
  -7   1   3    1.90    8.00
   7   1  -3   -3.30    5.60
  -7   1   3    1.50    8.50
   7   1  -3    2.50    6.90
   7   1  -3   -5.90    6.00
  -7   1   3   -1.50    9.00
   7   1  -3   -3.60    6.60
  -7   1   3    6.30    8.50
  -7   1   3   -7.00    7.90
  -7   1   3   -4.00    7.90
  -6  -1   3   26.00    7.20
   6  -1  -3    3.20    7.10
   6  -1  -3   -0.40    6.40
  -6  -1   3   19.10    6.40
  -6  -1   3   15.00    7.20
  -6  -1   3    8.80    6.90
  -6  -1   3   12.40    6.50
   6  -1  -3   16.40    6.80
   6  -1  -3   15.90    4.80
  -6  -1   3   17.90    7.10
   6  -1  -3    4.80    7.30
  -6  -1   3   17.50    6.60
   6  -1  -3    4.80    5.80
   6   1  -3    9.30    5.50
  -6   1   3   14.00    7.10
  -6   1   3   21.00    8.20
  -6   1   3    7.80    7.50
  -6   1   3    9.10    7.50
   6   1  -3    5.40    5.80
  -6   1   3   12.70    7.30
  -6   1   3   24.60    9.20
   6   1  -3   24.40    6.50
   6   1  -3   13.20    5.50
  -6   1   3    0.50    7.20
   5  -1  -3 1149.39   30.60
  -5  -1   3 1152.18   30.20
   5  -1  -3 1163.98   29.00
   5  -1  -3 1152.08   29.50
  -5  -1   3 1189.68   30.00
  -5  -1   3 1097.89   29.80
  -5  -1   3 1128.09   30.60
   5  -1  -3 1187.18   30.50
  -5  -1   3 1107.89   29.80
   5  -1  -3 1144.19   30.30
  -5  -1   3 1071.69   35.60
  -5   1   3 1204.78   31.00
   5   1  -3 1106.99   29.60
  -5   1   3 1158.98   30.60
  -5   1   3 1167.98   31.30
   5   1  -3 1095.69   29.30
  -5   1   3 1165.28   30.90
   5   1  -3 1101.59   27.00
  -5   1   3 1163.18   30.60
   5   1  -3 1148.99   29.50
   5   1  -3 1116.29   29.50
  -5   1   3 1209.08   31.40
  -5   1   3 1145.19   30.50
   5   1  -3 1166.38   27.20
   4  -1  -3  257.77    9.90
   4  -1  -3  235.98    9.90
  -4  -1   3  232.88    9.50
  -4  -1   3  252.57    9.70
  -4  -1   3  231.98   13.40
   4  -1  -3  240.38   10.30
  -4  -1   3  217.28    9.40
   4  -1  -3  254.57   10.30
  -4  -1   3  225.98    9.70
   4  -1  -3  195.28   11.50
  -4  -1   3  240.48   10.20
   4  -1  -3  271.07   10.60
  -4  -1   3  247.58   10.40
   4   1  -3  242.08    9.80
  -4   1   3  248.48   11.40
  -4   1   3  256.07   11.00
  -4   1   3  227.38   11.30
   4   1  -3  234.88    9.50
  -4   1   3  242.98   10.90
   4   1  -3  245.68    8.40
   4   1  -3  243.98    9.60
  -4   1   3  242.28   10.90
   4   1  -3  217.58    8.40
  -4   1   3  256.07   11.20
  -4   1   3  230.08   10.00
   4   1  -3  244.08    9.70
  -3  -1   3 8201.18  187.88
  -3  -1   3 8141.39  187.78
   3  -1  -3 8124.99  188.98
  -3  -1   3 8679.03  188.08
   3  -1  -3 8132.69  189.28
   3  -1  -3 8207.48  188.08
   3  -1  -3 8288.57  187.98
  -3  -1   3 8460.65  188.28
   3  -1  -3 7968.60  188.58
   3   1  -3 8373.96  187.98
   3   1  -3 8220.08  187.48
   3   1  -3 8224.68  189.18
  -3   1   3 8181.58  188.28
   3   1  -3 8290.37  187.88
  -3   1   3 8222.58  188.38
  -3   1   3 7948.30  188.28
  -3   1   3 8488.85  188.38
  -3   1   3 8188.98  188.68
  -3   1   3 8502.15  188.78
   2  -1  -3 6028.20  136.29
   2  -1  -3 6032.20  135.99
  -2  -1   3 5919.81  134.99
   2  -1  -3 6064.29  135.99
   2  -1  -3 5878.81  135.89
   2  -1  -3 5935.81  135.79
  -2  -1   3 5781.02  135.69
  -2  -1   3 5985.60  135.59
   2  -1  -3 5977.70  136.19
  -2  -1   3 5999.50  135.99
  -2   1   3 6068.09  135.99
   2   1  -3 6018.60  135.69
   2   1  -3 5855.21  135.49
   2   1  -3 5927.51  135.89
  -2   1   3 5942.71  136.09
  -2   1   3 5887.91  135.99
  -2   1   3 5781.52  136.19
  -2   1   3 5926.51  136.29
  -2   1   3 6136.59  135.99
  -2   1   3 5822.42  135.99
   1  -1  -3  521.15   13.60
   1  -1  -3  507.75   13.40
   1  -1  -3  521.35   13.20
  -1  -1   3  480.55   13.50
   1  -1  -3  508.85   13.50
  -1  -1   3  479.85   13.10
  -1  -1   3  496.85   13.30
  -1  -1   3  465.35   13.00
   1  -1  -3  496.25   13.40
  -1  -1   3  488.65   13.20
   1  -1  -3  511.75   13.20
  -1  -1   3  490.25   13.40
  -1  -1   3  479.85   12.30
   1  -1  -3  479.35   13.10
   1   1  -3  483.55   13.00
  -1   1   3  498.35   13.20
  -1   1   3  521.05   13.30
  -1   1   3  502.25   13.30
   1   1  -3  483.65   13.40
   1   1  -3  488.95   13.40
  -1   1   3  492.75   13.10
   1   1  -3  506.85   13.30
   1   1  -3  498.05   13.30
  -1   1   3  508.95   13.20
  -1   1   3  475.45   13.30
  -1   1   3  540.55   13.50
   1   1  -3  485.75   13.20
   1   1  -3  479.15   12.40
   0  -1   3  882.11   20.70
   0  -1   3  837.62   20.10
   0  -1  -3  841.62   20.00
   0  -1  -3  769.12   19.60
   0  -1  -3  842.22   19.80
   0  -1  -3  851.21   20.30
   0  -1   3  787.42   20.10
   0  -1  -3  835.52   19.80
   0  -1  -3  749.53   19.60
   0  -1   3  791.92   20.20
   0  -1   3  857.31   20.40
   0  -1  -3  848.12   20.10
   0  -1   3  837.72   20.50
   0   1   3  729.23   19.50
   0   1   3  792.62   19.70
   0   1  -3  830.22   20.60
   0   1  -3  803.32   20.20
   0   1  -3  833.42   20.10
   0   1  -3  817.22   20.50
   0   1  -3  851.01   20.40
  -2  -1  -3 2504.95   58.29
   2  -1   3 2568.84   59.69
   2  -1   3 2479.85   60.19
   2  -1   3 2579.94   59.69
  -2  -1  -3 2540.35   58.39
  -2  -1  -3 2564.24   58.39
   2  -1   3 2670.23   60.19
   2  -1   3 2608.94   58.79
   2  -1   3 2553.94   58.89
  -2  -1  -3 2557.64   58.39
   2   1   3 2613.44   58.09
  -2   1  -3 2632.84   60.19
  -2   1  -3 2523.75   60.29
  -2   1  -3 2588.84   59.99
  -2   1  -3 2579.24   59.39
  -2   1  -3 2593.24   59.79
   2   1   3 2460.05   58.09
  -2   1  -3 2540.85   59.79
   3  -1   3  730.83   19.30
   3  -1   3  762.42   19.60
   3  -1   3  762.42   20.40
  -3  -1  -3  731.13   17.80
  -3  -1  -3  751.42   17.90
  -3  -1  -3  737.33   18.20
  -3  -1  -3  728.53   18.00
   3  -1   3  770.52   20.40
  -3   1  -3  764.02   20.00
  -3   1  -3  792.52   20.20
  -3   1  -3  723.23   19.90
  -3   1  -3  759.62   19.40
  -3   1  -3  750.72   19.80
   3   1   3  762.32   17.40
   3   1   3  744.73   17.40
  -3   1  -3  793.32   20.30
  -4  -1  -3  220.58    6.70
  -4  -1  -3  206.98    7.20
  -4  -1  -3  212.28    7.00
   4  -1   3  225.48    9.90
  -4  -1  -3  234.08    7.60
   4  -1   3  222.68    8.90
   4  -1   3  200.08    9.40
   4  -1   3  212.78    8.40
  -4  -1  -3  197.18    5.70
  -4   1  -3  230.88    9.70
  -4   1  -3  220.88    9.30
  -4   1  -3  219.58    9.20
  -4   1  -3  221.18    9.00
   4   1   3  221.28    6.00
  -4   1  -3  203.28    9.70
  -4   1  -3  223.18    9.80
   4   1   3  217.88    6.30
  -5  -1  -3    6.90    3.40
  -5  -1  -3   -4.00    3.60
   5  -1   3    3.00    4.60
   5  -1   3    4.40    5.20
   5  -1   3   14.10    7.40
   5  -1   3    9.00    4.30
  -5  -1  -3    7.20    4.10
  -5  -1  -3   12.20    3.70
  -5  -1  -3   12.80    3.30
   5   1   3   10.90    3.80
  -5   1  -3   21.20    5.70
  -5   1  -3    7.40    5.20
  -5   1  -3    8.00    5.50
  -5   1  -3    5.10    5.20
  -5   1  -3    7.00    5.70
   5   1   3    0.00    2.80
  -6  -1  -3   17.00    4.50
   6  -1   3   17.10    5.60
  -6  -1  -3   24.90    4.90
  -6  -1  -3   18.40    5.00
   6  -1   3   16.90    5.50
  -6  -1  -3   22.30    5.60
  -6  -1  -3   20.80    4.30
  -6  -1  -3   18.20    5.00
  -6   1  -3   10.30    6.70
  -6   1  -3   31.80    6.90
   6   1   3   14.40    3.20
   6   1   3   20.80    2.80
  -6   1  -3   26.00    6.40
  -6   1  -3   28.60    7.10
  -6   1  -3   15.70    6.10
  -6   1  -3    7.90    6.70
  -7  -1  -3  294.87   12.60
  -7  -1  -3  299.27   11.90
  -7  -1  -3  314.67   11.50
   7  -1   3  302.57   11.60
   7  -1   3  295.97   10.60
  -7   1  -3  298.57   15.20
  -7   1  -3  286.47   14.70
  -7   1  -3  308.17   14.20
  -7   1  -3  280.97   14.20
  -7   1  -3  306.57   15.20
  -7   1  -3  322.27   15.50
  -8  -1  -3   -0.60    5.60
   8  -1   3    1.50    6.20
  -8  -1  -3   -5.60    6.30
   8  -1   3   -2.20    7.80
  -8  -1  -3   -4.60    5.70
  -8  -1  -3    8.40    6.70
  -8  -1  -3   -0.60    4.80
  -8   1  -3    0.10    7.90
  -8   1  -3    3.80    7.80
  -8   1  -3    1.00    9.10
  -8   1  -3    5.90    8.40
  -8   1  -3    4.80    8.50
  -8   1  -3    5.90    8.20
  -9  -1  -3    7.00    4.20
   9  -1   3   -4.80    7.40
  -9  -1  -3   -5.10    9.30
  -9  -1  -3    8.60    5.80
  -9  -1  -3   -7.30    7.60
  -9  -1  -3   -3.70    6.50
  -9   1  -3    7.20   11.10
  -9   1  -3   -3.50    8.20
  -9   1  -3    6.40    9.40
  -9   1  -3   -2.20   10.30
  -9   1  -3    8.60    9.20
  -9   1  -3   -4.90    8.90
 -10  -1  -3   -1.10    9.70
 -10  -1  -3    9.70    5.10
 -10   1  -3   14.50   10.00
 -10   1  -3   10.50   11.40
 -10   1  -3   26.40   10.20
 -10   1  -3   22.30    9.40
 -11  -2   3  -10.20    9.30
 -11  -2   3    5.10    9.30
 -11   2   3   15.60   13.20
 -11   2   3  -26.70   14.30
 -11   2   3   -0.10   13.30
 -10  -2   3   72.39   10.80
 -10  -2   3   59.09    9.50
 -10  -2   3   45.90   10.50
  10  -2  -3   48.40   12.10
 -10  -2   3   75.89   13.00
  10  -2  -3   34.90   12.30
 -10  -2   3   42.60   10.40
 -10   2   3   32.80   12.80
  10   2  -3   41.50    8.00
 -10   2   3   53.99   16.20
 -10   2   3   26.00   12.60
 -10   2   3   44.50   12.90
 -10   2   3   67.49   13.90
  -9  -2   3   -2.40    8.60
  -9  -2   3    9.20    8.90
  -9  -2   3    3.60    8.30
  -9  -2   3    1.30    9.20
  -9  -2   3   -9.90    8.80
   9  -2  -3    3.90   10.90
  -9  -2   3    1.90    9.30
  -9  -2   3    3.60   10.50
  -9   2   3    4.90   10.40
   9   2  -3   11.20    7.40
  -9   2   3   13.60   12.00
  -9   2   3    2.20   10.10
  -9   2   3   15.30   12.40
  -9   2   3   10.90   12.00
  -8  -2   3  156.58   13.50
  -8  -2   3  147.49   13.10
   8  -2  -3  144.89   12.40
  -8  -2   3  147.69   13.20
   8  -2  -3  162.08   13.60
  -8  -2   3  183.78   14.10
  -8  -2   3  161.08   13.90
  -8  -2   3  179.68   15.30
  -8  -2   3  169.68   13.60
   8   2  -3  164.28    9.90
  -8   2   3  148.89   13.60
  -8   2   3  174.68   13.40
  -8   2   3  154.78   14.10
  -8   2   3  147.59   21.30
   8   2  -3  166.38   11.50
  -8   2   3  156.38   13.50
   7  -2  -3  336.47   17.10
  -7  -2   3  342.97   15.30
   7  -2  -3  315.17   12.00
   7  -2  -3  338.17   17.10
  -7  -2   3  343.77   15.90
  -7  -2   3  333.17   14.90
  -7  -2   3  349.37   15.10
  -7  -2   3  346.67   15.20
   7  -2  -3  329.07   14.00
  -7  -2   3  328.17   14.90
  -7  -2   3  316.47   14.50
  -7   2   3  333.17   17.80
   7   2  -3  344.37   19.20
  -7   2   3  291.17   18.00
  -7   2   3  356.96   17.80
  -7   2   3  318.17   16.80
   7   2  -3  322.87   12.80
  -7   2   3  338.17   18.00
   6  -2  -3   49.30    8.10
  -6  -2   3   51.99    7.00
  -6  -2   3   49.80    7.10
   6  -2  -3   43.50    7.50
  -6  -2   3   49.20    7.00
   6  -2  -3   50.59    9.00
  -6  -2   3   49.50    7.40
  -6  -2   3   44.70    7.50
  -6  -2   3   52.29    7.80
  -6  -2   3   56.09    7.60
  -6   2   3   54.99    9.40
  -6   2   3   73.69   10.00
   6   2  -3   52.39    6.20
  -6   2   3   70.19   10.80
  -6   2   3   62.29    8.80
  -6   2   3   46.00    8.60
   6   2  -3   44.50    6.50
  -6   2   3   47.70    8.70
  -6   2   3   39.90    9.10
   6   2  -3   55.69    6.70
   6   2  -3   56.09    6.20
  -5  -2   3    9.00    5.30
   5  -2  -3    8.00    6.30
   5  -2  -3   -4.20    6.00
  -5  -2   3    0.60    5.30
   5  -2  -3    4.10    6.90
   5  -2  -3   -3.90    7.00
   5  -2  -3    7.20    6.60
  -5  -2   3   -1.60    5.10
  -5  -2   3    8.40    5.80
  -5  -2   3    9.20    4.90
   5   2  -3    9.30    5.00
  -5   2   3    0.80    7.50
  -5   2   3   16.30    6.80
  -5   2   3    2.80    6.60
  -5   2   3    2.90    6.80
  -5   2   3   -7.70    6.50
  -5   2   3   -1.20    7.10
   5   2  -3   -1.50    4.60
   5   2  -3    2.90    4.80
   5   2  -3    0.30    4.70
  -4  -2   3 5438.06  123.49
  -4  -2   3 5389.36  123.39
  -4  -2   3 5340.47  122.99
  -4  -2   3 5499.75  123.19
   4  -2  -3 5204.38  123.89
   4  -2  -3 5498.75  125.89
   4  -2  -3 5437.06  124.59
   4  -2  -3 5313.27  124.09
  -4  -2   3 5265.17  122.79
  -4  -2   3 5340.97  122.29
   4  -2  -3 5365.46  124.29
   4  -2  -3 5046.10  124.49
  -4  -2   3 5320.97  122.99
   4  -2  -3 5315.07  123.79
  -4   2   3 5413.56  124.99
  -4   2   3 5168.68  124.39
   4   2  -3 5428.36  123.09
   4   2  -3 5451.35  121.89
   4   2  -3 5323.27  122.89
   4   2  -3 5425.66  122.99
   4   2  -3 5325.67  121.39
   4   2  -3 5246.77  123.09
  -4   2   3 5443.06  124.59
  -4   2   3 5370.06  123.99
  -4   2   3 5289.47  123.99
  -4   2   3 5297.57  124.09
  -4   2   3 5375.76  123.99
  -3  -2   3    5.00    4.00
   3  -2  -3    8.20    4.70
  -3  -2   3    6.30    3.90
   3  -2  -3    3.00    5.80
   3  -2  -3   -2.60    5.00
  -3  -2   3   -2.40    2.40
  -3  -2   3    5.10    3.70
  -3  -2   3    7.40    4.10
  -3  -2   3    0.40    4.00
   3  -2  -3    3.20    4.70
   3  -2  -3    3.50    5.10
   3  -2  -3    6.10    4.80
  -3  -2   3    4.80    4.30
   3   2  -3   -2.10    3.60
   3   2  -3   -2.20    3.00
  -3   2   3    4.70    4.80
  -3   2   3    0.40    4.30
   3   2  -3    2.80    3.20
  -3   2   3   -1.10    5.00
  -3   2   3    2.20    4.60
   3   2  -3    2.20    3.80
   3   2  -3    1.80    3.90
   3   2  -3    0.00    3.60
  -3   2   3    2.60    5.30
   2  -2  -3 6133.19  140.39
   2  -2  -3 6070.39  140.29
   2  -2  -3 6083.19  139.79
  -2  -2   3 5963.00  139.79
  -2  -2   3 5984.90  139.29
  -2  -2   3 6138.19  139.69
   2  -2  -3 6137.19  139.89
   2  -2  -3 6168.48  139.89
  -2  -2   3 6246.88  139.59
  -2  -2   3 6074.19  139.89
   2  -2  -3 6045.20  139.89
  -2  -2   3 6090.19  139.49
   2  -2  -3 5888.11  140.09
  -2   2   3 6233.58  139.99
  -2   2   3 6000.20  139.89
   2   2  -3 6164.28  139.49
  -2   2   3 5995.30  140.29
  -2   2   3 6036.10  140.19
  -2   2   3 6173.38  140.29
  -2   2   3 6071.39  139.89
   2   2  -3 6200.28  139.49
   2   2  -3 6272.17  139.69
   2   2  -3 6220.18  139.99
  -2   2   3 6165.88  139.99
   1  -2  -3 1292.87   31.40
   1  -2  -3 1315.47   31.60
  -1  -2   3 1270.27   31.60
  -1  -2   3 1299.27   32.00
   1  -2  -3 1293.77   31.80
  -1  -2   3 1296.97   32.10
   1  -2  -3 1337.97   31.90
  -1  -2   3 1276.57   31.50
  -1  -2   3 1276.77   31.50
   1  -2  -3 1323.17   31.80
   1  -2  -3 1289.37   31.40
   1  -2  -3 1304.27   31.60
  -1  -2   3 1316.87   32.00
   1   2  -3 1317.37   31.50
  -1   2   3 1294.17   31.40
  -1   2   3 1327.77   31.50
   1   2  -3 1319.57   31.90
  -1   2   3 1278.57   31.70
   1   2  -3 1324.67   32.00
  -1   2   3 1307.97   31.50
  -1   2   3 1317.97   31.80
  -1   2   3 1306.67   31.80
   1   2  -3 1255.67   30.20
   1   2  -3 1248.88   31.50
   1   2  -3 1281.47   31.60
   1   2  -3 1286.77   32.00
  -1  -2  -3 4379.76  100.39
   1  -2   3 4446.35  101.29
   1  -2   3 4303.07  101.19
  -1  -2  -3 4423.56   99.79
  -1  -2  -3 4271.77   99.29
  -1  -2  -3 4402.46   99.39
   1  -2   3 4421.36  101.19
  -1  -2  -3 4438.56   99.79
   1  -2   3 4259.97  100.89
   1  -2   3 4485.15  100.59
   1  -2   3 4470.95  101.79
  -1  -2  -3 4372.76   99.39
  -1  -2  -3 4385.26   99.29
  -1   2  -3 4271.37  100.69
   1   2   3 4443.06   99.69
   1   2   3 4399.96   99.59
  -1   2  -3 4274.37  100.99
   1   2   3 4377.76  100.39
  -1   2  -3 4461.75  101.29
  -1   2  -3 4356.26  101.49
  -1   2  -3 4254.77  101.49
   1   2   3 4403.36   99.39
  -1   2  -3 4351.06  101.09
   2  -2   3   17.50    4.30
  -2  -2  -3   13.60    2.00
  -2  -2  -3   16.50    1.40
   2  -2   3   12.40    3.80
   2  -2   3   15.10    4.50
  -2  -2  -3   15.00    2.00
   2  -2   3   11.60    4.70
   2  -2   3   14.90    3.70
  -2  -2  -3   13.30    1.50
  -2  -2  -3   15.10    3.70
  -2   2  -3   15.80    4.80
  -2   2  -3   10.70    4.10
  -2   2  -3   16.70    4.70
  -2   2  -3   28.20    4.70
  -2   2  -3   18.00    4.40
  -2   2  -3   21.40    4.40
   3  -2   3  750.32   20.90
   3  -2   3  767.22   19.80
   3  -2   3  728.93   20.10
  -3  -2  -3  759.82   20.60
   3  -2   3  732.43   20.20
   3  -2   3  763.22   19.20
  -3   2  -3  740.63   20.20
  -3   2  -3  744.73   20.80
  -3   2  -3  702.83   20.70
  -3   2  -3  743.73   20.40
  -3   2  -3  745.93   20.60
  -3   2  -3  733.83   20.40
   4  -2   3  188.38    9.50
   4  -2   3  186.08   11.10
   4  -2   3  187.58   10.50
   4  -2   3  196.58    7.60
   4  -2   3  186.98    9.10
   4  -2   3  202.68    7.50
  -4   2  -3  195.98   10.50
  -4   2  -3  179.68   10.30
  -4   2  -3  188.08   11.60
  -4   2  -3  207.28   10.00
   5  -2   3  769.92   22.10
  -5  -2  -3  727.53   18.30
   5  -2   3  809.72   23.40
   5  -2   3  787.22   23.40
   5  -2   3  774.12   21.70
  -5   2  -3  775.22   22.30
  -5   2  -3  781.12   22.60
  -5   2  -3  808.42   23.10
  -5   2  -3  786.82   22.40
  -5   2  -3  758.12   22.90
  -5   2  -3  755.52   23.10
  -6  -2  -3    4.20    2.80
   6  -2   3   -0.20    7.00
   6  -2   3    3.70    5.40
  -6  -2  -3   -4.90    3.30
  -6  -2  -3    7.00    3.80
   6  -2   3   -4.70    6.00
   6  -2   3    2.10    7.20
  -6  -2  -3    1.80    3.60
  -6   2  -3    2.00    6.70
  -6   2  -3    7.90    6.80
  -6   2  -3   16.60    7.50
  -6   2  -3    4.20    7.20
  -6   2  -3   14.70    7.40
  -6   2  -3    5.50    7.70
  -7  -2  -3  161.78    6.60
  -7  -2  -3  145.99    8.70
  -7  -2  -3  166.48    9.20
   7  -2   3  146.29   11.30
   7  -2   3  180.88   13.90
  -7   2  -3  160.08   13.10
  -7   2  -3  186.88   14.40
  -7   2  -3  188.18   13.70
  -7   2  -3  162.88   13.30
  -7   2  -3  187.38   14.40
  -7   2  -3  167.88   13.70
   8  -2   3   47.50    7.90
  -8  -2  -3   36.30    7.20
  -8  -2  -3   36.40    6.80
   8  -2   3   22.10    9.60
  -8   2  -3   36.60    9.70
  -8   2  -3   55.99   11.90
  -8   2  -3   38.10    9.70
  -8   2  -3   48.50   10.10
  -8   2  -3   39.60    9.20
  -8   2  -3   41.50   10.90
  -9  -2  -3    4.50    7.10
  -9   2  -3    4.70   11.20
  -9   2  -3    9.90   10.40
  -9   2  -3  -15.40    9.00
  -9   2  -3   18.60   10.00
  -9   2  -3    9.50   10.60
 -10  -2  -3    6.70    9.10
 -10   2  -3   12.80   11.30
 -10   2  -3    6.10   10.50
 -10   2  -3   -1.80   12.00
 -10   2  -3   -3.00   11.20
 -11  -3   3   16.50   13.10
 -11  -3   3   -5.40    8.20
 -11  -3   3  -12.30    8.30
 -11  -3   3   18.20   12.30
 -11   3   3   -5.90   15.60
 -11   3   3    8.40   14.60
 -10  -3   3   14.00   16.00
 -10  -3   3   24.60   11.80
 -10  -3   3   29.60    9.50
  10  -3  -3   23.70   12.90
 -10  -3   3   21.00    9.40
 -10   3   3   27.00   14.90
 -10   3   3   51.49   13.70
 -10   3   3   24.30   13.30
 -10   3   3   35.10   14.00
  -9  -3   3    3.90    8.20
  -9  -3   3   -5.10   10.20
   9  -3  -3   -1.80   10.60
  -9  -3   3    1.00    9.30
   9  -3  -3   12.20   12.00
  -9  -3   3    5.30    8.70
  -9  -3   3   12.10    8.40
  -9  -3   3    4.70    7.80
   9   3  -3    2.00    6.40
  -9   3   3   13.90   11.30
  -9   3   3    3.30   13.20
  -9   3   3   -1.40   12.40
  -9   3   3   12.80   12.10
   8  -3  -3    2.30   10.50
  -8  -3   3   -0.60    7.60
  -8  -3   3    7.90    9.00
  -8  -3   3   -1.90    8.20
  -8  -3   3   -2.60    8.00
  -8  -3   3    2.50    7.50
   8  -3  -3    5.30    7.00
  -8  -3   3    2.50    7.90
   8  -3  -3    3.90    5.80
   8  -3  -3    0.00    9.40
  -8  -3   3   12.30    7.40
   8   3  -3   -2.90    6.30
  -8   3   3  -18.30    9.60
  -8   3   3   17.30   11.40
   8   3  -3    6.30    5.80
   8   3  -3   -8.10    6.40
  -8   3   3   -3.10   11.80
  -8   3   3   10.80   10.20
  -7  -3   3  109.39    9.20
  -7  -3   3  107.49    9.00
  -7  -3   3  115.99    9.50
  -7  -3   3  117.89    9.50
  -7  -3   3  100.09    9.20
  -7  -3   3   99.39    8.50
  -7  -3   3  101.09    9.80
   7  -3  -3  119.89   10.80
   7  -3  -3  134.69   12.70
   7  -3  -3  112.49    9.00
   7   3  -3  109.59    8.70
  -7   3   3  121.99   12.10
  -7   3   3  110.79   11.80
  -7   3   3  128.09   12.90
   7   3  -3  119.59    9.20
  -7   3   3  108.29   12.00
   7   3  -3   96.59    9.00
  -7   3   3  138.79   13.20
  -7   3   3  135.99   13.20
   6  -3  -3   -0.90    8.30
   6  -3  -3   -0.20    7.70
  -6  -3   3   -1.40    6.60
   6  -3  -3    2.70    6.70
  -6  -3   3   -0.40    6.00
   6  -3  -3    4.70    7.50
   6  -3  -3   -0.50    7.20
  -6  -3   3    1.90    6.40
  -6  -3   3    1.00    6.50
  -6  -3   3    9.90    5.40
  -6  -3   3    8.00    6.20
  -6  -3   3    2.80    6.20
  -6   3   3    0.80    8.90
   6   3  -3    8.10    5.40
  -6   3   3   12.10    8.30
   6   3  -3    4.80    5.20
  -6   3   3   11.60    8.30
  -6   3   3    6.90   10.70
  -6   3   3    0.60    8.30
  -6   3   3    9.50    8.60
  -5  -3   3   40.70    6.40
   5  -3  -3   29.60    7.70
  -5  -3   3   34.90    6.20
  -5  -3   3   34.40    6.60
  -5  -3   3   39.20    6.70
  -5  -3   3   42.60    7.20
   5  -3  -3   33.90    7.50
  -5  -3   3   26.00    4.60
  -5  -3   3   38.40    6.00
   5  -3  -3   39.20    7.00
   5  -3  -3   22.50    7.50
   5  -3  -3   26.90    7.60
   5  -3  -3   34.60    6.90
  -5   3   3   29.20    7.80
   5   3  -3   27.80    5.20
   5   3  -3   34.90    5.90
  -5   3   3   43.70    8.40
  -5   3   3   35.00    8.00
   5   3  -3   31.20    5.50
   5   3  -3   36.30    5.60
  -5   3   3   33.70    7.30
  -5   3   3   28.10    8.70
  -5   3   3   35.30    9.30
   4  -3  -3   67.79    7.50
   4  -3  -3   68.19    7.70
  -4  -3   3   54.19    6.00
  -4  -3   3   64.99    6.30
  -4  -3   3   79.19    6.80
  -4  -3   3   79.29    6.70
  -4  -3   3   70.19    6.50
  -4  -3   3   65.69    7.80
   4  -3  -3   45.20    6.90
   4  -3  -3   62.69    7.60
   4  -3  -3   47.20    7.70
   4  -3  -3   56.89    7.70
   4  -3  -3   72.29    9.90
  -4  -3   3   60.49    4.60
   4   3  -3   64.79    4.30
  -4   3   3   69.99    9.00
   4   3  -3   65.69    6.30
   4   3  -3   66.69    5.90
   4   3  -3   79.69    6.30
   4   3  -3   59.69    3.70
  -4   3   3   67.09    8.70
   4   3  -3   70.19    6.00
  -4   3   3   64.89    8.20
  -4   3   3   60.69    7.70
  -3  -3   3  247.78   10.50
  -3  -3   3  251.67    9.30
   3  -3  -3  244.08   11.00
  -3  -3   3  249.48    6.50
   3  -3  -3  272.17   11.30
   3  -3  -3  236.68   10.90
  -3  -3   3  259.57   10.30
   3  -3  -3  232.98   11.00
   3  -3  -3  256.27   12.00
  -3  -3   3  262.67   10.00
   3  -3  -3  239.38   11.50
   3  -3  -3  246.18   10.60
  -3   3   3  245.18   11.10
  -3   3   3  259.17   12.40
   3   3  -3  258.87    9.90
   3   3  -3  252.37    9.40
  -3   3   3  258.17   12.10
   3   3  -3  239.28   10.10
   3   3  -3  261.57    8.70
  -3   3   3  244.78   11.60
  -3   3   3  265.07   12.00
  -3   3   3  247.58   10.80
  -3   3   3  239.28   10.70
   3   3  -3  242.68    9.60
   2  -3  -3  611.04   17.90
  -2  -3   3  617.94   16.60
   2  -3  -3  611.44   17.60
  -2  -3   3  612.54   17.80
   2  -3  -3  592.34   17.30
  -2  -3   3  598.64   16.80
  -2  -3   3  612.94   17.50
  -2  -3   3  601.44   17.10
   2  -3  -3  569.14   17.20
   2  -3  -3  610.54   18.10
  -2  -3   3  591.54   16.90
   2  -3  -3  582.54   17.00
   2  -3  -3  610.94   17.20
   2   3  -3  603.24   16.10
  -2   3   3  594.54   17.70
   2   3  -3  568.94   17.70
  -2   3   3  585.94   17.30
  -2   3   3  585.14   17.10
  -2   3   3  570.44   17.60
   2   3  -3  604.14   16.90
  -2   3   3  601.34   17.20
  -2   3   3  580.74   17.50
   2   3  -3  602.74   17.60
   2   3  -3  589.64   16.80
  -2   3   3  576.04   17.10
   2   3  -3  601.04   16.60
   1  -3  -3    8.30    4.30
   1  -3  -3   14.00    3.80
   1  -3  -3   15.10    3.90
  -1  -3   3   13.90    4.40
  -1  -3   3   17.90    4.80
   1  -3  -3   11.00    4.20
  -1  -3   3    9.60    4.30
   1  -3  -3   12.70    4.30
  -1  -3   3   11.40    4.50
  -1  -3   3   15.30    4.10
   1  -3  -3   11.40    4.10
  -1  -3   3   15.20    5.50
   1   3  -3   17.60    4.80
  -1   3   3   14.80    4.10
  -1   3   3   11.80    4.10
  -1   3   3   13.50    4.40
   1   3  -3   15.30    4.40
   1   3  -3   16.50    4.50
  -1   3   3   14.60    4.20
  -1   3   3   14.90    4.00
  -1   3   3   14.50    4.20
   1   3  -3   21.30    4.70
  -1   3   3    7.10    3.60
   1   3  -3   23.90    4.50
   1   3  -3    5.60    4.50
   0  -3  -3 3946.61   91.89
   0  -3  -3 3965.10   92.19
   0  -3   3 3928.91   93.09
   0  -3  -3 3968.80   92.29
   0  -3  -3 3944.81   91.79
   0  -3   3 3897.01   92.59
   0  -3   3 4012.60   92.89
   0  -3  -3 3936.91   91.79
   0  -3   3 3868.01   93.39
   0  -3  -3 3938.81   91.89
   0  -3  -3 4121.19   92.49
   0  -3   3 3907.31   93.29
   0  -3   3 4147.58   94.09
   0   3   3 4068.69   91.89
   0   3   3 4032.20   92.19
   0   3  -3 4123.99   93.89
   0   3  -3 3977.50   92.69
   0   3  -3 3977.40   92.99
   0   3   3 4020.30   91.89
   0   3  -3 3909.71   93.19
   0   3   3 3996.70   91.69
   0   3   3 4057.09   92.39
   0   3  -3 4100.99   93.59
   0   3   3 4035.90   92.29
   0   3   3 4108.19   91.79
   0   3  -3 3825.82   92.89
  -1  -3  -3 1471.75   35.70
  -1  -3  -3 1508.25   36.30
   1  -3   3 1528.15   37.20
  -1  -3  -3 1484.45   36.50
   1  -3   3 1585.04   38.80
   1  -3   3 1548.35   38.30
   1  -3   3 1515.55   37.60
  -1  -3  -3 1521.95   35.80
  -1  -3  -3 1484.05   35.80
  -1  -3  -3 1546.65   35.80
   1  -3   3 1574.24   38.10
   1  -3   3 1529.65   37.90
  -1   3  -3 1535.65   38.30
  -1   3  -3 1498.45   37.70
   1   3   3 1517.05   35.70
   1   3   3 1469.05   35.00
   1   3   3 1477.05   36.10
  -1   3  -3 1489.75   38.20
   1   3   3 1528.55   36.20
   1   3   3 1561.24   36.10
  -1   3  -3 1474.35   38.20
  -1   3  -3 1542.35   37.60
   1   3   3 1521.25   34.90
   1   3   3 1531.25   36.60
  -1   3  -3 1509.65   37.70
  -2  -3  -3    4.20    3.80
  -2  -3  -3   -1.00    2.50
   2  -3   3   -4.40    4.40
  -2  -3  -3    2.60    2.70
  -2  -3  -3    6.00    2.20
   2  -3   3   -4.70    5.60
   2  -3   3    1.30    5.00
  -2  -3  -3    3.50    2.40
  -2  -3  -3   -3.70    1.90
   2  -3   3    1.00    4.40
  -2  -3  -3    0.10    1.80
   2  -3   3    3.40    4.80
   2   3   3    3.40    1.70
  -2   3  -3   -3.90    4.30
  -2   3  -3    6.90    5.10
  -2   3  -3    3.40    4.80
  -2   3  -3   -2.40    4.90
   2   3   3    3.60    2.20
   2   3   3    4.80    1.90
  -2   3  -3    0.50    5.20
   2   3   3    4.70    2.30
  -2   3  -3    5.90    4.90
   3  -3   3  468.55   16.40
   3  -3   3  476.15   16.60
   3  -3   3  476.75   14.60
  -3  -3  -3  488.25   12.00
  -3  -3  -3  492.35   12.10
   3  -3   3  477.15   15.70
  -3  -3  -3  478.45   14.60
   3  -3   3  500.55   15.90
  -3   3  -3  451.55   15.30
  -3   3  -3  464.85   16.50
  -3   3  -3  480.15   15.80
  -3   3  -3  475.45   15.80
  -3   3  -3  474.35   15.90
  -3   3  -3  478.45   16.00
   4  -3   3  324.27   11.80
   4  -3   3  298.07   12.90
  -4  -3  -3  313.47   12.60
   4  -3   3  310.67   12.50
   4  -3   3  297.97   12.80
   4  -3   3  314.27   14.20
  -4   3  -3  307.57   13.30
  -4   3  -3  314.27   14.10
  -4   3  -3  325.07   13.70
  -4   3  -3  314.37   13.00
  -4   3  -3  293.67   13.80
  -4   3  -3  298.57   13.50
   5  -3   3   21.80    7.60
   5  -3   3   32.30    6.60
   5  -3   3   29.00    5.30
   5  -3   3   27.60    5.60
  -5  -3  -3   34.70    7.40
   5  -3   3   45.10    7.20
   5  -3   3   45.30    8.30
  -5   3  -3   34.80    7.60
  -5   3  -3   29.40    7.60
  -5   3  -3   27.70    7.70
  -5   3  -3   42.60    8.10
  -5   3  -3   35.40    7.80
  -5   3  -3   31.60    7.80
   6  -3   3    9.10    7.10
   6  -3   3   21.70    8.70
   6  -3   3   16.00    6.60
  -6  -3  -3    9.40    2.80
   6  -3   3    9.00    8.50
  -6   3  -3   20.30    8.50
  -6   3  -3   21.10    8.90
  -6   3  -3   13.00    7.90
  -6   3  -3   10.80    8.10
  -6   3  -3   28.40   11.30
  -6   3  -3   23.00    8.50
  -6   3  -3   13.00    7.80
  -7  -3  -3    4.60    4.40
   7  -3   3   11.60    8.80
  -7  -3  -3    8.40    4.30
   7  -3   3    5.00    8.80
  -7   3  -3   12.60    8.60
  -7   3  -3   26.10    9.50
  -7   3  -3   -3.20    8.00
  -7   3  -3   10.40    9.90
  -7   3  -3   19.30    9.40
   8  -3   3   17.30    9.40
   8  -3   3   29.20   10.40
  -8  -3  -3   22.00    6.00
  -8  -3  -3   25.30    6.30
  -8   3  -3   18.70   10.50
  -8   3  -3   36.20   10.60
  -8   3  -3   12.50    9.50
  -8   3  -3   19.90   11.20
  -8   3  -3    8.60    9.80
   9  -3   3   40.80   11.10
   9  -3   3   36.60   10.40
  -9  -3  -3   24.20    7.70
  -9  -3  -3   10.20    6.90
  -9  -3  -3    7.30   11.80
  -9   3  -3   38.50   12.30
  -9   3  -3    8.30   10.80
  -9   3  -3   40.40   13.00
  -9   3  -3   15.00   10.70
  -9   3  -3   28.40   11.70
 -10   3  -3    3.00   13.50
 -10   3  -3    4.80   12.10
 -10   3  -3   17.30   12.60
 -10  -4   3    5.60    8.30
 -10  -4   3   -5.30   11.20
 -10  -4   3    6.40    7.50
 -10  -4   3    3.10    8.20
 -10   4   3   23.60   14.50
 -10   4   3   -0.10   13.80
 -10   4   3   43.70   16.40
  -9  -4   3   32.70    8.90
  -9  -4   3   27.70    8.50
  -9  -4   3   36.00   10.00
  -9  -4   3   22.50    8.10
   9  -4  -3   48.60   13.00
   9  -4  -3   17.40    5.60
   9  -4  -3   10.80    5.10
  -9  -4   3   23.40    7.80
  -9  -4   3   21.00    9.40
  -9  -4   3   18.30   10.50
  -9   4   3   38.00   12.70
  -9   4   3   20.90   12.30
  -9   4   3    8.60   15.60
  -9   4   3   33.80   13.80
  -9   4   3   19.50   13.40
   9   4  -3   44.20    5.80
  -8  -4   3   20.40    6.90
   8  -4  -3   13.70   15.30
  -8  -4   3    3.20    9.10
  -8  -4   3    4.40    8.10
  -8  -4   3    9.80    7.70
  -8  -4   3   17.00    7.80
   8  -4  -3   -6.30    7.70
   8  -4  -3   16.70   12.20
  -8  -4   3    2.60    8.20
   8  -4  -3    7.70   11.80
  -8   4   3   21.20   10.60
  -8   4   3   10.50   13.50
  -8   4   3    3.10   10.80
  -8   4   3   -9.30   12.50
   8   4  -3   17.00    5.80
  -8   4   3   -0.60   11.00
   8   4  -3   14.90    6.20
   7  -4  -3   61.89   10.90
   7  -4  -3   54.79    9.00
  -7  -4   3   64.99    8.20
   7  -4  -3   64.89   11.20
  -7  -4   3   77.49    9.60
  -7  -4   3   68.89    8.90
  -7  -4   3   71.09    6.90
  -7  -4   3   70.99    8.60
   7   4  -3   67.99    8.00
   7   4  -3   66.09    7.10
   7   4  -3   65.69    5.90
  -7   4   3   59.49   11.30
  -7   4   3   56.39   12.40
  -7   4   3   79.89   11.10
  -7   4   3   68.59   11.50
   7   4  -3   62.39    7.40
  -7   4   3   71.49   12.60
  -6  -4   3  288.07   10.80
   6  -4  -3  333.97   17.80
  -6  -4   3  317.97   14.60
  -6  -4   3  295.17   13.20
   6  -4  -3  315.07   16.90
   6  -4  -3  365.36   18.50
   6  -4  -3  292.57   15.40
  -6  -4   3  325.47   14.50
   6  -4  -3  317.57   15.70
  -6  -4   3  326.97   13.80
   6  -4  -3  323.77   14.90
  -6   4   3  333.07   17.30
  -6   4   3  340.67   16.40
  -6   4   3  333.67   18.00
  -6   4   3  323.37   17.50
   6   4  -3  297.87   13.00
  -6   4   3  309.07   16.70
  -6   4   3  330.57   17.10
  -6   4   3  296.47   18.70
   6   4  -3  300.77   13.00
   6   4  -3  295.97   12.70
   5  -4  -3  152.08   13.10
  -5  -4   3  166.18   10.40
  -5  -4   3  154.38    9.90
  -5  -4   3  153.78    9.60
   5  -4  -3  161.18   11.90
  -5  -4   3  154.88   10.70
   5  -4  -3  156.88   11.30
   5  -4  -3  167.58   14.30
  -5  -4   3  151.18    6.30
   5  -4  -3  171.88   14.30
   5  -4  -3  140.19   12.50
  -5  -4   3  161.48   10.70
  -5  -4   3  149.88   10.40
  -5   4   3  187.48   14.00
  -5   4   3  148.89   11.70
  -5   4   3  184.68   14.60
   5   4  -3  151.28   10.30
  -5   4   3  140.89   11.90
   5   4  -3  154.18    9.40
  -5   4   3  164.18   12.50
   5   4  -3  148.09    9.40
   5   4  -3  140.89    9.20
  -5   4   3  171.58   13.60
  -5   4   3  141.19   12.40
  -4  -4   3  192.38    9.40
  -4  -4   3  180.78   10.70
   4  -4  -3  194.18   11.50
   4  -4  -3  156.48   11.70
  -4  -4   3  186.88   10.00
   4  -4  -3  170.68   12.30
  -4  -4   3  171.18   10.40
   4  -4  -3  184.28   11.70
   4  -4  -3  193.38   13.30
   4  -4  -3  169.98   12.50
  -4  -4   3  167.28   10.00
   4  -4  -3  183.38   13.70
  -4   4   3  156.28   11.00
  -4   4   3  169.58   11.70
  -4   4   3  173.28   12.00
   4   4  -3  181.88    6.00
   4   4  -3  167.08    9.50
  -4   4   3  186.88   12.70
  -4   4   3  190.18   11.40
   4   4  -3  172.08    9.60
   4   4  -3  194.48    9.10
   4   4  -3  170.88    6.90
   4   4  -3  172.78    9.80
  -4   4   3  147.49   12.00
  -3  -4   3  880.21   23.30
   3  -4  -3  858.11   24.70
  -3  -4   3  833.92   23.80
  -3  -4   3  877.01   24.20
   3  -4  -3  869.71   25.20
   3  -4  -3  878.71   25.00
  -3  -4   3  804.72   22.80
  -3  -4   3  826.82   23.10
  -3  -4   3  847.82   24.10
   3  -4  -3  830.42   23.80
   3  -4  -3  835.82   24.10
   3  -4  -3  886.41   25.70
   3  -4  -3  855.71   24.60
   3   4  -3  876.51   23.00
  -3   4   3  876.91   24.60
  -3   4   3  840.52   24.10
  -3   4   3  864.71   24.30
   3   4  -3  822.22   24.00
  -3   4   3  848.22   25.00
  -3   4   3  840.52   24.80
   3   4  -3  838.22   22.40
   3   4  -3  845.92   23.20
   3   4  -3  836.22   21.70
  -3   4   3  898.81   24.40
  -3   4   3  857.51   25.40
  -2  -4   3 3984.10   97.49
   2  -4  -3 4201.28   98.49
   2  -4  -3 4317.47   98.29
  -2  -4   3 4208.68   98.59
  -2  -4   3 4029.40   97.19
  -2  -4   3 4203.88   97.59
   2  -4  -3 4228.88   98.49
   2  -4  -3 4162.18   97.79
   2  -4  -3 4202.18   98.69
  -2  -4   3 4270.47   98.39
   2  -4  -3 4207.58   98.09
  -2  -4   3 4151.78   98.29
  -2   4   3 4228.28   97.99
  -2   4   3 4160.58   97.99
   2   4  -3 4106.89   97.49
   2   4  -3 4140.39   97.69
   2   4  -3 4101.89   96.79
  -2   4   3 4198.28   98.49
  -2   4   3 4169.58   97.89
  -2   4   3 4349.56   98.79
  -2   4   3 4213.78   97.89
  -2   4   3 4232.48   98.49
   2   4  -3 4173.18   97.49
   2   4  -3 4200.78   98.59
   1  -4  -3  305.67   11.30
   1  -4  -3  290.77   11.30
   1  -4  -3  314.17   11.20
  -1  -4   3  318.37   13.00
  -1  -4   3  289.87   12.00
   1  -4  -3  298.87   10.90
  -1  -4   3  311.77   11.60
   1  -4  -3  323.77   11.40
   1  -4  -3  306.87   11.80
  -1  -4   3  281.27   12.50
  -1  -4   3  307.47   12.10
  -1  -4   3  291.07   12.30
  -1   4   3  287.47   10.90
   1   4  -3  290.07   11.40
   1   4  -3  286.97   11.30
  -1   4   3  340.07   11.30
   1   4  -3  276.97    9.00
  -1   4   3  304.27   11.50
   1   4  -3  296.47   11.40
  -1   4   3  304.77   10.80
   1   4  -3  270.37   11.90
   1   4  -3  323.17   12.10
  -1   4   3  301.27   11.60
  -1   4   3  298.97   11.50
   0  -4   3 2167.78   52.89
   0  -4   3 2136.89   53.19
   0  -4   3 2290.27   53.69
   0  -4  -3 2184.68   52.19
   0  -4   3 2123.39   53.69
   0  -4  -3 2169.68   51.59
   0  -4  -3 2164.08   51.59
   0  -4  -3 2163.08   51.49
   0  -4  -3 2110.19   51.99
   0  -4  -3 2156.98   51.59
   0  -4  -3 2187.98   51.79
   0  -4   3 2163.08   53.79
   0  -4   3 2217.88   53.19
   0   4  -3 2148.19   53.39
   0   4  -3 2209.18   52.69
   0   4   3 2193.78   51.99
   0   4   3 2211.18   51.39
   0   4   3 2143.89   51.69
   0   4  -3 2120.89   53.49
   0   4   3 2189.18   51.59
   0   4  -3 2099.69   52.79
   0   4  -3 2097.39   52.99
   0   4  -3 2200.78   52.99
   0   4   3 2142.19   51.29
   0   4   3 2164.08   51.39
   0   4   3 2164.18   51.99
  -1  -4  -3  185.78    7.90
  -1  -4  -3  194.18    7.60
   1  -4   3  188.18   10.10
  -1  -4  -3  194.68    7.70
   1  -4   3  193.88   10.90
  -1  -4  -3  180.28    8.10
  -1  -4  -3  189.68    8.50
   1  -4   3  182.18   10.80
   1  -4   3  186.18   11.20
  -1  -4  -3  187.18    7.50
   1  -4   3  192.38   10.90
  -1  -4  -3  186.18    8.20
  -1   4  -3  175.58    9.80
  -1   4  -3  174.78    9.70
   1   4   3  195.28    7.90
   1   4   3  184.48    7.50
   1   4   3  193.38    6.70
   1   4   3  183.68    6.80
  -1   4  -3  191.98   10.60
  -1   4  -3  182.78   10.10
  -1   4  -3  205.88    9.80
  -1   4  -3  181.18   10.40
   1   4   3  183.98    8.10
   1   4   3  196.98    7.70
  -2  -4  -3  654.93   17.10
  -2  -4  -3  659.03   17.30
   2  -4   3  669.83   20.30
  -2  -4  -3  671.43   18.10
   2  -4   3  671.63   21.00
  -2  -4  -3  678.73   18.30
  -2  -4  -3  669.13   17.80
   2  -4   3  686.53   21.80
   2  -4   3  669.23   20.30
  -2  -4  -3  661.63   17.10
   2  -4   3  655.63   21.10
   2  -4   3  673.63   19.40
  -2  -4  -3  647.24   17.30
  -2   4  -3  712.03   20.60
  -2   4  -3  683.73   20.90
   2   4   3  676.33   17.60
  -2   4  -3  673.73   20.80
  -2   4  -3  681.33   20.80
  -2   4  -3  687.83   20.40
   2   4   3  667.03   18.30
  -2   4  -3  663.03   20.20
   2   4   3  676.33   17.40
   2   4   3  668.73   16.80
  -3  -4  -3  893.31   23.40
  -3  -4  -3  858.21   21.20
  -3  -4  -3  858.81   21.30
   3  -4   3  947.11   25.60
  -3  -4  -3  889.71   21.10
   3  -4   3  838.22   26.20
  -3  -4  -3  858.31   21.00
  -3  -4  -3  884.61   22.30
   3  -4   3  911.51   25.80
  -3  -4  -3  865.91   22.00
   3  -4   3  904.91   24.20
   3  -4   3  894.01   25.10
   3  -4   3  892.61   26.40
  -3   4  -3  926.71   25.30
  -3   4  -3  895.71   25.70
  -3   4  -3  888.61   27.70
  -3   4  -3  889.61   26.40
  -3   4  -3  890.51   26.50
   3   4   3  874.71   20.60
  -3   4  -3  854.31   25.70
   3   4   3  882.01   20.60
   4  -4   3  118.49    9.90
   4  -4   3  111.19    9.40
  -4  -4  -3   98.79    5.40
   4  -4   3  117.89    9.30
  -4  -4  -3  111.09    8.80
   4  -4   3  115.79   10.20
   4  -4   3  103.69    9.80
  -4  -4  -3  114.49    5.00
   4  -4   3  104.49    9.30
  -4   4  -3  118.39   11.40
  -4   4  -3  123.49   10.60
  -4   4  -3  116.99   10.30
  -4   4  -3  129.59   11.60
  -4   4  -3  118.79   10.00
  -4   4  -3  100.89    9.60
   5  -4   3  124.79   11.00
  -5  -4  -3  101.29    8.40
   5  -4   3  129.09   11.30
   5  -4   3  123.09    9.70
   5  -4   3  102.69    9.70
  -5   4  -3  138.49   14.10
  -5   4  -3  133.79   11.30
  -5   4  -3  137.29   12.20
  -5   4  -3  103.19   10.90
  -5   4  -3  117.49   11.00
  -5   4  -3  108.99   10.50
   6  -4   3   50.09   10.20
   6  -4   3   28.80    9.30
  -6  -4  -3   37.30    3.00
  -6  -4  -3   35.60    3.80
   6  -4   3   33.90    6.50
   6  -4   3   48.60   10.20
  -6  -4  -3   36.10    8.30
   6  -4   3   27.80    7.00
  -6   4  -3   59.69   10.50
  -6   4  -3   55.09   10.20
  -6   4  -3   35.20    9.20
  -6   4  -3   45.70   10.40
  -6   4  -3   31.20    9.80
   7  -4   3  115.29   12.70
  -7  -4  -3  113.09    6.70
  -7  -4  -3  124.79    7.20
   7  -4   3  147.79   13.70
  -7  -4  -3  113.09   11.40
  -7   4  -3  132.79   13.10
  -7   4  -3  136.89   13.90
  -7   4  -3  131.29   13.20
  -7   4  -3  114.99   12.00
  -7   4  -3  149.49   13.20
  -8  -4  -3   -7.30    5.40
  -8  -4  -3    2.50    5.10
   8  -4   3   -7.00   10.60
   8  -4   3   10.30   10.00
  -8  -4  -3   -7.20    9.60
  -8   4  -3   15.70   10.40
  -8   4  -3   -5.90   10.30
  -8   4  -3   -2.60   11.00
  -8   4  -3   -1.40   11.90
  -8   4  -3    6.50   11.20
  -9  -4  -3   -1.90    6.70
   9  -4   3   20.60   12.00
  -9  -4  -3   -2.60   10.40
  -9  -4  -3   -0.20    6.20
  -9   4  -3    0.00   14.20
  -9   4  -3    6.10   11.00
  -9   4  -3    5.30   12.30
  -9   4  -3   40.00   12.90
  -9   4  -3    2.50   11.40
 -10  -4  -3   16.90   12.10
 -10   4  -3   -0.10   14.40
 -10   4  -3  -10.00   12.40
 -10   4  -3   14.00   13.60
 -10  -5   3    1.90   11.50
 -10  -5   3    5.20    6.80
 -10  -5   3    6.20    7.10
 -10  -5   3   -8.20    7.90
  10  -5  -3   15.80   14.80
 -10  -5   3    5.20    7.70
 -10   5   3    0.10   17.00
 -10   5   3    9.90   15.60
 -10   5   3   10.70   16.30
   9  -5  -3    0.80   12.40
   9  -5  -3   -5.90    8.00
  -9  -5   3   -2.10   10.70
   9  -5  -3   -2.80   13.80
  -9  -5   3    4.70    8.50
  -9  -5   3    3.40    6.30
  -9  -5   3    7.30    7.60
  -9  -5   3  -11.00    9.00
  -9  -5   3   -4.10    8.10
  -9  -5   3    2.90    7.70
  -9   5   3   -2.30   14.90
  -9   5   3    2.30   14.00
  -9   5   3  -24.80   11.80
  -9   5   3    1.20   14.30
  -9   5   3   -4.50   12.80
  -8  -5   3  119.29   10.80
   8  -5  -3  110.29   11.20
  -8  -5   3  119.89    9.00
   8  -5  -3  126.29   15.70
  -8  -5   3  110.19   12.20
  -8  -5   3  107.79   10.90
  -8  -5   3  104.39   11.70
  -8  -5   3  126.79    9.70
   8  -5  -3  109.59   13.30
  -8  -5   3  108.99    8.40
  -8   5   3  127.09   15.40
   8   5  -3  120.19   10.30
  -8   5   3  126.19   14.50
   8   5  -3  103.69    9.10
  -8   5   3  109.69   13.70
  -8   5   3  101.79   15.60
  -8   5   3  113.19   15.60
  -7  -5   3    7.80    6.80
  -7  -5   3    4.40    7.10
   7  -5  -3   11.70   11.40
  -7  -5   3   20.80    8.10
   7  -5  -3   -0.10    9.20
  -7  -5   3    4.40    4.20
  -7  -5   3    5.30    4.20
  -7  -5   3   10.50    7.70
  -7  -5   3    3.30    7.90
   7  -5  -3   -0.80   10.40
   7  -5  -3    1.50   11.80
  -7   5   3    9.50   12.00
   7   5  -3    0.80    5.70
  -7   5   3   -2.00   12.00
  -7   5   3   -9.20    9.20
   7   5  -3    5.70    4.60
  -7   5   3   10.70   12.70
  -7   5   3   18.50   11.60
  -6  -5   3   91.69    8.80
   6  -5  -3  111.39   12.70
  -6  -5   3  129.59   10.10
   6  -5  -3  106.49   11.00
   6  -5  -3  104.19   13.30
  -6  -5   3   98.69    4.80
  -6  -5   3  122.69    9.40
  -6  -5   3  105.89    4.90
  -6  -5   3  124.89   10.00
   6  -5  -3  121.79   13.20
  -6  -5   3  113.89    9.10
  -6  -5   3  122.49   10.20
   6   5  -3  114.99    8.70
  -6   5   3  110.29   13.40
   6   5  -3  113.59    8.60
  -6   5   3  121.99   13.90
  -6   5   3  110.89   12.20
  -6   5   3  113.19   12.40
  -6   5   3  113.39   13.10
  -6   5   3  101.89   13.40
   5  -5  -3  198.88   13.80
  -5  -5   3  183.68   11.00
   5  -5  -3  177.48   14.60
   5  -5  -3  194.58   15.40
  -5  -5   3  193.48   11.30
  -5  -5   3  179.08   11.40
  -5  -5   3  207.48   12.60
  -5  -5   3  176.78   12.30
  -5  -5   3  185.08   12.80
   5  -5  -3  174.68   12.80
   5   5  -3  159.98   10.40
  -5   5   3  184.98   14.70
   5   5  -3  203.78   10.50
  -5   5   3  187.68   14.30
  -5   5   3  188.78   14.20
  -5   5   3  190.68   15.30
  -5   5   3  174.08   14.90
   5   5  -3  177.98   10.90
  -5   5   3  171.48   14.40
  -4  -5   3   24.10    6.70
   4  -5  -3   35.30    9.30
  -4  -5   3   34.70    6.40
   4  -5  -3   18.80    9.00
   4  -5  -3   25.00    8.00
  -4  -5   3   29.60    6.60
  -4  -5   3   27.70    6.40
   4  -5  -3   28.70    7.60
  -4  -5   3    8.20    7.00
   4  -5  -3   41.40    8.80
   4  -5  -3   31.10    8.00
   4  -5  -3   11.20    9.70
  -4  -5   3   30.40    7.40
  -4   5   3   32.10    8.50
  -4   5   3   39.20    8.90
  -4   5   3   25.30    8.10
   4   5  -3   38.70    6.30
  -4   5   3   24.60    8.40
  -4   5   3   33.20    8.70
   4   5  -3   24.30    6.80
   4   5  -3   26.60    2.90
   4   5  -3   30.70    6.50
  -4   5   3   40.50    8.20
   4   5  -3   32.50    3.20
   4   5  -3   27.70    6.10
  -4   5   3   32.00    9.20
   3  -5  -3 4408.06  103.59
   3  -5  -3 4451.75  105.29
  -3  -5   3 4535.15  102.99
   3  -5  -3 4406.46  104.59
  -3  -5   3 4278.17  102.59
   3  -5  -3 4413.06  104.19
  -3  -5   3 4559.04  104.49
  -3  -5   3 4517.95  103.79
  -3  -5   3 4463.95  103.19
  -3  -5   3 4359.36  103.89
   3  -5  -3 4403.66  104.89
   3  -5  -3 4330.77  103.79
   3   5  -3 4322.47  103.89
   3   5  -3 4360.36  103.09
  -3   5   3 4309.37  105.29
  -3   5   3 4449.96  104.79
  -3   5   3 4357.96  104.69
   3   5  -3 4315.47  101.79
  -3   5   3 4301.47  103.89
   3   5  -3 4432.06  102.69
  -3   5   3 4350.86  104.69
  -3   5   3 4398.66  104.29
   3   5  -3 4395.46  101.29
  -3   5   3 4338.87  103.79
  -2  -5   3   20.50    6.20
  -2  -5   3   20.30    5.90
   2  -5  -3   22.10    7.40
  -2  -5   3   10.80    6.20
  -2  -5   3    8.10    6.30
   2  -5  -3   22.70    7.50
   2  -5  -3   26.70    6.60
   2  -5  -3   26.70    7.00
   2  -5  -3   23.40    6.40
   2  -5  -3   18.70    6.00
  -2  -5   3   12.40    6.60
  -2  -5   3    4.80    7.00
   2   5  -3   15.20    5.60
  -2   5   3   17.50    7.00
   2   5  -3    7.70    5.60
   2   5  -3   15.20    6.70
  -2   5   3   29.90    7.10
  -2   5   3   33.60    7.20
   2   5  -3   27.20    5.60
   2   5  -3   14.80    1.70
  -2   5   3   27.70    7.30
  -2   5   3   26.30    6.60
  -2   5   3   27.40    6.20
   2   5  -3   12.10    5.90
   2   5  -3    8.90    5.90
   1  -5  -3 1325.07   34.40
   1  -5  -3 1268.27   33.40
  -1  -5   3 1296.67   34.60
  -1  -5   3 1325.87   34.40
   1  -5  -3 1258.47   33.10
  -1  -5   3 1248.28   34.10
  -1  -5   3 1328.37   33.80
  -1  -5   3 1310.57   35.20
   1  -5  -3 1257.07   33.80
   1  -5  -3 1307.17   33.70
   1  -5  -3 1284.87   33.50
  -1  -5   3 1383.26   35.20
   1  -5  -3 1255.97   33.20
  -1   5   3 1294.77   34.20
   1   5  -3 1262.57   33.70
   1   5  -3 1322.77   33.30
   1   5  -3 1224.78   33.70
  -1   5   3 1336.57   33.50
  -1   5   3 1260.07   33.10
  -1   5   3 1262.87   33.30
  -1   5   3 1297.97   34.00
   1   5  -3 1288.17   34.70
  -1   5   3 1308.07   33.70
   1   5  -3 1329.67   34.60
   1   5  -3 1258.07   31.30
  -1   5   3 1300.67   33.60
   0  -5  -3 2702.03   63.99
   0  -5  -3 2715.93   63.99
   0  -5   3 2702.73   65.79
   0  -5   3 2621.14   66.19
   0  -5  -3 2642.54   63.69
   0  -5  -3 2602.74   63.69
   0  -5  -3 2655.43   64.59
   0  -5   3 2602.64   64.99
   0  -5  -3 2720.53   64.49
   0  -5  -3 2664.23   64.69
   0  -5   3 2684.63   65.69
   0  -5   3 2722.23   65.39
   0  -5   3 2666.23   64.69
   0   5   3 2699.23   63.49
   0   5   3 2766.62   64.59
   0   5  -3 2687.83   64.79
   0   5   3 2688.33   63.59
   0   5   3 2752.52   64.59
   0   5  -3 2789.82   66.19
   0   5  -3 2675.93   65.39
   0   5   3 2738.23   63.99
   0   5  -3 2611.64   65.09
   0   5  -3 2598.24   64.99
   0   5  -3 2577.64   63.69
   0   5   3 2715.23   63.79
   0   5   3 2699.63   63.79
  -1  -5  -3 3004.90   70.09
  -1  -5  -3 2878.91   69.89
  -1  -5  -3 2917.21   69.79
  -1  -5  -3 3047.90   70.89
   1  -5   3 3032.90   72.09
   1  -5   3 2937.71   73.09
  -1  -5  -3 2991.30   70.59
  -1  -5  -3 2983.90   69.99
   1  -5   3 2921.71   71.39
   1  -5   3 3006.10   72.19
  -1  -5  -3 2925.01   69.89
   1  -5   3 3075.49   72.89
   1  -5   3 3112.59   73.09
   1   5   3 3033.30   69.09
  -1   5  -3 2911.21   72.79
  -1   5  -3 2947.31   71.99
   1   5   3 2958.90   69.69
   1   5   3 2944.51   69.19
   1   5   3 2926.91   70.29
  -1   5  -3 2896.71   71.89
  -1   5  -3 2960.70   72.49
  -1   5  -3 3008.00   71.69
   1   5   3 2973.90   69.99
  -1   5  -3 2994.30   73.79
  -1   5  -3 3064.79   72.89
   1   5   3 2912.41   69.79
   2  -5   3 1810.52   46.40
  -2  -5  -3 1868.91   44.40
  -2  -5  -3 1830.22   43.90
   2  -5   3 1904.91   48.40
   2  -5   3 1794.62   48.00
   2  -5   3 1803.82   47.20
  -2  -5  -3 1871.21   44.50
  -2  -5  -3 1824.52   44.70
  -2  -5  -3 1856.11   44.20
   2  -5   3 1824.02   46.80
  -2  -5  -3 1840.92   45.00
  -2  -5  -3 1871.51   44.30
   2  -5   3 1855.91   47.20
  -2   5  -3 1863.81   47.80
   2   5   3 1854.41   44.70
  -2   5  -3 1836.62   47.80
   2   5   3 1872.31   44.60
  -2   5  -3 1806.42   46.90
  -2   5  -3 1787.52   47.60
  -2   5  -3 1918.01   47.60
   2   5   3 1854.11   44.40
   2   5   3 1850.31   43.70
  -2   5  -3 1834.02   47.10
  -2   5  -3 1801.02   46.70
  -3  -5  -3  306.47   12.10
   3  -5   3  313.97   15.00
   3  -5   3  335.77   13.90
  -3  -5  -3  308.97   11.30
  -3  -5  -3  289.57   10.30
   3  -5   3  288.57   16.30
  -3  -5  -3  293.07   10.20
  -3  -5  -3  301.17   10.90
   3  -5   3  309.37   14.20
  -3  -5  -3  308.47   10.40
   3  -5   3  306.27   15.20
  -3  -5  -3  300.77   10.60
   3  -5   3  326.07   14.90
   3   5   3  304.57   10.00
   3   5   3  311.07    9.70
   3   5   3  301.67   10.20
  -3   5  -3  309.97   14.10
  -3   5  -3  318.77   16.50
  -3   5  -3  316.07   15.60
  -3   5  -3  290.97   16.10
  -3   5  -3  334.87   18.80
  -3   5  -3  313.37   14.80
  -3   5  -3  317.67   15.00
   4  -5   3  233.98   13.90
   4  -5   3  246.28   16.00
  -4  -5  -3  229.68    7.20
  -4  -5  -3  241.98    8.40
  -4  -5  -3  242.18   10.70
   4  -5   3  194.08   16.90
  -4  -5  -3  234.98    9.00
   4  -5   3  243.28   15.80
  -4  -5  -3  236.28    8.40
   4  -5   3  219.78   13.00
  -4  -5  -3  229.98    9.70
  -4  -5  -3  241.48    6.90
  -4   5  -3  249.28   14.20
  -4   5  -3  235.28   14.10
  -4   5  -3  201.18   13.50
  -4   5  -3  233.98   16.20
  -4   5  -3  244.38   15.40
  -4   5  -3  224.48   13.50
  -4   5  -3  234.78   14.70
   5  -5   3   11.90    7.50
   5  -5   3    9.50   10.10
   5  -5   3   -3.90    7.80
  -5  -5  -3   14.30    3.00
   5  -5   3    7.00    9.70
  -5  -5  -3    7.60    3.80
  -5  -5  -3    0.30    3.20
  -5  -5  -3   12.00    3.50
   5  -5   3    8.40    7.20
  -5  -5  -3    3.00    6.30
   5  -5   3   -9.00   13.50
  -5   5  -3    6.80   10.20
  -5   5  -3    1.30    9.20
  -5   5  -3   -4.40    8.70
  -5   5  -3    6.40    8.70
  -5   5  -3   20.30    9.30
  -5   5  -3    0.10    9.10
  -6  -5  -3   34.90    8.00
   6  -5   3   21.10    7.50
   6  -5   3   44.30   11.40
   6  -5   3   14.50    8.90
  -6  -5  -3   20.00    3.70
  -6  -5  -3   17.40    4.60
  -6   5  -3   39.00   11.10
  -6   5  -3   22.80   10.90
  -6   5  -3   17.00   10.20
  -6   5  -3   18.20    9.00
  -6   5  -3   24.90   11.80
  -6   5  -3   21.20    9.30
   7  -5   3  210.48   17.50
   7  -5   3  231.48   19.90
   7  -5   3  187.48   12.20
  -7  -5  -3  191.78    8.40
  -7  -5  -3  200.18    9.10
  -7  -5  -3  205.78   14.50
  -7   5  -3  237.88   18.70
  -7   5  -3  173.28   14.70
  -7   5  -3  192.68   17.80
  -7   5  -3  216.28   19.00
  -8  -5  -3   50.09    5.80
  -8  -5  -3   52.39    6.30
  -8  -5  -3   48.60   10.50
   8  -5   3   39.50   13.70
   8  -5   3   61.59   12.90
  -8   5  -3   49.40   13.00
  -8   5  -3   39.10   11.90
  -8   5  -3   45.50   14.40
  -8   5  -3   69.89   13.60
  -8   5  -3   47.20   13.00
  -9  -5  -3   -8.20    5.90
  -9  -5  -3   30.10    9.60
  -9  -5  -3    9.10   10.50
   9  -5   3   51.09   14.80
  -9  -5  -3   -3.70    6.50
   9  -5   3   21.00   13.60
  -9   5  -3   -0.40   14.00
  -9   5  -3   -4.70   12.80
  -9   5  -3   16.10   13.40
  -9   5  -3   17.80   13.20
  -9   5  -3  -23.00   11.10
 -10  -5  -3    1.10   11.20
 -10   5  -3    8.10   15.70
 -10   5  -3    4.90   15.90
 -10   5  -3   12.80   14.30
 -10  -6   3   18.40    7.50
 -10  -6   3   -7.70   11.70
  10  -6  -3    3.80   15.90
 -10  -6   3    3.00    6.80
 -10   6   3    3.80   24.90
 -10   6   3   19.20   17.50
 -10   6   3  -14.40   15.90
  -9  -6   3   -1.50    8.40
  -9  -6   3  -20.40   10.10
  -9  -6   3   -9.80    7.10
   9  -6  -3  -20.40   10.30
  -9  -6   3  -15.90    8.80
   9  -6  -3    1.10   11.50
  -9  -6   3   -4.10   10.90
  -9  -6   3   -1.40    7.20
   9  -6  -3   12.80   14.90
  -9   6   3   10.40   14.00
  -9   6   3   -8.80   14.90
  -9   6   3  -17.20   13.50
  -9   6   3  -11.10   14.10
   8  -6  -3  -11.10   10.60
   8  -6  -3    3.50   14.00
  -8  -6   3    4.00    8.40
  -8  -6   3    9.10   13.80
   8  -6  -3   -3.80   12.20
   8  -6  -3   -2.50   12.90
  -8  -6   3    6.30    7.50
  -8  -6   3    5.50   10.00
  -8  -6   3   10.50    8.90
  -8   6   3   -4.20   13.60
   8   6  -3    4.20    8.00
  -8   6   3  -14.00   11.60
  -8   6   3   16.50   14.80
  -8   6   3    3.10   13.60
  -8   6   3    0.80   12.50
   7  -6  -3  191.28   16.40
  -7  -6   3  255.37   15.70
  -7  -6   3  244.48   14.30
  -7  -6   3  260.17   13.70
  -7  -6   3  243.68   15.70
  -7  -6   3  279.57   16.20
   7  -6  -3  240.98   19.30
   7  -6  -3  245.28   19.70
   7  -6  -3  264.27   21.60
  -7  -6   3  230.08   14.50
  -7   6   3  246.98   22.90
   7   6  -3  226.38   10.10
   7   6  -3  215.98   12.60
   7   6  -3  238.18   11.70
  -7   6   3  220.38   19.30
  -7   6   3  276.37   21.40
  -7   6   3  277.87   21.80
  -6  -6   3  126.89   10.90
  -6  -6   3  129.29   10.40
  -6  -6   3  131.89   10.30
  -6  -6   3  127.69    9.90
   6  -6  -3  150.48   14.90
   6  -6  -3  104.29   13.20
   6  -6  -3  137.79   14.60
  -6  -6   3  117.49   11.00
   6  -6  -3  152.68   12.90
  -6   6   3  125.49   14.20
  -6   6   3  129.19   14.20
  -6   6   3  107.89   12.30
  -6   6   3  129.89   13.50
  -6   6   3  127.49   13.30
   6   6  -3  129.29   12.00
  -5  -6   3   -0.10    8.10
   5  -6  -3    6.50   10.10
  -5  -6   3   11.60    8.00
   5  -6  -3   21.80   11.10
   5  -6  -3   -4.90    8.40
  -5  -6   3   12.60    7.90
   5  -6  -3   24.40   10.40
  -5  -6   3   22.00    7.10
   5  -6  -3    4.00    9.00
  -5  -6   3    5.20    7.20
  -5  -6   3   11.90    7.40
   5   6  -3    4.10    7.10
  -5   6   3   11.00    8.80
  -5   6   3   17.80    9.50
  -5   6   3    0.40   10.60
  -5   6   3   24.50   10.80
  -5   6   3   26.00   17.90
  -5   6   3   18.90    9.90
   5   6  -3   15.20    6.50
   5   6  -3    5.10    6.70
   5   6  -3    1.30    6.20
  -5   6   3   24.40   10.70
   4  -6  -3  327.77   18.20
   4  -6  -3  303.07   18.10
  -4  -6   3  339.27   16.00
  -4  -6   3  307.87   14.30
   4  -6  -3  346.37   18.10
  -4  -6   3  338.57   15.00
  -4  -6   3  318.77   14.30
   4  -6  -3  315.37   17.20
   4  -6  -3  307.37   15.50
  -4  -6   3  339.37   16.10
   4  -6  -3  316.07   16.50
   4  -6  -3  320.77   16.60
   4   6  -3  340.47   14.20
  -4   6   3  340.37   18.00
  -4   6   3  313.27   17.00
  -4   6   3  312.07   17.00
   4   6  -3  332.67   17.20
  -4   6   3  342.37   18.20
   4   6  -3  335.77   14.60
  -4   6   3  310.77   16.00
   4   6  -3  352.16    9.90
   4   6  -3  325.37    9.60
   4   6  -3  323.97   13.80
   3  -6  -3  324.77   17.00
   3  -6  -3  297.17   15.50
  -3  -6   3  312.57   14.30
   3  -6  -3  291.97   15.50
  -3  -6   3  313.67   15.30
   3  -6  -3  326.47   14.60
  -3  -6   3  313.67   15.50
  -3  -6   3  313.17   13.30
  -3  -6   3  323.17   16.00
   3  -6  -3  270.07   15.80
   3  -6  -3  300.87   16.40
   3  -6  -3  297.27   15.40
  -3  -6   3  311.87   14.50
  -3   6   3  331.87   16.50
  -3   6   3  308.17   15.60
   3   6  -3  299.47   12.40
  -3   6   3  309.17   16.40
  -3   6   3  343.97   16.90
  -3   6   3  322.37   15.70
   3   6  -3  343.57   11.80
   3   6  -3  305.67   14.30
   3   6  -3  321.97   13.80
  -3   6   3  297.67   14.50
  -3   6   3  293.37   16.00
   3   6  -3  295.47   13.80
   2  -6  -3   25.00    8.40
   2  -6  -3   11.20    7.10
  -2  -6   3    8.00    7.10
  -2  -6   3   16.40    7.70
  -2  -6   3   27.60    6.40
  -2  -6   3   11.50    6.40
   2  -6  -3    5.50    7.40
  -2  -6   3   16.90    8.20
   2  -6  -3   17.30    7.80
   2  -6  -3   14.60    7.30
   2  -6  -3   19.60    6.60
  -2  -6   3   23.30    8.60
   2   6  -3   24.50    7.60
  -2   6   3   13.50    7.10
   2   6  -3   11.70    6.70
  -2   6   3   29.30    7.50
  -2   6   3    8.70    7.60
  -2   6   3   14.40    6.50
   2   6  -3   21.00    6.40
  -2   6   3   16.90    7.50
   2   6  -3   10.40    6.60
   2   6  -3   17.60    7.00
  -2   6   3   20.40    7.00
  -2   6   3   21.80    7.60
   2   6  -3   14.40    6.60
   2   6  -3   14.40    2.70
   1  -6  -3    1.90    6.50
  -1  -6   3   -3.30    6.70
   1  -6  -3   -1.20    6.40
   1  -6  -3    1.60    7.50
   1  -6  -3    2.30    6.40
   1  -6  -3    1.40    6.60
  -1  -6   3    9.10    7.90
  -1  -6   3   -5.70    8.10
   1  -6  -3    1.70    6.20
  -1  -6   3    2.40    6.70
  -1  -6   3   -1.20    6.40
   1   6  -3    3.60    6.80
  -1   6   3    3.90    6.80
   1   6  -3   11.30    6.30
  -1   6   3   -1.10    5.40
  -1   6   3    6.60    6.40
   1   6  -3   -3.60    6.50
   1   6  -3  -12.30    6.10
   1   6  -3   -8.40    3.80
  -1   6   3    0.80    5.90
  -1   6   3    7.00    6.40
  -1   6   3   -2.20    6.80
   1   6  -3   -3.40    6.90
  -1   6   3    1.50    6.00
   1   6  -3   -6.70    7.20
   0  -6  -3   40.30    6.60
   0  -6   3   34.40    7.90
   0  -6  -3   26.30    7.10
   0  -6   3   17.40    8.20
   0  -6  -3   49.99    8.10
   0  -6   3   36.60    8.00
   0  -6  -3   39.40    7.40
   0  -6   3   29.30    7.30
   0  -6   3   19.90    8.80
   0  -6  -3   32.40    6.40
   0  -6   3   31.60    8.00
   0  -6  -3   36.70    6.60
   0  -6  -3   53.29    7.30
   0   6  -3   35.60    8.30
   0   6  -3   46.60    6.40
   0   6   3   43.20    6.70
   0   6   3   32.30    6.40
   0   6  -3   36.70    8.20
   0   6  -3   24.60    7.10
   0   6   3   38.30    6.00
   0   6   3   35.60    6.40
   0   6   3   34.50    6.70
   0   6  -3   28.80    8.00
   0   6  -3   20.50    8.00
   0   6   3   41.40    6.60
   0   6   3   32.30    6.50
   0   6  -3   28.20    7.80
   1  -6   3   12.20    7.30
   1  -6   3   20.10    7.40
   1  -6   3   14.80    7.10
  -1  -6  -3   21.70    5.80
  -1  -6  -3   14.20    6.10
  -1  -6  -3    7.80    5.70
   1  -6   3   16.10    8.10
  -1  -6  -3   18.00    5.50
   1  -6   3   15.60    7.40
  -1  -6  -3   11.70    5.80
  -1  -6  -3   22.30    7.00
  -1  -6  -3   11.00    6.00
  -1   6  -3    5.60    7.20
   1   6   3   20.40    5.20
   1   6   3   15.10    5.50
   1   6   3   18.80    5.40
  -1   6  -3    6.80    6.90
  -1   6  -3   22.30    7.50
   1   6   3   23.80    5.00
   1   6   3   15.20    5.30
  -1   6  -3   22.10    8.00
   1   6   3   20.50    5.20
  -1   6  -3    6.90    7.50
  -1   6  -3    9.50    7.50
   2  -6   3  100.49    9.80
   2  -6   3  101.29   10.20
  -2  -6  -3   96.29    7.30
  -2  -6  -3   92.19    8.10
   2  -6   3   71.79    9.60
  -2  -6  -3   97.29    7.50
  -2  -6  -3  102.29    8.60
   2  -6   3  109.19   11.20
  -2  -6  -3   96.69    6.90
   2  -6   3   96.39    9.50
  -2  -6  -3  100.09    8.00
   2  -6   3   95.69   10.90
  -2   6  -3  105.09   10.40
   2   6   3   78.69    6.80
   2   6   3   96.69    7.90
   2   6   3   87.69    6.80
   2   6   3   91.39    7.40
  -2   6  -3   86.49   10.20
  -2   6  -3  102.29    9.70
  -2   6  -3  101.19   10.20
  -2   6  -3   87.99   10.40
  -2   6  -3  111.09   12.30
   2   6   3   84.89    7.40
  -2   6  -3   93.69   10.00
  -3  -6  -3   78.79    5.90
   3  -6   3   85.59   10.10
  -3  -6  -3   84.09    6.70
   3  -6   3   86.99    9.70
  -3  -6  -3   84.39    6.90
   3  -6   3   66.19   10.70
  -3  -6  -3   93.19    8.70
   3  -6   3   81.39   10.40
  -3  -6  -3   86.09    6.80
   3  -6   3   77.39    9.40
  -3  -6  -3   76.69    7.10
  -3  -6  -3   77.49    7.40
   3  -6   3   85.69   10.80
  -3   6  -3   57.19    9.50
   3   6   3   80.49    6.30
  -3   6  -3   64.69    9.40
   3   6   3   81.79    6.90
  -3   6  -3  105.99   11.70
  -3   6  -3   78.59   11.40
  -3   6  -3  106.49   11.90
  -3   6  -3   81.29   10.40
   3   6   3   79.09    6.40
  -3   6  -3   75.59   10.50
   3   6   3   68.69    5.50
   4  -6   3    0.10   10.70
  -4  -6  -3    6.80    4.40
   4  -6   3   -6.40    7.90
   4  -6   3   -5.40   10.30
  -4  -6  -3    3.80    5.30
  -4  -6  -3   -3.90    5.10
  -4  -6  -3    4.70    5.60
   4  -6   3   -4.80    8.40
   4  -6   3   -8.10    9.00
  -4  -6  -3   -4.90    5.80
  -4  -6  -3    2.90    5.30
  -4  -6  -3    6.90    3.80
   4  -6   3   12.00    8.10
  -4   6  -3    1.30    9.60
  -4   6  -3   -0.20    9.30
  -4   6  -3  -10.20   15.00
  -4   6  -3    4.60    9.30
   4   6   3    3.40    2.60
  -4   6  -3   -4.80    8.80
  -4   6  -3  -15.20    8.60
  -4   6  -3   -0.50    8.90
   4   6   3    4.40    2.90
   5  -6   3    4.00   10.80
  -5  -6  -3   -0.70    5.00
  -5  -6  -3    4.70    4.50
  -5  -6  -3   -0.50    5.20
   5  -6   3  -12.00   10.80
  -5  -6  -3    5.30    6.10
   5  -6   3    0.00    8.20
  -5  -6  -3    7.00    5.00
  -5   6  -3   13.10    9.60
  -5   6  -3    2.20   11.00
  -5   6  -3  -10.90   10.80
  -5   6  -3    9.90   10.50
  -5   6  -3    6.80    9.90
  -5   6  -3   -1.20   10.50
  -6  -6  -3   17.60    7.10
   6  -6   3   -6.30    8.30
   6  -6   3   18.30   12.00
   6  -6   3   -8.60   10.30
   6  -6   3   11.80   10.20
  -6  -6  -3    8.20    4.90
  -6  -6  -3    3.40    5.50
  -6   6  -3    5.40   11.20
  -6   6  -3   16.90   11.20
  -6   6  -3   -0.80   10.40
  -6   6  -3   13.40   12.10
  -6   6  -3   10.60   12.10
  -7  -6  -3  107.19    7.80
  -7  -6  -3  107.49   13.40
   7  -6   3  108.99   14.90
   7  -6   3   88.09   10.50
  -7  -6  -3  114.39    8.30
   7  -6   3   90.69   12.40
  -7   6  -3  100.09   15.20
  -7   6  -3  102.79   14.50
  -7   6  -3   76.69   13.20
  -7   6  -3  110.09   15.40
  -7   6  -3  103.79   14.30
  -8  -6  -3   10.70    6.30
  -8  -6  -3   23.50    6.60
  -8  -6  -3   16.20    9.10
   8  -6   3    8.00    7.00
   8  -6   3   26.70   12.40
   8  -6   3   38.70   14.50
  -8   6  -3   30.00   13.70
  -8   6  -3   -0.40   12.20
  -8   6  -3    9.60   14.50
  -8   6  -3   28.50   13.00
  -8   6  -3   24.10   11.60
  -9  -6  -3  -12.20    6.60
  -9  -6  -3  -11.50    9.40
   9  -6   3   36.80   15.90
  -9   6  -3   -4.70   12.80
  -9   6  -3    9.60   13.80
  -9   6  -3   29.00   14.80
  -9   6  -3   14.60   15.00
 -10  -7   3   -8.00   12.10
  10  -7  -3   18.30   15.80
 -10   7   3   25.00   17.70
 -10   7   3    2.80   16.80
  -9  -7   3   -4.20   11.30
  -9  -7   3   -7.70    8.80
   9  -7  -3   20.50   15.10
   9  -7  -3   -3.20   14.80
  -9  -7   3   -5.80    7.00
  -9  -7   3  -16.10    7.30
   9  -7  -3   22.20   13.50
  -9  -7   3    0.90    9.10
  -9   7   3   12.60   16.50
  -9   7   3   -0.70   15.30
  -9   7   3    1.50   17.60
  -8  -7   3   37.00   10.20
  -8  -7   3   24.70   11.40
  -8  -7   3   31.00    9.80
   8  -7  -3   40.90   14.20
   8  -7  -3   57.69   16.10
  -8  -7   3   34.20    8.60
  -8  -7   3   32.90    8.10
   8  -7  -3   16.80   14.80
  -8   7   3   20.20   16.30
  -8   7   3   59.39   16.00
  -8   7   3   46.50   15.20
  -8   7   3   10.10   14.60
  -7  -7   3   11.00   10.30
   7  -7  -3   34.10   13.60
   7  -7  -3   12.80   13.90
  -7  -7   3   14.10    8.40
   7  -7  -3   28.10   13.40
  -7  -7   3   14.90   10.00
  -7  -7   3   17.90   10.90
  -7  -7   3   32.30    8.40
  -7   7   3   25.30   15.60
  -7   7   3   12.30   12.30
  -7   7   3    3.80   16.10
   7   7  -3    8.90    6.60
   7   7  -3    9.30    5.50
  -7   7   3   15.70   12.80
   7   7  -3   11.90    6.40
  -6  -7   3   19.10    8.30
   6  -7  -3   29.80   12.20
   6  -7  -3   33.30   13.90
   6  -7  -3   40.10   13.70
  -6  -7   3   32.20   10.20
  -6  -7   3   22.60    9.60
  -6  -7   3   16.50    9.40
  -6  -7   3   34.00    8.40
  -6  -7   3   34.80    8.80
  -6   7   3   32.40   13.20
   6   7  -3   26.10    7.20
  -6   7   3   18.30   11.80
  -6   7   3   50.79   13.30
  -6   7   3   26.50   12.20
  -6   7   3   45.90   14.30
   6   7  -3    8.50    7.30
  -5  -7   3  366.26   18.10
  -5  -7   3  398.46   17.40
  -5  -7   3  379.06   16.00
   5  -7  -3  363.86   18.30
  -5  -7   3  406.56   19.10
   5  -7  -3  418.66   21.30
  -5  -7   3  381.26   16.90
  -5  -7   3  373.36   17.90
   5  -7  -3  380.96   21.90
   5  -7  -3  371.66   19.90
   5  -7  -3  391.16   21.50
  -5   7   3  391.16   20.60
   5   7  -3  373.56   15.40
  -5   7   3  364.36   20.50
  -5   7   3  403.86   22.30
  -5   7   3  427.36   21.90
   5   7  -3  371.16   16.40
   5   7  -3  328.47   16.20
  -5   7   3  388.06   20.60
  -4  -7   3  211.48   16.50
  -4  -7   3  238.58   15.60
   4  -7  -3  273.27   17.40
   4  -7  -3  259.57   18.50
  -4  -7   3  232.98   16.20
   4  -7  -3  254.77   18.20
   4  -7  -3  208.98   14.60
  -4  -7   3  238.08   13.30
   4  -7  -3  234.48   16.70
  -4  -7   3  223.38   14.90
   4  -7  -3  247.58   16.30
  -4  -7   3  236.68   14.90
   4   7  -3  239.88    8.90
  -4   7   3  199.98   17.00
  -4   7   3  251.67   16.90
   4   7  -3  227.78   13.80
  -4   7   3  282.27   18.30
   4   7  -3  212.08   12.70
  -4   7   3  238.98   18.00
   4   7  -3  218.78   12.90
  -4   7   3  230.78   16.40
   4   7  -3  213.38   13.80
   4   7  -3  221.68    8.60
  -4   7   3  243.58   18.40
  -4   7   3  246.08   16.70
  -3  -7   3  303.67   17.90
  -3  -7   3  270.77   16.70
  -3  -7   3  252.77   15.80
   3  -7  -3  275.77   16.40
   3  -7  -3  274.47   17.90
   3  -7  -3  294.07   16.40
  -3  -7   3  271.27   14.20
   3  -7  -3  260.87   17.60
   3  -7  -3  317.67   17.80
  -3  -7   3  312.27   15.50
[truncated: 4,941,295 more chars]
