# Supplementary material for: The crystal structures and Hirshfeld surface analysis of three new bromo-substituted 3-methyl-1-(phenyl­sulfon­yl)-1H-indole derivatives
Source: Acta Crystallogr E Crystallogr Commun. 2024 May 31;80(Pt 6):682–90. doi: 10.1107/S2056989024004985 (PMC11151307; doi:10.1107/S2056989024004985)
Supplement: Supplementary file 2 [file e-80-00682-Isup2.hkl]

data_I                                                                          
_shelx_title ' SM15_a.res in P2(1)/c'                                           
_shelx_refln_list_code          4                                               
_shelx_F_calc_maximum      135.45                                               
_exptl_crystal_F_000       736.00                                               
_reflns_d_resolution_high  0.7098                                               
                                                                                
loop_                                                                           
 _space_group_symop_operation_xyz                                               
 'x, y, z'                                                                      
 '-x, y+1/2, -z+1/2'                                                            
 '-x, -y, -z'                                                                   
 'x, -y-1/2, z-1/2'                                                             
                                                                                
_cell_length_a     7.9785                                                       
_cell_length_b    11.0998                                                       
_cell_length_c    17.5397                                                       
_cell_angle_alpha  90.000                                                       
_cell_angle_beta   99.037                                                       
_cell_angle_gamma  90.000                                                       
                                                                                
_shelx_F_squared_multiplier     1.000                                           
                                                                                
loop_                                                                           
 _refln_index_h                                                                 
 _refln_index_k                                                                 
 _refln_index_l                                                                 
 _refln_F_squared_calc                                                          
 _refln_F_squared_meas                                                          
 _refln_F_squared_sigma                                                         
 _refln_observed_status                                                         
   3   0   0       3934.49       3520.78        27.45 o                         
   4   0   0       2305.05       2425.39        20.91 o                         
   5   0   0       2236.07       2186.77        17.63 o                         
   6   0   0        313.38        333.75         6.50 o                         
   7   0   0        137.30        153.34         5.16 o                         
   8   0   0        104.15         74.39         5.05 o                         
   9   0   0          0.94          5.05         6.56 o                         
  10   0   0          9.10         21.84         7.22 o                         
  11   0   0          3.23          8.57        10.25 o                         
   2   1   0         97.72         83.02         1.24 o                         
   3   1   0         12.81         23.86         1.19 o                         
   4   1   0       1388.82       1233.87         7.04 o                         
   5   1   0        310.70        329.78         3.88 o                         
   6   1   0         86.87         97.44         2.59 o                         
   7   1   0        178.50        210.63         4.09 o                         
   8   1   0         58.80         76.71         4.10 o                         
   9   1   0        107.82         98.88         5.32 o                         
  10   1   0         15.39         32.88         6.24 o                         
  11   1   0          4.06          7.27         7.53 o                         
   0   2   0       1102.46       1139.37        24.74 o                         
   1   2   0       1253.51       1169.72         5.69 o                         
   2   2   0       5988.68       6309.69        31.00 o                         
   3   2   0        314.02        362.67         3.07 o                         
   4   2   0          9.35         10.20         1.46 o                         
   5   2   0        777.20        769.95         5.67 o                         
   6   2   0        567.63        549.92         5.82 o                         
   7   2   0          0.78          8.81         2.83 o                         
   8   2   0         17.91         11.78         3.35 o                         
   9   2   0          1.47          8.64         4.56 o                         
  10   2   0          1.23         13.62         5.99 o                         
  11   2   0          0.01         14.65        15.33 o                         
   2   3   0       2187.91       2046.12        10.97 o                         
   3   3   0       8160.20       8429.00        40.64 o                         
   4   3   0       1215.32       1142.69         7.03 o                         
   5   3   0       1453.89       1511.65        10.39 o                         
   6   3   0         23.12         25.41         2.43 o                         
   7   3   0        165.87        213.10         5.22 o                         
   8   3   0        154.71        169.85         6.10 o                         
   9   3   0          5.78         19.13         4.73 o                         
  10   3   0          5.88          1.84         9.03 o                         
   0   4   0       8953.23       9204.20        56.82 o                         
   1   4   0         13.10         27.40         1.50 o                         
   2   4   0         29.69         32.71         1.86 o                         
   3   4   0       1496.38       1431.34         8.53 o                         
   4   4   0        444.63        448.29         4.34 o                         
   5   4   0        832.48        894.06         6.68 o                         
   6   4   0         12.09         12.86         2.91 o                         
   7   4   0         12.39         22.73         4.24 o                         
   8   4   0          8.73         21.54         3.61 o                         
   9   4   0          1.73         13.85         6.55 o                         
  10   4   0         17.11         30.02         8.83 o                         
   1   5   0         31.50         59.44         2.05 o                         
   2   5   0       1719.55       1820.42         9.47 o                         
   3   5   0       1312.19       1272.37         8.55 o                         
   4   5   0          0.89          2.07         2.09 o                         
   5   5   0         34.29         39.03         2.16 o                         
   6   5   0        535.64        513.00         8.90 o                         
   7   5   0        254.53        243.59         5.20 o                         
   8   5   0         73.75         91.25         4.16 o                         
   9   5   0         79.42         92.39         7.00 o                         
  10   5   0         33.77         10.70        10.19 o                         
   0   6   0       4583.93       4311.00        28.41 o                         
   1   6   0        357.70        307.21         3.80 o                         
   2   6   0       4404.24       4219.45        20.50 o                         
   3   6   0        560.64        516.18         5.37 o                         
   4   6   0        685.18        698.07         6.66 o                         
   5   6   0       1437.30       1439.18         9.14 o                         
   6   6   0        421.23        370.21         6.10 o                         
   7   6   0        102.70        114.79         5.49 o                         
   8   6   0          0.77          0.06         3.98 o                         
   9   6   0          0.26          4.67         5.27 o                         
  10   6   0         58.89         89.74        15.74 o                         
   1   7   0       1069.24       1071.99         7.20 o                         
   2   7   0        459.58        395.54         4.61 o                         
   3   7   0        689.77        724.12         6.80 o                         
   4   7   0        332.19        330.62         5.05 o                         
   5   7   0         43.17         43.12         3.42 o                         
   6   7   0        199.95        222.65         5.77 o                         
   7   7   0         63.10         52.05         3.31 o                         
   8   7   0          5.27         10.43         4.57 o                         
   9   7   0          5.61          8.72        11.43 o                         
   0   8   0         40.10         62.33         4.71 o                         
   1   8   0        200.81        237.20         4.44 o                         
   2   8   0         76.34         77.77         4.04 o                         
   3   8   0        155.59        161.57         3.50 o                         
   4   8   0          6.31          0.86         4.28 o                         
   5   8   0        212.68        179.71         5.05 o                         
   6   8   0        121.62        107.73         4.71 o                         
   7   8   0          0.71          7.11         4.69 o                         
   8   8   0          7.72         13.70         6.37 o                         
   9   8   0         30.54          4.46        12.45 o                         
   1   9   0       3887.57       3732.63        19.94 o                         
   2   9   0        179.19        185.95         5.00 o                         
   3   9   0        946.84        924.08         8.36 o                         
   4   9   0        423.88        389.76         7.59 o                         
   5   9   0         10.12         13.66         5.83 o                         
   6   9   0        764.42        711.08        17.67 o                         
   7   9   0        111.10        102.40         5.93 o                         
   8   9   0          5.59          9.18         7.39 o                         
   9   9   0          0.48        -12.90        18.00 o                         
   0  10   0        420.16        404.29         9.98 o                         
   1  10   0        339.93        325.55         6.29 o                         
   2  10   0        798.36        789.37         8.91 o                         
   3  10   0         59.76         57.36         4.25 o                         
   4  10   0         87.71         82.57         7.33 o                         
   5  10   0        449.02        472.84        12.77 o                         
   6  10   0         27.85         31.46         6.51 o                         
   7  10   0          0.77          5.73         6.28 o                         
   8  10   0          1.22         -2.94         9.32 o                         
   1  11   0         39.41         42.35         6.44 o                         
   2  11   0         31.56         25.46         5.47 o                         
   3  11   0         62.37         59.53         5.01 o                         
   4  11   0          0.20          3.97         8.91 o                         
   5  11   0        102.35         93.87         8.47 o                         
   6  11   0          3.46          9.63         6.71 o                         
   7  11   0          1.35         -1.77         8.12 o                         
   0  12   0        629.50        565.70        17.32 o                         
   1  12   0         65.11         59.17         6.49 o                         
   2  12   0        332.30        330.86         7.87 o                         
   3  12   0        110.33        109.93         7.21 o                         
   4  12   0        183.44        185.39         9.72 o                         
   5  12   0        171.49        168.70        12.55 o                         
   6  12   0         16.83         14.33         9.76 o                         
   7  12   0         24.22         21.60        10.70 o                         
   1  13   0        241.38        223.74         8.22 o                         
   2  13   0         93.91         92.62         6.91 o                         
   3  13   0         25.67         27.11         6.07 o                         
   4  13   0        119.82        131.32        14.53 o                         
   5  13   0          6.65          1.19        10.65 o                         
   6  13   0         70.28         93.97        11.64 o                         
   0  14   0         30.85         29.05        14.37 o                         
   1  14   0         17.66         22.30         8.02 o                         
   2  14   0         10.53         11.76         8.82 o                         
   3  14   0         45.45         51.05        10.85 o                         
   4  14   0         70.27         90.71        13.41 o                         
   1  15   0        142.70        152.89        14.05 o                         
   2  15   0         16.61         34.74        10.09 o                         
   3  15   0         29.56         93.63        23.56 o                         
 -11   1   1         22.62         15.89         7.72 o                         
 -10   1   1         83.61         89.13         7.02 o                         
  -9   1   1          6.12         18.30         5.15 o                         
  -8   1   1         11.21         22.36         3.88 o                         
  -7   1   1        554.38        516.84         5.65 o                         
  -6   1   1        603.54        647.55         5.71 o                         
  -5   1   1        537.17        473.82         4.43 o                         
  -4   1   1        216.60        206.48         2.79 o                         
  -3   1   1       4218.56       3998.87        20.03 o                         
  -2   1   1        101.34        121.65         1.62 o                         
  -1   1   1       1551.02       1126.98        47.75 o                         
   1   1   1       8484.59       5114.99        83.18 o                         
   2   1   1       5429.66       5249.79        29.17 o                         
   3   1   1        539.45        524.81         4.08 o                         
   4   1   1       1840.23       2020.71        12.11 o                         
   5   1   1        463.52        432.39         4.68 o                         
   6   1   1        570.93        539.08         5.49 o                         
   7   1   1         44.98         47.11         2.99 o                         
   8   1   1         86.11        122.09         4.36 o                         
   9   1   1        135.82        130.27         5.50 o                         
  10   1   1          0.08         10.80         4.95 o                         
 -11   2   1          9.77         18.07         7.76 o                         
 -10   2   1         14.71         13.56         6.78 o                         
  -9   2   1         45.92         60.03         4.88 o                         
  -8   2   1          1.47          4.00         3.72 o                         
  -7   2   1        119.17        168.55         3.92 o                         
  -6   2   1       2115.73       2080.76        11.79 o                         
  -5   2   1        140.05        149.73         2.82 o                         
  -4   2   1        557.96        528.59         4.32 o                         
  -3   2   1       1258.25       1279.53         7.88 o                         
  -2   2   1      12937.57      12516.90        71.38 o                         
  -1   2   1       3264.22       3462.44        16.28 o                         
   0   2   1       7282.78       7286.88        55.31 o                         
   2   2   1        986.49       1104.71         6.35 o                         
   3   2   1       4527.49       4802.15        32.58 o                         
   4   2   1       2314.58       2218.61        12.92 o                         
   5   2   1        208.58        201.94         3.56 o                         
   6   2   1        549.76        563.64         5.25 o                         
   7   2   1        307.45        269.82         5.14 o                         
   8   2   1         30.31         34.79         3.72 o                         
   9   2   1         34.91         67.72         8.79 o                         
  10   2   1          1.80         -3.15         8.03 o                         
 -10   3   1         14.14         16.22         5.53 o                         
  -9   3   1         72.85         71.22         5.87 o                         
  -8   3   1        122.50        117.68         4.39 o                         
  -7   3   1        125.00        132.66         3.65 o                         
  -6   3   1         41.63         49.26         3.04 o                         
  -5   3   1        236.05        231.05         5.40 o                         
  -4   3   1        236.50        246.15         3.80 o                         
  -3   3   1         70.72        100.72         2.31 o                         
  -2   3   1       1076.26       1154.62         6.23 o                         
  -1   3   1         19.80         25.44         1.32 o                         
   0   3   1       1952.36       2047.44         9.79 o                         
   1   3   1          7.74         19.33         1.24 o                         
   2   3   1        850.58        869.97         5.25 o                         
   3   3   1       1574.91       1671.74         9.00 o                         
   4   3   1        206.79        186.14         6.21 o                         
   5   3   1        523.99        515.25         5.08 o                         
   6   3   1        564.98        555.96         5.55 o                         
   7   3   1         48.53         53.97         4.00 o                         
   8   3   1          1.16          6.43         4.47 o                         
   9   3   1         42.62         50.39         6.37 o                         
  10   3   1         34.60         22.72         9.04 o                         
 -10   4   1         42.31         29.84         9.03 o                         
  -9   4   1          3.62         20.41         4.37 o                         
  -8   4   1        153.01        143.39         4.36 o                         
  -7   4   1         99.24        114.50         3.32 o                         
  -6   4   1         33.84         30.52         3.71 o                         
  -5   4   1        129.04        137.93         2.83 o                         
  -4   4   1       1452.73       1285.43         8.02 o                         
  -3   4   1        337.29        352.26         4.37 o                         
  -2   4   1       1647.03       1587.30         8.57 o                         
  -1   4   1       2852.28       2825.92        13.21 o                         
   0   4   1        195.24        149.10         2.38 o                         
   1   4   1       9198.41       9485.78        42.95 o                         
   2   4   1        114.54         85.30         2.33 o                         
   3   4   1       4936.72       4864.27        24.19 o                         
   4   4   1         34.64         31.81         2.10 o                         
   5   4   1         71.86         67.60         2.63 o                         
   6   4   1        312.14        324.07         6.36 o                         
   7   4   1          3.94         17.49         3.87 o                         
   8   4   1        100.69        116.12         6.52 o                         
   9   4   1         92.71         59.40         7.05 o                         
  10   4   1         36.70         43.32         8.69 o                         
 -10   5   1          0.33         -8.97         9.87 o                         
  -9   5   1        112.02         99.42         5.78 o                         
  -8   5   1         31.95         44.88         3.95 o                         
  -7   5   1        156.55        161.40         4.46 o                         
  -6   5   1        113.19        132.68         3.40 o                         
  -5   5   1        104.23         99.84         2.84 o                         
  -4   5   1        277.02        298.16         4.00 o                         
  -3   5   1       1227.29       1146.97         8.18 o                         
  -2   5   1       1791.95       1795.25         9.58 o                         
  -1   5   1       6283.29       6421.42        30.43 o                         
   0   5   1       2071.94       2018.19        10.72 o                         
   1   5   1         16.91         19.90         1.88 o                         
   2   5   1       9060.40       9316.90        42.49 o                         
   3   5   1         70.11         45.48         2.43 o                         
   4   5   1       1556.16       1626.57         9.82 o                         
   5   5   1        558.95        550.40         6.28 o                         
   6   5   1          1.45          6.08         3.34 o                         
   7   5   1        226.46        224.73         6.08 o                         
   8   5   1         19.07         34.84         5.42 o                         
   9   5   1         41.49         45.45         6.27 o                         
  10   5   1         14.02         25.27        12.75 o                         
 -10   6   1          2.26         11.26        13.37 o                         
  -9   6   1         22.50         13.16         6.82 o                         
  -8   6   1          3.21          0.72         3.82 o                         
  -7   6   1          3.41         -0.42         3.48 o                         
  -6   6   1        167.34        190.16         4.73 o                         
  -5   6   1        953.16        903.83         7.59 o                         
  -4   6   1        243.13        232.78         4.95 o                         
  -3   6   1         86.96         75.65         2.95 o                         
  -2   6   1       2359.68       2515.65        13.17 o                         
  -1   6   1       2818.08       3065.14        15.47 o                         
   0   6   1         72.62         97.06         2.67 o                         
   1   6   1        233.02        197.12         3.21 o                         
   2   6   1         50.55         64.57         2.38 o                         
   3   6   1         94.42         91.50         2.96 o                         
   4   6   1       1172.29       1168.91         8.41 o                         
   5   6   1         57.20         73.74         3.58 o                         
   6   6   1          3.38         15.24         3.61 o                         
   7   6   1        124.93        117.20         4.41 o                         
   8   6   1          0.02          0.45         6.82 o                         
   9   6   1         27.41         31.46        10.90 o                         
  10   6   1          0.00          7.54        13.91 o                         
  -9   7   1         49.26         39.12        10.78 o                         
  -8   7   1         30.64         38.22         5.40 o                         
  -7   7   1         93.38         81.52         5.64 o                         
  -6   7   1          8.40          5.14         3.46 o                         
  -5   7   1        928.87        894.15        12.27 o                         
  -4   7   1         31.48         28.20         3.68 o                         
  -3   7   1        306.28        255.25         4.35 o                         
  -2   7   1       2148.73       2264.08        12.71 o                         
  -1   7   1        495.85        476.24         5.09 o                         
   0   7   1       6020.87       5997.56        29.81 o                         
   1   7   1       1279.49       1312.11         8.13 o                         
   2   7   1        181.17        169.09         3.31 o                         
   3   7   1        866.22        773.32         6.78 o                         
   4   7   1       1289.91       1281.24         8.87 o                         
   5   7   1          2.17         -1.18         3.84 o                         
   6   7   1         69.21         80.92         3.94 o                         
   7   7   1        254.11        272.91         6.06 o                         
   8   7   1        102.67         90.82         7.63 o                         
   9   7   1         25.13         18.61         8.15 o                         
  -9   8   1         22.44         41.64        17.09 o                         
  -8   8   1         91.38         91.24         5.75 o                         
  -7   8   1        229.78        241.29         7.26 o                         
  -6   8   1         20.12         30.53         6.45 o                         
  -5   8   1        181.95        168.83         5.79 o                         
  -4   8   1       2381.15       2332.07        16.76 o                         
  -3   8   1          8.38         -3.20         3.20 o                         
  -2   8   1        280.04        275.42         4.62 o                         
  -1   8   1       3336.31       3254.16        17.17 o                         
   0   8   1       1776.03       1721.34        10.32 o                         
   1   8   1        742.79        709.12         6.41 o                         
   2   8   1        366.95        311.45         4.83 o                         
   3   8   1       1804.91       1814.01        11.50 o                         
   4   8   1          6.53         -1.94         3.40 o                         
   5   8   1         36.87         27.44         3.35 o                         
   6   8   1        320.00        337.86         7.05 o                         
   7   8   1         56.76         65.61         6.71 o                         
   8   8   1        102.48        128.82         9.29 o                         
   9   8   1          0.94        -10.01        11.45 o                         
  -9   9   1         24.66          4.12        16.36 o                         
  -8   9   1         65.43         46.51         7.24 o                         
  -7   9   1          9.44         22.92         8.25 o                         
  -6   9   1         34.28         41.42         6.38 o                         
  -5   9   1         42.97         58.26         6.58 o                         
  -4   9   1         79.88         57.71         5.25 o                         
  -3   9   1        144.74        161.71         5.02 o                         
  -2   9   1        211.53        214.99         4.83 o                         
  -1   9   1         21.55         14.91         3.66 o                         
   0   9   1          4.81         20.58         3.53 o                         
   1   9   1         37.75         35.78         3.67 o                         
   2   9   1          3.55         16.73         3.85 o                         
   3   9   1        158.73        150.77         4.52 o                         
   4   9   1          9.01         11.72         4.41 o                         
   5   9   1          8.47         22.00         4.67 o                         
   6   9   1        155.43        181.37         6.50 o                         
   7   9   1        114.38        120.15         8.08 o                         
   8   9   1          5.79          8.77        12.33 o                         
  -8  10   1          1.95         -8.53         8.53 o                         
  -7  10   1          1.47          7.42         7.38 o                         
  -6  10   1         55.37         54.83         6.45 o                         
  -5  10   1        314.63        301.31         9.04 o                         
  -4  10   1        481.69        455.95        11.00 o                         
  -3  10   1         85.61         88.47         5.08 o                         
  -2  10   1       1090.42        982.62         9.92 o                         
  -1  10   1         25.27         38.40         4.66 o                         
   0  10   1          5.11         -4.64         4.64 o                         
   1  10   1        146.91        155.33         5.39 o                         
   2  10   1          0.20         -3.98         3.98 o                         
   3  10   1        486.79        458.76         8.26 o                         
   4  10   1         11.53         17.47         6.89 o                         
   5  10   1         35.85         44.19         5.52 o                         
   6  10   1          1.17          5.74         7.35 o                         
   7  10   1          6.06         10.14         7.07 o                         
   8  10   1          5.77         12.05         9.38 o                         
  -7  11   1         10.74          4.88         7.74 o                         
  -6  11   1          0.84         -1.03         8.47 o                         
  -5  11   1        435.22        468.38        14.79 o                         
  -4  11   1         93.91        117.56         8.53 o                         
  -3  11   1        844.55        786.22        17.14 o                         
  -2  11   1        942.40        941.41        12.24 o                         
  -1  11   1        496.43        460.76         8.49 o                         
   0  11   1       1345.44       1353.42        12.83 o                         
   1  11   1          4.20          3.36         5.14 o                         
   2  11   1        473.24        462.98         9.25 o                         
   3  11   1        205.39        207.18         8.36 o                         
   4  11   1        172.83        175.01         8.85 o                         
   5  11   1         42.78         55.48         6.90 o                         
   6  11   1         42.43         27.97         9.57 o                         
   7  11   1        114.94        121.97         8.26 o                         
  -7  12   1         56.87         60.43         9.39 o                         
  -6  12   1          0.62         -2.69         9.61 o                         
  -5  12   1          9.60         14.42         7.63 o                         
  -4  12   1         86.41         83.86         8.13 o                         
  -3  12   1         41.81         39.04         6.97 o                         
  -2  12   1          6.23         -5.95         5.95 o                         
  -1  12   1         81.48         72.98         6.77 o                         
   0  12   1         12.97          1.41         5.97 o                         
   1  12   1          9.73          3.49         6.31 o                         
   2  12   1        129.74        106.75         6.26 o                         
   3  12   1          8.10          9.84         7.24 o                         
   4  12   1          8.57          8.19         8.26 o                         
   5  12   1          3.47         -3.38         6.76 o                         
   6  12   1          3.65          9.61         9.40 o                         
   7  12   1          2.11         28.46        34.57 o                         
  -6  13   1          0.16         15.49        11.11 o                         
  -5  13   1         11.98         16.66        11.27 o                         
  -4  13   1         97.67        103.18         9.79 o                         
  -3  13   1        117.73        129.32         9.35 o                         
  -2  13   1        121.17        140.22         7.91 o                         
  -1  13   1        112.46        112.94         8.20 o                         
   0  13   1        118.58        123.95         7.97 o                         
   1  13   1          2.32         -6.59         6.59 o                         
   2  13   1        161.72        161.32         7.56 o                         
   3  13   1          3.79          1.34         7.80 o                         
   4  13   1         12.60         22.65        10.58 o                         
   5  13   1         61.91         56.70        11.59 o                         
   6  13   1         78.90         96.62        11.86 o                         
  -4  14   1         87.53        107.72        13.42 o                         
  -3  14   1        153.25        158.99        10.71 o                         
  -2  14   1        349.49        338.61        11.24 o                         
  -1  14   1        237.52        221.38         9.40 o                         
   0  14   1         27.59         38.69         9.06 o                         
   1  14   1        308.70        312.49        10.68 o                         
   2  14   1          8.93         16.81         8.67 o                         
   3  14   1        216.02        211.19        12.05 o                         
   4  14   1          8.12         32.93        13.59 o                         
  -3  15   1        103.29        109.93        14.19 o                         
  -2  15   1         32.00         42.35        10.31 o                         
  -1  15   1         20.06         23.21        10.70 o                         
   0  15   1          9.71         29.65        13.40 o                         
   1  15   1         38.22         55.83        11.51 o                         
   2  15   1          6.32         21.06         9.66 o                         
 -11   0   2          7.27         27.32        11.97 o                         
 -10   0   2         63.06         66.13        11.02 o                         
  -9   0   2        153.49        122.51         8.30 o                         
  -8   0   2        488.28        547.00        10.08 o                         
  -7   0   2        595.82        554.58         9.41 o                         
  -6   0   2        287.51        257.16         5.88 o                         
  -5   0   2       5121.33       4938.51        33.86 o                         
  -4   0   2        346.13        319.69         4.40 o                         
  -3   0   2        953.34        912.58         7.41 o                         
   1   0   2       4749.86       4819.76        56.59 o                         
   3   0   2        757.86        692.68         6.40 o                         
   4   0   2        948.37        987.67         9.00 o                         
   5   0   2        967.94       1030.92         9.74 o                         
   6   0   2        632.76        581.85         7.02 o                         
   7   0   2       1192.34       1318.54        16.94 o                         
   8   0   2        112.34         74.22         5.70 o                         
   9   0   2          0.80         -1.13         6.87 o                         
  10   0   2          2.55          3.63         7.29 o                         
 -11   1   2         13.93         -3.08         8.29 o                         
 -10   1   2         19.18         20.97         5.61 o                         
  -9   1   2         28.62         39.73         5.17 o                         
  -8   1   2          0.36          1.58         3.81 o                         
  -7   1   2        106.51         94.36         3.77 o                         
  -6   1   2        715.11        677.22         5.52 o                         
  -5   1   2         20.10         31.74         2.14 o                         
  -4   1   2        994.60        992.82         6.11 o                         
  -3   1   2       3405.71       3670.37        17.12 o                         
  -2   1   2       4806.26       5372.08        23.91 o                         
  -1   1   2       5501.54       4892.08       101.31 o                         
   1   1   2        881.38       1015.47         6.62 o                         
   2   1   2         79.29         52.50         1.44 o                         
   3   1   2       3231.28       3322.88        18.86 o                         
   4   1   2        315.19        332.12         3.43 o                         
   5   1   2         62.93         76.34         2.46 o                         
   6   1   2        834.71        864.31         7.62 o                         
   7   1   2        523.33        485.40         5.51 o                         
   8   1   2         14.61         13.98         3.69 o                         
   9   1   2         21.61         33.25         4.82 o                         
  10   1   2         10.41         19.42         5.92 o                         
 -11   2   2          0.02         -8.29         8.29 o                         
 -10   2   2         24.06         28.07         6.98 o                         
  -9   2   2          6.41          9.80         4.92 o                         
  -8   2   2          4.58          5.23         3.83 o                         
  -7   2   2        170.94        167.94         3.62 o                         
  -6   2   2        221.89        235.25         4.79 o                         
  -5   2   2         13.15          8.68         2.16 o                         
  -4   2   2       1169.18       1355.70         8.04 o                         
  -3   2   2       3257.93       3298.18        15.90 o                         
  -2   2   2         62.55        102.77         1.76 o                         
  -1   2   2          8.49         11.20         1.18 o                         
   0   2   2        533.18        571.50         3.55 o                         
   1   2   2        634.11        638.16         3.83 o                         
   2   2   2        133.30        103.48         2.39 o                         
   3   2   2        744.24        764.08         7.40 o                         
   4   2   2       2139.68       2110.83        14.56 o                         
   5   2   2         81.19         91.46         2.85 o                         
   6   2   2        228.82        233.74         4.38 o                         
   7   2   2          3.20          7.77         2.87 o                         
   8   2   2         81.83         66.33         4.30 o                         
   9   2   2          4.70          3.40         8.98 o                         
  10   2   2         33.10         36.27        11.43 o                         
 -11   3   2          2.17         -9.36        22.92 o                         
 -10   3   2          3.15          2.60         6.40 o                         
  -9   3   2         57.25         79.33         6.62 o                         
  -8   3   2         22.19         24.59         3.68 o                         
  -7   3   2         23.12         11.75         2.84 o                         
  -6   3   2       1870.86       1847.13        11.93 o                         
  -5   3   2         62.09         55.09         2.53 o                         
  -4   3   2       4550.92       4749.07        24.35 o                         
  -3   3   2        609.14        748.01         4.73 o                         
  -2   3   2       9120.64       8905.05        41.16 o                         
  -1   3   2      11908.42      12222.29        57.13 o                         
   0   3   2       2311.71       2386.06        11.54 o                         
   1   3   2       6788.62       6751.62        30.65 o                         
   2   3   2        199.65        284.09         2.63 o                         
   3   3   2       3129.76       3013.17        18.53 o                         
   4   3   2       1012.50       1050.67         8.84 o                         
   5   3   2        766.65        748.75         8.64 o                         
   6   3   2        316.93        340.91         5.50 o                         
   7   3   2        246.30        211.88         6.72 o                         
   8   3   2         51.99         58.60         6.01 o                         
   9   3   2          4.39         22.97         6.85 o                         
  10   3   2         74.63         58.62        11.06 o                         
 -10   4   2          8.48         12.61         5.41 o                         
  -9   4   2          4.44          5.82         4.90 o                         
  -8   4   2        136.71        156.62         4.60 o                         
  -7   4   2          4.77          1.58         3.83 o                         
  -6   4   2          2.19         -3.18         3.18 o                         
  -5   4   2       1584.85       1616.68        10.08 o                         
  -4   4   2       1852.14       1788.52        10.40 o                         
  -3   4   2        679.27        747.01         5.24 o                         
  -2   4   2       3522.13       3702.53        20.29 o                         
  -1   4   2       3235.82       3200.21        15.16 o                         
   0   4   2        765.31        769.43         4.76 o                         
   1   4   2         96.38         90.63         1.95 o                         
   2   4   2       1053.15        939.38         5.83 o                         
   3   4   2       2602.24       2892.20        14.61 o                         
   4   4   2        400.11        435.96         4.82 o                         
   5   4   2         12.10         11.30         2.26 o                         
   6   4   2         10.47         15.51         3.49 o                         
   7   4   2         54.19         71.51         4.03 o                         
   8   4   2          2.07         11.73         5.79 o                         
   9   4   2         12.83         30.90         6.41 o                         
  10   4   2         21.84         16.06        11.33 o                         
 -10   5   2         50.27         42.66         8.25 o                         
  -9   5   2         43.61         42.44         4.35 o                         
  -8   5   2         71.19         71.19         4.98 o                         
  -7   5   2         42.84         50.33         3.39 o                         
  -6   5   2        107.20         94.80         3.01 o                         
  -5   5   2          3.87         -2.30         2.30 o                         
  -4   5   2        784.39        782.58         6.54 o                         
  -3   5   2        244.04        272.07         4.12 o                         
  -2   5   2        379.76        351.88         4.09 o                         
  -1   5   2         56.93         58.22         2.22 o                         
   0   5   2        179.31        202.91         3.13 o                         
   1   5   2       1075.11        945.99         5.95 o                         
   2   5   2        195.94        194.11         3.13 o                         
   3   5   2          4.91         12.41         2.35 o                         
   4   5   2       1374.52       1350.46         9.44 o                         
   5   5   2       1477.55       1425.28        11.44 o                         
   6   5   2        250.28        255.11         6.41 o                         
   7   5   2         13.81         18.78         4.47 o                         
   8   5   2          4.28         12.19         5.17 o                         
   9   5   2          0.42         -4.59         8.72 o                         
  10   5   2          5.83         21.14         9.85 o                         
 -10   6   2         21.33         44.72        14.02 o                         
  -9   6   2         16.53         11.75         3.95 o                         
  -8   6   2          9.29          1.06         3.38 o                         
  -7   6   2        188.71        165.07         5.22 o                         
  -6   6   2        136.15        164.04         4.38 o                         
  -5   6   2        439.95        445.70         5.88 o                         
  -4   6   2        535.08        538.08         6.27 o                         
  -3   6   2       6450.79       6479.90        31.29 o                         
  -2   6   2        606.94        653.61         5.51 o                         
  -1   6   2       3999.72       3936.03        18.95 o                         
   0   6   2       5040.53       4753.29        22.50 o                         
   1   6   2        423.18        407.33         4.36 o                         
   2   6   2       4815.71       4754.40        23.67 o                         
   3   6   2        200.87        186.15         3.57 o                         
   4   6   2       2144.45       2113.30        12.47 o                         
   5   6   2        272.16        290.87         5.03 o                         
   6   6   2        362.48        338.52         6.16 o                         
   7   6   2          5.94          8.82         5.55 o                         
   8   6   2         42.19         65.52         7.21 o                         
   9   6   2        186.85        197.91        11.62 o                         
  10   6   2         20.43         26.14        12.54 o                         
 -10   7   2         10.57         -9.88        16.97 o                         
  -9   7   2         19.41         17.48         7.97 o                         
  -8   7   2          0.31          5.88         6.07 o                         
  -7   7   2         43.10         39.59         4.70 o                         
  -6   7   2         10.27         19.03         4.10 o                         
  -5   7   2          1.12         10.53         4.05 o                         
  -4   7   2        748.05        764.84         7.36 o                         
  -3   7   2         12.59         16.77         3.21 o                         
  -2   7   2       1260.64       1229.12         8.25 o                         
  -1   7   2       1449.36       1540.21         9.44 o                         
   0   7   2        390.46        458.23         5.12 o                         
   1   7   2       1457.22       1445.09         8.97 o                         
   2   7   2         50.96         49.24         2.68 o                         
   3   7   2        626.25        618.53         5.94 o                         
   4   7   2        279.95        291.34         5.14 o                         
   5   7   2        292.08        305.28         5.76 o                         
   6   7   2          2.49          7.27         4.59 o                         
   7   7   2         18.34         26.79         8.00 o                         
   8   7   2          1.21         12.74         6.71 o                         
   9   7   2          8.43          1.50         7.89 o                         
  -9   8   2          0.34         -7.77         7.77 o                         
  -8   8   2          6.84          6.64         5.62 o                         
  -7   8   2         65.03         60.91         6.68 o                         
  -6   8   2          8.90          5.73         4.54 o                         
  -5   8   2         52.01         67.92         5.19 o                         
  -4   8   2         65.45         73.60         4.79 o                         
  -3   8   2        294.35        305.25         5.41 o                         
  -2   8   2        154.33        166.34         4.02 o                         
  -1   8   2         87.12        100.15         3.72 o                         
   0   8   2        171.33        182.50         3.90 o                         
   1   8   2        567.55        580.16         6.10 o                         
   2   8   2        643.28        611.75         6.22 o                         
   3   8   2         48.96         55.70         3.70 o                         
   4   8   2        374.54        348.49         5.67 o                         
   5   8   2        129.04        132.15         4.41 o                         
   6   8   2          5.25         12.54         4.41 o                         
   7   8   2         33.64         43.95         6.01 o                         
   8   8   2          1.80          1.94        10.76 o                         
   9   8   2          0.17        -13.92        13.92 o                         
  -9   9   2          1.92         -9.32         9.60 o                         
  -8   9   2         50.30         22.28         6.65 o                         
  -7   9   2          7.79         15.56         7.31 o                         
  -6   9   2        227.11        234.29         7.43 o                         
  -5   9   2          3.49          0.30         5.38 o                         
  -4   9   2        237.22        241.77         6.64 o                         
  -3   9   2        772.25        781.90         9.11 o                         
  -2   9   2       1347.20       1309.51         9.96 o                         
  -1   9   2       3319.12       3159.28        17.17 o                         
   0   9   2       1149.23       1093.30         8.48 o                         
   1   9   2       4917.17       4761.79        24.06 o                         
   2   9   2       1169.67       1226.60         9.64 o                         
   3   9   2        613.60        616.80         8.54 o                         
   4   9   2        737.85        660.28         9.10 o                         
   5   9   2       1027.27        962.62        13.53 o                         
   6   9   2         13.18         28.71         4.21 o                         
   7   9   2          9.98         17.14         8.68 o                         
   8   9   2         54.24         66.02        11.08 o                         
  -8  10   2         14.84          3.26        14.85 o                         
  -7  10   2         65.25         68.82         9.06 o                         
  -6  10   2        115.02        130.64         7.20 o                         
  -5  10   2         16.06         29.26         6.15 o                         
  -4  10   2          2.74         -6.40         6.40 o                         
  -3  10   2        360.95        358.06         7.80 o                         
  -2  10   2          1.58         -2.62         4.35 o                         
  -1  10   2         12.26          1.19         4.49 o                         
   0  10   2       1240.82       1156.82        10.37 o                         
   1  10   2        579.25        544.99         7.69 o                         
   2  10   2         77.33         88.30         4.91 o                         
   3  10   2         88.55         81.13         4.99 o                         
   4  10   2        269.23        273.48         7.75 o                         
   5  10   2        133.40        133.19         5.37 o                         
   6  10   2        124.22        122.02         7.02 o                         
   7  10   2          0.56          9.14         7.92 o                         
   8  10   2         10.68          3.46        16.22 o                         
  -7  11   2          2.19          0.80         8.95 o                         
  -6  11   2          3.42          1.73         6.87 o                         
  -5  11   2         10.10         16.14         6.88 o                         
  -4  11   2          9.45          3.85         9.30 o                         
  -3  11   2        164.53        148.93         8.15 o                         
  -2  11   2          6.38         18.57         6.08 o                         
  -1  11   2        517.15        526.35         9.21 o                         
   0  11   2        244.55        254.07         7.00 o                         
   1  11   2         50.85         54.18         5.27 o                         
   2  11   2         11.11         13.83         5.28 o                         
   3  11   2        201.33        193.66         6.85 o                         
   4  11   2         83.72         86.15         8.22 o                         
   5  11   2          1.46          3.80         5.71 o                         
   6  11   2          0.61         -3.33         9.84 o                         
   7  11   2         33.55         35.88         9.51 o                         
  -7  12   2         21.17         13.74        11.14 o                         
  -6  12   2          1.82          7.25         9.47 o                         
  -5  12   2         47.29         40.10        10.18 o                         
  -4  12   2         21.61         21.78         7.78 o                         
  -3  12   2        320.70        313.19         9.73 o                         
  -2  12   2        367.76        340.40         8.64 o                         
  -1  12   2        255.61        254.62         8.41 o                         
   0  12   2        600.20        596.96        10.62 o                         
   1  12   2        173.79        183.59         8.11 o                         
   2  12   2        873.82        869.46        13.83 o                         
   3  12   2          8.16         11.66         6.51 o                         
   4  12   2        285.58        264.96        10.39 o                         
   5  12   2          6.20         14.73         6.70 o                         
   6  12   2         12.56         19.72         9.72 o                         
  -6  13   2         21.65         38.30        12.95 o                         
  -5  13   2         61.90         57.64        11.51 o                         
  -4  13   2         52.58         56.22         9.05 o                         
  -3  13   2          7.83          8.54         7.23 o                         
  -2  13   2        170.46        181.86         7.42 o                         
  -1  13   2         89.37         72.64         7.55 o                         
   0  13   2         27.40         27.22         7.64 o                         
   1  13   2        258.82        254.56         8.53 o                         
   2  13   2          0.31         -4.83         6.54 o                         
   3  13   2         64.74         54.25         9.10 o                         
   4  13   2        129.08        134.11        11.15 o                         
   5  13   2         86.24        105.54        11.87 o                         
  -4  14   2          2.05         44.63        11.59 o                         
  -3  14   2          0.24         13.73        10.27 o                         
  -2  14   2         60.29         62.28         9.29 o                         
  -1  14   2         28.27         33.46         9.13 o                         
   0  14   2          8.38          6.36         8.87 o                         
   1  14   2         11.97          3.06         9.53 o                         
   2  14   2         34.65         34.06        10.47 o                         
   3  14   2         36.92         51.29        10.70 o                         
   4  14   2          0.80         33.45        12.10 o                         
  -3  15   2         10.87          2.20        17.50 o                         
  -2  15   2         52.56         59.52        10.91 o                         
  -1  15   2        159.68        161.16        12.28 o                         
   0  15   2         87.14         95.41        11.35 o                         
   1  15   2         49.66         53.07        11.22 o                         
   2  15   2         11.20         18.81        11.27 o                         
 -11   1   3          2.67          7.23         8.87 o                         
 -10   1   3          8.74          7.62         6.27 o                         
  -9   1   3          0.42         -1.33         5.02 o                         
  -8   1   3         94.84        118.20         4.61 o                         
  -7   1   3          1.89         -1.95         3.20 o                         
  -6   1   3         30.21         24.24         2.58 o                         
  -5   1   3       2193.21       2189.94        11.72 o                         
  -4   1   3        495.13        459.29         4.32 o                         
  -3   1   3      15800.57      15775.13        82.52 o                         
  -2   1   3      10759.62      11364.71        58.04 o                         
  -1   1   3        975.76        948.16         5.08 o                         
   0   1   3       1675.41       1566.81        13.73 o                         
   2   1   3       4908.81       4899.55        26.67 o                         
   3   1   3       1188.62       1439.08         9.09 o                         
   4   1   3        529.98        413.48         4.01 o                         
   5   1   3          8.02         14.53         2.05 o                         
   6   1   3         23.26         37.95         2.44 o                         
   7   1   3        519.86        575.35         7.51 o                         
   8   1   3         11.63          1.91         3.59 o                         
   9   1   3          1.89          1.81         4.02 o                         
  10   1   3         14.85         25.20         6.45 o                         
 -11   2   3          8.85         -5.44        11.53 o                         
 -10   2   3         70.34        100.36         7.21 o                         
  -9   2   3          8.29          8.72         4.90 o                         
  -8   2   3        363.26        308.20         6.36 o                         
  -7   2   3        575.59        634.22         7.00 o                         
  -6   2   3         91.48        100.33         3.20 o                         
  -5   2   3          8.65          5.98         2.46 o                         
  -4   2   3      10150.26      10214.21        45.43 o                         
  -3   2   3         11.09          4.24         1.55 o                         
  -2   2   3      11236.98      11666.78        54.54 o                         
  -1   2   3       2370.62       2480.44        11.85 o                         
   1   2   3       8650.47       8361.35        40.00 o                         
   2   2   3         13.76         29.91         1.35 o                         
   3   2   3       1542.35       1420.12        11.20 o                         
   4   2   3        379.80        369.50         5.72 o                         
   5   2   3       1471.60       1478.45        12.75 o                         
   6   2   3          4.73          6.79         2.50 o                         
   7   2   3        270.54        316.03         7.42 o                         
   8   2   3         57.72         77.65         5.38 o                         
   9   2   3         15.65          9.22         7.31 o                         
  10   2   3         15.81          8.32         9.12 o                         
 -11   3   3         11.67          2.85         9.50 o                         
 -10   3   3         41.54         54.11         7.79 o                         
  -9   3   3          4.80          8.93         4.98 o                         
  -8   3   3          5.67          3.35         3.50 o                         
  -7   3   3        225.09        217.06         4.53 o                         
  -6   3   3          0.29          7.83         2.93 o                         
  -5   3   3         66.30         65.53         2.64 o                         
  -4   3   3        138.56        125.18         2.48 o                         
  -3   3   3        442.18        479.18         4.00 o                         
  -2   3   3       1142.69       1138.42         6.45 o                         
  -1   3   3         12.16         27.30         1.64 o                         
   0   3   3       7436.11       7629.91        34.68 o                         
   1   3   3       2743.78       2899.63        14.07 o                         
   2   3   3          1.20          3.54         1.25 o                         
   3   3   3        908.54        914.57         7.65 o                         
   4   3   3        547.63        591.91         7.24 o                         
   5   3   3         46.87         65.17         3.75 o                         
   6   3   3         33.64         28.16         3.53 o                         
   7   3   3          7.10         18.16         4.34 o                         
   8   3   3         35.60         41.25         5.49 o                         
   9   3   3         48.10         46.78         7.62 o                         
  10   3   3          0.31         16.12        14.00 o                         
 -10   4   3         18.70         16.36         9.28 o                         
  -9   4   3         47.07         54.49         4.85 o                         
  -8   4   3         34.75         17.54         4.03 o                         
  -7   4   3        110.97        128.29         4.07 o                         
  -6   4   3        648.22        600.94         6.88 o                         
  -5   4   3        279.76        297.62         4.21 o                         
  -4   4   3        351.58        339.11         4.29 o                         
  -3   4   3       1489.12       1629.33         9.17 o                         
  -2   4   3       7924.56       7995.52        38.22 o                         
  -1   4   3        556.19        575.14         5.02 o                         
   0   4   3       4097.79       4138.97        19.62 o                         
   1   4   3        474.81        360.02         3.35 o                         
   2   4   3       1103.97       1282.22         7.55 o                         
   3   4   3       1832.34       1689.40         9.86 o                         
   4   4   3        200.56        214.19         4.21 o                         
   5   4   3        248.37        227.15         7.36 o                         
   6   4   3         45.40         74.09         4.65 o                         
   7   4   3        276.23        239.16         7.45 o                         
   8   4   3          0.93         -0.13         5.03 o                         
   9   4   3          8.96         11.79         6.17 o                         
  10   4   3         15.02         10.06        12.44 o                         
 -10   5   3          8.13          8.23         6.11 o                         
  -9   5   3          0.15         -3.44         4.71 o                         
  -8   5   3        201.08        218.85         5.30 o                         
  -7   5   3         13.14         10.49         3.20 o                         
  -6   5   3        190.14        211.35         3.91 o                         
  -5   5   3        360.42        353.86         5.56 o                         
  -4   5   3         34.55         57.12         2.39 o                         
  -3   5   3       8215.28       8395.20        40.47 o                         
  -2   5   3         16.21         35.73         2.64 o                         
  -1   5   3       2596.28       2468.34        12.66 o                         
   0   5   3       5045.14       5122.57        24.20 o                         
   1   5   3       5153.94       5684.48        26.66 o                         
   2   5   3       3665.98       3522.40        17.90 o                         
   3   5   3        468.62        586.96         5.00 o                         
   4   5   3        470.84        448.17         4.83 o                         
   5   5   3          4.18         13.43         2.74 o                         
   6   5   3         41.90         44.83         4.07 o                         
   7   5   3        341.49        382.56         9.96 o                         
   8   5   3        121.16         98.11         5.91 o                         
   9   5   3          6.13         13.91         9.77 o                         
  10   5   3          9.13         12.15        13.22 o                         
 -10   6   3         15.02          9.14         7.83 o                         
  -9   6   3          0.83         -5.38         5.38 o                         
  -8   6   3         19.04          3.94         5.27 o                         
  -7   6   3        448.94        462.59         8.55 o                         
  -6   6   3        250.09        246.20         6.01 o                         
  -5   6   3         23.71         21.05         3.41 o                         
  -4   6   3        566.40        627.53         5.97 o                         
  -3   6   3        578.89        595.97         5.69 o                         
  -2   6   3         30.37         31.92         2.41 o                         
  -1   6   3          1.65         -0.02         2.41 o                         
   0   6   3         41.26         69.75         2.64 o                         
   1   6   3         33.86         30.95         2.44 o                         
   2   6   3        178.43        181.00         3.37 o                         
   3   6   3        151.05        154.48         3.14 o                         
   4   6   3          0.93          1.58         2.26 o                         
   5   6   3          7.20          4.51         3.60 o                         
   6   6   3         13.86         13.64         4.58 o                         
   7   6   3        197.19        197.55         6.73 o                         
   8   6   3         33.14         35.15         5.99 o                         
   9   6   3          5.67          7.90        12.73 o                         
 -10   7   3         13.81         15.14        14.41 o                         
  -9   7   3          7.56         -1.15         6.11 o                         
  -8   7   3         80.89         65.73         6.74 o                         
  -7   7   3         49.19         31.08         4.59 o                         
  -6   7   3         52.13         54.49         4.79 o                         
  -5   7   3        763.49        728.63         8.18 o                         
  -4   7   3        480.27        446.66         5.97 o                         
  -3   7   3        587.78        541.43         7.63 o                         
  -2   7   3       1856.83       1869.30        10.76 o                         
  -1   7   3       2894.39       2832.30        14.69 o                         
   0   7   3        264.09        245.51         3.99 o                         
   1   7   3         24.57         23.13         2.76 o                         
   2   7   3       4721.90       4564.31        21.99 o                         
   3   7   3        930.24        905.75         7.13 o                         
   4   7   3        120.50        139.76         3.48 o                         
   5   7   3        425.66        400.72         6.72 o                         
   6   7   3        603.66        568.81         8.92 o                         
   7   7   3         55.27         54.60         5.77 o                         
   8   7   3          1.27          1.66         6.67 o                         
   9   7   3          6.00          8.50        17.31 o                         
  -9   8   3        116.93         93.39         8.21 o                         
  -8   8   3         24.33         35.25         6.77 o                         
  -7   8   3         28.10         45.87         6.80 o                         
  -6   8   3        482.64        490.12        10.65 o                         
  -5   8   3        925.16        936.56        12.86 o                         
  -4   8   3        359.13        365.88         6.23 o                         
  -3   8   3          0.31         -3.64         3.64 o                         
  -2   8   3       3577.07       3481.52        18.23 o                         
  -1   8   3         56.75         64.28         3.51 o                         
   0   8   3        787.25        756.64         7.10 o                         
   1   8   3       2501.14       2392.26        13.56 o                         
   2   8   3        606.59        629.28         7.45 o                         
   3   8   3        919.19        921.04         7.80 o                         
   4   8   3         17.18         20.60         3.40 o                         
   5   8   3         10.21          5.37         4.11 o                         
   6   8   3        255.60        279.47         7.57 o                         
   7   8   3         69.22         68.62         7.18 o                         
   8   8   3          0.31          9.04        11.74 o                         
   9   8   3         35.66         82.30        20.21 o                         
  -9   9   3          2.56         -2.99         9.25 o                         
  -8   9   3          2.67         -4.73         7.36 o                         
  -7   9   3          1.17         -6.05         6.05 o                         
  -6   9   3         40.10         53.15         7.83 o                         
  -5   9   3          1.50          7.98         5.77 o                         
  -4   9   3        421.14        423.80         7.31 o                         
  -3   9   3         71.12         62.36         5.04 o                         
  -2   9   3          5.21         -2.51         3.64 o                         
  -1   9   3        190.32        183.06         4.46 o                         
   0   9   3         18.59         23.64         3.64 o                         
   1   9   3         14.82         23.50         3.76 o                         
   2   9   3        485.85        451.61         6.12 o                         
   3   9   3        296.59        264.54         5.52 o                         
   4   9   3         97.60        100.76         5.41 o                         
   5   9   3        117.47        145.95         5.71 o                         
   6   9   3          3.80          3.78         6.95 o                         
   7   9   3          4.82          9.26         6.48 o                         
   8   9   3          8.93         29.36        21.27 o                         
  -8  10   3          5.97          6.68        11.21 o                         
  -7  10   3          1.12         -1.42         6.61 o                         
  -6  10   3        110.90        114.55         7.84 o                         
  -5  10   3        143.96        141.44         7.23 o                         
  -4  10   3        481.75        464.24         9.56 o                         
  -3  10   3         84.10         90.54         6.48 o                         
  -2  10   3        171.51        171.94         5.44 o                         
  -1  10   3         11.12          2.99         4.31 o                         
   0  10   3         65.54         77.05         4.99 o                         
   1  10   3        477.15        454.35         7.28 o                         
   2  10   3          5.41          0.92         4.20 o                         
   3  10   3        371.59        346.62         7.46 o                         
   4  10   3         80.60         82.54         6.16 o                         
   5  10   3        236.38        225.08         8.02 o                         
   6  10   3         27.13         14.93         5.34 o                         
   7  10   3         11.08         24.70         7.43 o                         
   8  10   3          4.11          9.57        11.99 o                         
  -7  11   3         21.66         45.26        11.40 o                         
  -6  11   3         67.19         58.65         7.93 o                         
  -5  11   3        246.25        245.30         8.95 o                         
  -4  11   3         30.28         29.18         5.41 o                         
  -3  11   3        935.34        910.03        17.10 o                         
  -2  11   3         33.31         41.66         6.25 o                         
  -1  11   3       1060.12       1069.26        11.35 o                         
   0  11   3        210.43        197.82         6.12 o                         
   1  11   3         94.72        101.35         5.51 o                         
   2  11   3       1001.99        967.32        11.71 o                         
   3  11   3          9.73         14.40         5.52 o                         
   4  11   3        111.74        102.47         7.99 o                         
   5  11   3        103.37        115.13         6.54 o                         
   6  11   3         85.52         79.14         6.91 o                         
   7  11   3          1.61         39.22         8.64 o                         
  -7  12   3          1.93         -3.75        10.36 o                         
  -6  12   3          0.80         -3.06         9.82 o                         
  -5  12   3         91.57         85.06         8.33 o                         
  -4  12   3         26.58         22.55         5.56 o                         
  -3  12   3          8.48         -7.03         7.03 o                         
  -2  12   3         99.24         97.27         7.62 o                         
  -1  12   3         62.37         66.44         6.61 o                         
   0  12   3          1.70          0.35         6.74 o                         
   1  12   3         72.29         69.14         6.49 o                         
   2  12   3          7.46          9.22         5.92 o                         
   3  12   3         24.72         26.13         6.56 o                         
   4  12   3          0.68          5.16         7.90 o                         
   5  12   3         23.62         32.71        10.84 o                         
   6  12   3         77.95         91.36         8.71 o                         
  -6  13   3          3.41          4.89        11.94 o                         
  -5  13   3         49.15         56.04        10.66 o                         
  -4  13   3          1.91          0.46         8.71 o                         
  -3  13   3         89.05         95.24         9.60 o                         
  -2  13   3          9.03         -7.07         8.79 o                         
  -1  13   3         11.26          2.32         7.52 o                         
   0  13   3         72.26         63.09         7.50 o                         
   1  13   3         87.72         95.38         7.83 o                         
   2  13   3         46.62         40.99         8.05 o                         
   3  13   3          0.75         -3.72         6.77 o                         
   4  13   3        248.55        275.23        12.76 o                         
   5  13   3         51.86         69.47        10.96 o                         
  -4  14   3        260.74        259.39        14.87 o                         
  -3  14   3          1.19          6.50        10.10 o                         
  -2  14   3        228.13        254.79        11.05 o                         
  -1  14   3         12.65          8.80         8.92 o                         
   0  14   3        145.79        142.34         9.68 o                         
   1  14   3        172.01        182.83         9.94 o                         
   2  14   3         71.35         79.65        11.71 o                         
   3  14   3         69.82         70.49        12.80 o                         
   4  14   3          6.59         27.61        11.38 o                         
  -2  15   3         34.53         35.52        11.27 o                         
  -1  15   3          9.57         32.56        17.39 o                         
   0  15   3         23.04         46.50        10.85 o                         
   1  15   3         60.21         86.85        10.60 o                         
   2  15   3         23.10         46.46        13.38 o                         
 -11   0   4          2.39         -4.58        23.88 o                         
 -10   0   4        158.97        161.99        10.08 o                         
  -9   0   4        114.06        153.89        10.89 o                         
  -8   0   4         51.47         43.05         6.05 o                         
  -7   0   4        324.17        289.72         7.32 o                         
  -6   0   4       2380.77       2355.89        17.68 o                         
  -5   0   4        235.00        246.74         5.15 o                         
  -4   0   4       1082.60       1277.77        10.26 o                         
  -3   0   4       3271.30       2912.38        20.63 o                         
  -2   0   4       8380.70       9779.93        59.98 o                         
   1   0   4       9314.93       9779.13        67.23 o                         
   2   0   4       2011.41       1928.41        15.63 o                         
   3   0   4       1839.85       1887.31        15.44 o                         
   4   0   4       1896.60       1918.25        15.10 o                         
   5   0   4        871.72        911.56         8.76 o                         
   6   0   4       2198.99       2066.58        19.08 o                         
   7   0   4        366.09        329.12         7.62 o                         
   8   0   4          1.05          7.22         4.49 o                         
   9   0   4        150.70        178.76         8.41 o                         
  10   0   4         54.63         41.27         9.08 o                         
 -11   1   4          2.40         -4.59         9.81 o                         
 -10   1   4          8.21         22.95         7.44 o                         
  -9   1   4          0.69          1.68         5.11 o                         
  -8   1   4         15.14         29.99         4.77 o                         
  -7   1   4         40.74         46.79         3.29 o                         
  -6   1   4        173.38        184.65         3.64 o                         
  -5   1   4       2594.57       2659.68        13.96 o                         
  -4   1   4       1567.17       1711.01         9.29 o                         
  -3   1   4       1615.37       1857.16         9.60 o                         
  -2   1   4        606.88        547.35         3.52 o                         
  -1   1   4        267.32        254.39         2.26 o                         
   0   1   4        925.32       1033.08         5.51 o                         
   1   1   4       9056.03       9167.73        41.90 o                         
   2   1   4       8934.89       9279.05        45.20 o                         
   3   1   4        487.61        537.05         5.80 o                         
   4   1   4         41.71         65.34         1.89 o                         
   5   1   4        851.91        839.88         8.48 o                         
   6   1   4        210.36        186.65         4.15 o                         
   7   1   4          3.89          3.38         2.75 o                         
   8   1   4         11.74         14.38         3.45 o                         
   9   1   4         28.52         16.33         5.41 o                         
  10   1   4          5.19          8.02         7.50 o                         
 -11   2   4          0.17         -2.64         9.63 o                         
 -10   2   4          0.50         -2.13         6.09 o                         
  -9   2   4          6.70         11.96         5.51 o                         
  -8   2   4          7.22         13.63         3.73 o                         
  -7   2   4         12.65         21.78         3.48 o                         
  -6   2   4         36.48         46.04         3.08 o                         
  -5   2   4         26.78         39.28         2.33 o                         
  -4   2   4          8.59         17.55         2.09 o                         
  -3   2   4         33.76         33.52         1.76 o                         
  -2   2   4        302.81        383.93         3.41 o                         
  -1   2   4       4074.15       4068.53        18.58 o                         
   0   2   4        139.61        153.14         2.11 o                         
   1   2   4       7003.28       7494.99        36.08 o                         
   2   2   4       1437.50       1437.54         8.57 o                         
   3   2   4         17.41         18.78         1.90 o                         
   4   2   4       1944.37       2017.80        15.43 o                         
   5   2   4        106.00        110.01         4.98 o                         
   6   2   4        126.67        116.35         4.05 o                         
   7   2   4          1.10          2.22         3.93 o                         
   8   2   4          0.48          8.98         5.76 o                         
   9   2   4         37.32         32.91         6.43 o                         
  10   2   4          5.02         -0.07         8.84 o                         
 -11   3   4         10.36         28.58        10.96 o                         
 -10   3   4         22.79         32.87         7.95 o                         
  -9   3   4         26.30         24.93         5.32 o                         
  -8   3   4         18.34          5.06         4.25 o                         
  -7   3   4        146.30        164.80         4.57 o                         
  -6   3   4         33.56         34.83         3.02 o                         
  -5   3   4        451.60        398.27         4.56 o                         
  -4   3   4       1981.77       1893.23        10.34 o                         
  -3   3   4         20.44         43.23         2.64 o                         
  -2   3   4       9127.15       8839.76        42.86 o                         
  -1   3   4         78.24         72.55         1.99 o                         
   0   3   4      14822.09      15260.03        76.13 o                         
   1   3   4       4129.16       3956.72        19.31 o                         
   2   3   4        981.92        992.10         6.07 o                         
   3   3   4       6218.09       6347.46        40.07 o                         
   4   3   4        789.98        935.15         9.33 o                         
   5   3   4       1221.76       1192.07        13.23 o                         
   6   3   4         43.63         61.43         5.34 o                         
   7   3   4         16.41         14.76         4.17 o                         
   8   3   4        142.66        159.11         6.01 o                         
   9   3   4         38.39         36.61         6.88 o                         
  10   3   4          6.97          9.41         8.56 o                         
 -10   4   4         83.48         69.06         7.93 o                         
  -9   4   4         54.33         68.66         5.25 o                         
  -8   4   4          0.77          2.33         4.65 o                         
  -7   4   4        203.91        188.32         6.10 o                         
  -6   4   4       1978.19       1997.39        12.38 o                         
  -5   4   4        134.08        130.24         4.08 o                         
  -4   4   4         25.73         36.22         2.57 o                         
  -3   4   4        527.42        486.61         4.61 o                         
  -2   4   4         29.75         27.82         1.86 o                         
  -1   4   4         70.81         48.96         2.17 o                         
   0   4   4        307.38        298.28         3.98 o                         
   1   4   4        577.35        721.77         4.78 o                         
   2   4   4       1722.01       1675.25         9.19 o                         
   3   4   4        405.13        418.00         4.38 o                         
   4   4   4        411.97        421.65         5.86 o                         
   5   4   4          3.48         16.60         4.71 o                         
   6   4   4        138.52        144.99         5.88 o                         
   7   4   4        151.55        136.30         5.10 o                         
   8   4   4        150.88        147.97         6.04 o                         
   9   4   4        139.27        175.71         9.44 o                         
  10   4   4         31.88         22.14        14.58 o                         
 -10   5   4          1.58         -0.53         6.06 o                         
  -9   5   4         17.09         19.20         5.23 o                         
  -8   5   4         21.75         19.86         4.23 o                         
  -7   5   4         44.50         50.76         3.30 o                         
  -6   5   4          1.70         -1.47         3.76 o                         
  -5   5   4          2.40          9.88         3.14 o                         
  -4   5   4       1617.83       1556.65        10.41 o                         
  -3   5   4        173.78        172.60         3.44 o                         
  -2   5   4        406.36        447.58         4.29 o                         
  -1   5   4          1.37          6.93         2.15 o                         
   0   5   4       1356.91       1319.74         7.91 o                         
   1   5   4         16.58         14.52         2.05 o                         
   2   5   4        398.79        399.99         4.25 o                         
   3   5   4       1278.98       1272.49         7.83 o                         
   4   5   4        696.57        661.85         6.90 o                         
   5   5   4         67.67         72.74         4.42 o                         
   6   5   4          1.02          2.36         3.38 o                         
   7   5   4         84.34         94.18         5.00 o                         
   8   5   4          8.53         21.67         9.93 o                         
   9   5   4          0.10          5.73         7.27 o                         
  10   5   4          1.77          4.50        13.91 o                         
 -10   6   4          1.94          4.43         7.69 o                         
  -9   6   4          1.53         -1.70         6.65 o                         
  -8   6   4        117.04        125.14         5.61 o                         
  -7   6   4          7.64         -2.80         4.47 o                         
  -6   6   4         13.77         12.66         4.12 o                         
  -5   6   4       2065.95       2063.02        13.24 o                         
  -4   6   4       1492.88       1414.22         9.37 o                         
  -3   6   4       2111.36       1999.39        11.72 o                         
  -2   6   4        129.86        152.17         3.24 o                         
  -1   6   4       4994.95       4881.20        23.30 o                         
   0   6   4        230.58        201.55         3.68 o                         
   1   6   4       2982.24       2951.86        15.06 o                         
   2   6   4       1135.81       1061.99         7.51 o                         
   3   6   4         20.73         19.33         2.40 o                         
   4   6   4       2708.64       2628.88        15.97 o                         
   5   6   4        216.64        203.45         5.17 o                         
   6   6   4         72.17         62.00         4.98 o                         
   7   6   4        255.89        289.33         7.64 o                         
   8   6   4         58.87         53.35         7.97 o                         
   9   6   4          0.14         -7.86         7.86 o                         
 -10   7   4          2.36          1.54        11.93 o                         
  -9   7   4          8.82         12.73         7.93 o                         
  -8   7   4         10.42         12.08         5.82 o                         
  -7   7   4          7.97         13.38         5.38 o                         
  -6   7   4          0.32          7.20         4.56 o                         
  -5   7   4        307.26        316.04         6.32 o                         
  -4   7   4         23.45         25.31         3.34 o                         
  -3   7   4         14.49          6.58         3.25 o                         
  -2   7   4        405.44        414.85         5.06 o                         
  -1   7   4          6.94         -2.68         2.68 o                         
   0   7   4        796.74        747.84         6.20 o                         
   1   7   4        412.02        399.66         5.09 o                         
   2   7   4         37.54         49.48         3.09 o                         
   3   7   4       1281.29       1203.22         8.63 o                         
   4   7   4          6.67          4.29         2.73 o                         
   5   7   4        956.59        920.39        11.16 o                         
   6   7   4         13.32         11.12         7.06 o                         
   7   7   4         20.14         22.35         6.48 o                         
   8   7   4          3.62          0.30        11.01 o                         
   9   7   4          7.55         44.53        16.84 o                         
  -9   8   4          4.28         -7.97         7.97 o                         
  -8   8   4          1.19         -6.77         6.77 o                         
  -7   8   4         15.74         17.81         5.83 o                         
  -6   8   4         19.06         31.09         6.17 o                         
  -5   8   4        588.24        556.09        11.66 o                         
  -4   8   4        259.83        252.85         5.49 o                         
  -3   8   4         23.60         30.49         3.97 o                         
  -2   8   4          8.43          9.70         3.19 o                         
  -1   8   4        136.24        152.66         4.06 o                         
   0   8   4        446.43        430.11         5.98 o                         
   1   8   4        467.82        494.38         5.79 o                         
   2   8   4         82.33         86.47         3.10 o                         
   3   8   4        254.09        243.11         4.71 o                         
   4   8   4         60.10         54.21         3.88 o                         
   5   8   4          0.71         -2.08         4.46 o                         
   6   8   4          2.29          8.11         4.65 o                         
   7   8   4          0.77          7.50         8.59 o                         
   8   8   4         38.38         41.38        13.99 o                         
   9   8   4          1.05         60.19        29.78 o                         
  -9   9   4          3.44          7.79        11.00 o                         
  -8   9   4         20.84         18.97         8.94 o                         
  -7   9   4        183.14        189.12         7.44 o                         
  -6   9   4         53.75         24.23         6.66 o                         
  -5   9   4         53.50         70.10         7.97 o                         
  -4   9   4       1942.21       1983.46        16.97 o                         
  -3   9   4         10.64         10.95         5.05 o                         
  -2   9   4       1494.71       1448.52        11.59 o                         
  -1   9   4       1201.41       1171.15         9.54 o                         
   0   9   4       3771.12       3640.08        18.99 o                         
   1   9   4         82.76         78.15         4.15 o                         
   2   9   4         58.25         44.94         3.51 o                         
   3   9   4       1312.72       1248.81        11.00 o                         
   4   9   4         84.11         90.29         5.49 o                         
   5   9   4        158.23        148.26         6.75 o                         
   6   9   4         88.26        109.41         7.28 o                         
   7   9   4        127.04        137.85        11.43 o                         
   8   9   4          0.58          4.28        19.21 o                         
  -8  10   4         33.20         30.66        11.45 o                         
  -7  10   4         28.27         21.14         7.22 o                         
  -6  10   4         40.95         35.28         7.14 o                         
  -5  10   4         60.22         57.67         8.07 o                         
  -4  10   4        501.38        499.58        11.05 o                         
  -3  10   4         39.12         51.58         6.21 o                         
  -2  10   4          7.53          1.61         4.65 o                         
  -1  10   4        696.52        615.52         8.22 o                         
   0  10   4         65.56         54.17         4.83 o                         
   1  10   4        234.42        235.46         7.55 o                         
   2  10   4        207.85        212.16         6.49 o                         
   3  10   4         52.90         43.04         5.06 o                         
   4  10   4        539.62        567.01         9.57 o                         
   5  10   4         21.99         25.50         5.69 o                         
   6  10   4          1.35          5.53         7.07 o                         
   7  10   4         53.33         78.13        10.35 o                         
   8  10   4         31.66         22.60        12.42 o                         
  -7  11   4          9.91         16.86         9.57 o                         
  -6  11   4          2.46         -4.14         7.45 o                         
  -5  11   4         17.29         17.46         7.34 o                         
  -4  11   4         25.26         22.50         6.96 o                         
  -3  11   4        247.14        245.68        10.10 o                         
  -2  11   4        452.11        464.57        11.04 o                         
  -1  11   4         84.87         81.71         6.00 o                         
   0  11   4          1.19          6.48         5.17 o                         
   1  11   4         54.78         60.06         5.75 o                         
   2  11   4         85.68         94.95         5.24 o                         
   3  11   4          9.13         13.00         5.94 o                         
   4  11   4          8.66          1.82         6.23 o                         
   5  11   4         12.92          7.20         5.94 o                         
   6  11   4          2.24         21.38         6.39 o                         
   7  11   4          6.73         34.00        10.30 o                         
  -7  12   4         16.68         24.29        11.18 o                         
  -6  12   4         81.59         89.47        10.16 o                         
  -5  12   4        111.80        100.13         8.50 o                         
  -4  12   4         65.03         49.76         7.47 o                         
  -3  12   4        344.52        323.66        12.27 o                         
  -2  12   4         11.87         12.22         9.53 o                         
  -1  12   4        904.10        895.62        11.74 o                         
   0  12   4         88.81         90.83         6.88 o                         
   1  12   4        428.78        448.75         9.00 o                         
   2  12   4        196.82        196.04         6.59 o                         
   3  12   4         93.24         99.13         6.53 o                         
   4  12   4        136.40        140.03         8.06 o                         
   5  12   4         15.85         43.78         6.94 o                         
   6  12   4         29.81         56.70        12.39 o                         
  -6  13   4          1.05         -4.14        12.60 o                         
  -5  13   4         54.47         46.89        11.17 o                         
  -4  13   4         57.13         52.97         8.76 o                         
  -3  13   4         78.58         71.62         9.86 o                         
  -2  13   4        128.61        100.81         9.12 o                         
  -1  13   4         27.14         24.76         7.44 o                         
   0  13   4        319.16        311.28        11.15 o                         
   1  13   4         18.29         14.35         6.82 o                         
   2  13   4          8.99          0.38         5.52 o                         
   3  13   4        254.15        269.43         8.96 o                         
   4  13   4          2.69         32.25         9.73 o                         
   5  13   4          0.85         39.27        11.10 o                         
  -4  14   4          3.14         29.59        12.67 o                         
  -3  14   4         49.81         76.00        10.77 o                         
  -2  14   4         17.41         22.22        10.96 o                         
  -1  14   4          2.18          0.66         9.72 o                         
   0  14   4          0.26         13.52         9.48 o                         
   1  14   4          2.47         10.97         8.84 o                         
   2  14   4          3.30         12.89        10.11 o                         
   3  14   4         30.53         39.64        13.09 o                         
   4  14   4         23.57         41.77        12.24 o                         
  -2  15   4        256.77        267.58        12.28 o                         
  -1  15   4         29.81         50.74        11.41 o                         
   0  15   4         43.54         55.57        12.03 o                         
   1  15   4        126.52        144.47        12.99 o                         
   2  15   4        104.01        132.27        13.88 o                         
 -11   1   5          4.24          3.34        11.35 o                         
 -10   1   5          7.50         14.31         6.22 o                         
  -9   1   5          1.43          1.39         5.09 o                         
  -8   1   5        122.15        131.23         4.89 o                         
  -7   1   5          0.79          2.35         3.61 o                         
  -6   1   5       1266.58       1243.23         9.57 o                         
  -5   1   5       1457.05       1458.89         8.53 o                         
  -4   1   5       9279.27       9559.84        42.79 o                         
  -3   1   5         59.82         72.07         2.02 o                         
  -2   1   5       1616.07       1691.27         8.37 o                         
  -1   1   5      14574.50      14246.00        97.97 o                         
   0   1   5        373.23        373.52         2.89 o                         
   1   1   5       2749.18       2800.92        13.80 o                         
   2   1   5       1131.06        937.69         5.63 o                         
   3   1   5       1799.45       1858.04        10.66 o                         
   4   1   5        626.87        619.72         4.89 o                         
   5   1   5          3.28          3.40         2.41 o                         
   6   1   5        103.11        101.95         3.49 o                         
   7   1   5         16.78          6.34         3.39 o                         
   8   1   5          3.63          8.38         4.15 o                         
   9   1   5          2.17          4.75         6.93 o                         
  10   1   5          9.18         -2.56         7.61 o                         
 -11   2   5          3.99        -13.61        13.61 o                         
 -10   2   5         85.22         48.85         7.58 o                         
  -9   2   5        396.91        385.63         9.08 o                         
  -8   2   5        327.37        381.73         8.29 o                         
  -7   2   5         66.37         81.68         3.91 o                         
  -6   2   5       1319.66       1239.79         8.06 o                         
  -5   2   5       1105.83       1039.20         6.73 o                         
  -4   2   5       3783.04       4018.07        19.37 o                         
  -3   2   5       4962.70       5222.23        23.95 o                         
  -2   2   5       6233.69       6290.25        27.90 o                         
  -1   2   5         63.28         73.14         2.09 o                         
   0   2   5       1638.31       1494.25         7.93 o                         
   1   2   5        710.55        681.08         4.38 o                         
   2   2   5       1329.54       1319.73         7.75 o                         
   3   2   5       3013.02       3006.98        17.95 o                         
   4   2   5        518.55        495.00         5.92 o                         
   5   2   5         11.11         10.43         3.90 o                         
   6   2   5        265.06        275.86         6.49 o                         
   7   2   5        667.21        637.32         8.72 o                         
   8   2   5        168.51        134.50         7.23 o                         
   9   2   5         70.05         83.55         6.80 o                         
  10   2   5          2.34          2.20         8.26 o                         
 -11   3   5          1.79        -10.28        10.28 o                         
 -10   3   5          0.99         -1.69         7.60 o                         
  -9   3   5          4.45         -0.25         5.47 o                         
  -8   3   5          7.01         17.20         4.82 o                         
  -7   3   5         19.99         23.36         3.82 o                         
  -6   3   5        356.46        355.36         5.23 o                         
  -5   3   5        670.87        674.76         5.52 o                         
  -4   3   5        670.41        659.12         5.48 o                         
  -3   3   5        563.86        607.07         4.46 o                         
  -2   3   5        309.33        276.51         3.52 o                         
  -1   3   5        218.09        205.07         2.85 o                         
   0   3   5       2150.81       2182.23        10.98 o                         
   1   3   5         92.55        108.57         2.31 o                         
   2   3   5         36.64         38.75         1.89 o                         
   3   3   5        102.79        112.63         2.92 o                         
   4   3   5         10.33         23.38         3.44 o                         
   5   3   5         97.62        101.41         4.21 o                         
   6   3   5        302.48        303.82         7.58 o                         
   7   3   5          0.83          4.92         4.10 o                         
   8   3   5         65.87         63.35         6.95 o                         
   9   3   5         47.67         51.72         6.43 o                         
  10   3   5         49.17         56.52        15.93 o                         
 -10   4   5          0.89          3.88         7.79 o                         
  -9   4   5         25.38         14.21         6.54 o                         
  -8   4   5          1.95         -5.17         5.17 o                         
  -7   4   5        417.76        429.63         7.27 o                         
  -6   4   5        197.01        223.57         4.90 o                         
  -5   4   5        282.81        275.08         4.70 o                         
  -4   4   5       2017.80       2003.71        11.50 o                         
  -3   4   5       1371.63       1256.78         7.72 o                         
  -2   4   5       2757.76       2839.69        14.29 o                         
  -1   4   5         22.50         14.70         2.19 o                         
   0   4   5       5684.68       6019.16        28.19 o                         
   1   4   5       4162.37       4152.78        20.57 o                         
   2   4   5       4056.69       4248.69        21.09 o                         
   3   4   5         21.98         10.39         1.97 o                         
   4   4   5        218.60        220.70         6.41 o                         
   5   4   5        429.80        444.33         8.72 o                         
   6   4   5         64.41         58.19         4.91 o                         
   7   4   5          9.03         22.12         8.21 o                         
   8   4   5         20.76         14.80         4.59 o                         
   9   4   5         41.40         47.88         9.77 o                         
  10   4   5          5.11         13.89        12.75 o                         
 -10   5   5          0.40         -7.06         7.06 o                         
  -9   5   5         13.40          2.16         5.28 o                         
  -8   5   5        125.75        139.84         6.28 o                         
  -7   5   5         53.91         80.51         4.95 o                         
  -6   5   5        528.17        577.71         7.74 o                         
  -5   5   5        729.20        762.94         6.62 o                         
  -4   5   5       1507.84       1461.95         9.30 o                         
  -3   5   5       2057.16       2152.64        12.35 o                         
  -2   5   5        503.91        477.29         4.58 o                         
  -1   5   5      11382.52      11847.38        56.29 o                         
   0   5   5          3.73         18.55         2.24 o                         
   1   5   5       2405.82       2612.90        13.40 o                         
   2   5   5        305.49        271.17         3.76 o                         
   3   5   5        695.91        710.67         5.39 o                         
   4   5   5        450.44        461.97         5.84 o                         
   5   5   5         84.97         90.51         4.20 o                         
   6   5   5        493.31        521.47        11.12 o                         
   7   5   5         48.99         41.85         5.03 o                         
   8   5   5         18.06         21.13         9.28 o                         
   9   5   5          0.08          9.02         9.91 o                         
 -10   6   5         21.13         28.26        10.15 o                         
  -9   6   5         35.61         20.12         6.14 o                         
  -8   6   5         30.51         30.06         5.83 o                         
  -7   6   5         15.69         20.72         5.33 o                         
  -6   6   5          1.02         -4.14         4.14 o                         
  -5   6   5        329.45        355.37         6.10 o                         
  -4   6   5         68.19         89.59         3.66 o                         
  -3   6   5        493.91        514.21         5.53 o                         
  -2   6   5         68.20         67.66         2.78 o                         
  -1   6   5         72.72         96.42         3.05 o                         
   0   6   5          1.03          8.78         2.54 o                         
   1   6   5         54.91         62.10         2.81 o                         
   2   6   5       1087.76       1071.97         7.71 o                         
   3   6   5        315.28        340.96         4.61 o                         
   4   6   5         23.04         23.74         2.85 o                         
   5   6   5        433.51        408.91         7.63 o                         
   6   6   5        162.65        168.37         5.79 o                         
   7   6   5          0.04          2.34         4.74 o                         
   8   6   5         15.65         34.64         9.16 o                         
   9   6   5         21.05         36.10        12.86 o                         
 -10   7   5         33.09         25.09        13.29 o                         
  -9   7   5          2.29          7.21         8.03 o                         
  -8   7   5         12.43          8.43         6.55 o                         
  -7   7   5        120.59        111.09         6.34 o                         
  -6   7   5        672.18        649.65         9.66 o                         
  -5   7   5          5.04         -1.41         3.42 o                         
  -4   7   5        345.60        346.95         5.71 o                         
  -3   7   5       1927.46       1897.70        12.38 o                         
  -2   7   5        679.43        636.51         6.26 o                         
  -1   7   5        443.79        417.74         5.12 o                         
   0   7   5        973.70        973.76         7.32 o                         
   1   7   5       4390.56       4306.62        21.41 o                         
   2   7   5        325.80        355.94         5.10 o                         
   3   7   5        314.64        321.28         4.65 o                         
   4   7   5        760.68        717.75         8.08 o                         
   5   7   5        365.26        356.81        11.22 o                         
   6   7   5         13.69         32.22         7.91 o                         
   7   7   5         27.54         29.30         7.58 o                         
   8   7   5          1.59          5.36         9.75 o                         
   9   7   5          8.32         32.29        13.15 o                         
  -9   8   5          1.20         12.63         9.41 o                         
  -8   8   5         27.16         20.82         6.53 o                         
  -7   8   5        245.66        250.53         8.40 o                         
  -6   8   5         28.77         34.18         6.17 o                         
  -5   8   5        634.94        678.36         8.34 o                         
  -4   8   5       1016.13       1025.11        10.66 o                         
  -3   8   5       1431.79       1367.39        10.55 o                         
  -2   8   5       1252.38       1221.39         9.02 o                         
  -1   8   5        413.63        437.41         5.86 o                         
   0   8   5       1776.57       1740.95        11.04 o                         
   1   8   5        601.86        564.46         6.94 o                         
   2   8   5       3455.86       3418.41        18.37 o                         
   3   8   5        211.37        197.12         4.39 o                         
   4   8   5         26.98         22.64         3.58 o                         
   5   8   5        512.37        510.12        10.20 o                         
   6   8   5          5.22          5.59         4.91 o                         
   7   8   5          3.72         10.88         8.96 o                         
   8   8   5         79.90        116.06         9.74 o                         
  -9   9   5          1.25         -5.22        13.10 o                         
  -8   9   5          0.04          8.84         8.20 o                         
  -7   9   5          5.94         -7.15         7.15 o                         
  -6   9   5        159.11        156.54         7.81 o                         
  -5   9   5         85.92         90.82         7.10 o                         
  -4   9   5        198.82        237.69         6.92 o                         
  -3   9   5         16.75         11.40         4.77 o                         
  -2   9   5        406.48        409.25         6.65 o                         
  -1   9   5         91.14        108.00         4.62 o                         
   0   9   5        626.42        561.41         7.04 o                         
   1   9   5        639.83        569.79         7.24 o                         
   2   9   5         15.15         16.69         4.07 o                         
   3   9   5          6.98         11.12         4.96 o                         
   4   9   5         20.46         15.91         5.03 o                         
   5   9   5         78.41         78.63         5.38 o                         
   6   9   5          6.94         11.93         6.36 o                         
   7   9   5          0.91         19.54         9.14 o                         
   8   9   5          0.08         25.58        12.09 o                         
  -8  10   5          0.55        -10.72        10.72 o                         
  -7  10   5         35.26         30.47         8.65 o                         
  -6  10   5         95.68         76.12         7.44 o                         
  -5  10   5         67.42         83.72         7.56 o                         
  -4  10   5        199.86        194.78         7.60 o                         
  -3  10   5        400.20        400.11         8.83 o                         
  -2  10   5        159.00        166.59         6.35 o                         
  -1  10   5         12.14         14.03         4.58 o                         
   0  10   5        676.34        666.53         8.65 o                         
   1  10   5         10.19          6.44         4.64 o                         
   2  10   5        972.82        900.00         8.72 o                         
   3  10   5         37.47         43.37         5.55 o                         
   4  10   5        304.47        268.73         6.75 o                         
   5  10   5          9.19          2.99         5.62 o                         
   6  10   5         22.47         30.12         8.33 o                         
   7  10   5          2.07         20.63        10.18 o                         
  -7  11   5          4.02         -2.92        10.14 o                         
  -6  11   5         80.91        100.47         9.23 o                         
  -5  11   5        156.68        143.43         8.72 o                         
  -4  11   5        105.69        110.45         7.86 o                         
  -3  11   5       1163.13       1194.88        14.92 o                         
  -2  11   5        466.28        491.23         9.53 o                         
  -1  11   5        682.85        653.11        11.05 o                         
   0  11   5         56.86         48.93         6.01 o                         
   1  11   5        847.11        851.82        13.32 o                         
   2  11   5         58.10         50.71         4.49 o                         
   3  11   5         91.71         90.24         7.75 o                         
   4  11   5        204.55        197.25         7.52 o                         
   5  11   5          1.92          5.07         7.96 o                         
   6  11   5         37.02         58.35        11.47 o                         
   7  11   5          0.07         -5.05        14.93 o                         
  -7  12   5         18.70         43.51        12.05 o                         
  -6  12   5        128.71        125.38        11.01 o                         
  -5  12   5          2.23          5.00         8.16 o                         
  -4  12   5          1.50         -9.08         9.08 o                         
  -3  12   5         83.34         76.87         8.67 o                         
  -2  12   5          0.37         -1.52         6.82 o                         
  -1  12   5          1.37         -2.58         6.09 o                         
   0  12   5         34.38         30.56         6.77 o                         
   1  12   5         47.28         41.42         6.09 o                         
   2  12   5        119.24        142.73         8.33 o                         
   3  12   5          0.76         -4.15         6.34 o                         
   4  12   5         35.19         50.42         7.50 o                         
   5  12   5        121.38        154.39        10.24 o                         
   6  12   5         34.21         60.28        12.53 o                         
  -6  13   5          4.23          6.25        14.31 o                         
  -5  13   5         54.01         77.09        11.81 o                         
  -4  13   5         16.97         22.69        10.32 o                         
  -3  13   5         84.70         79.91         8.70 o                         
  -2  13   5          2.33         -6.08         7.74 o                         
  -1  13   5        452.38        473.55        16.18 o                         
   0  13   5         12.20         20.02         6.70 o                         
   1  13   5         49.91         40.20         6.85 o                         
   2  13   5         41.05         56.85         7.28 o                         
   3  13   5         96.45        109.05         8.89 o                         
   4  13   5         29.79         54.73         8.78 o                         
   5  13   5         66.73        104.16        13.78 o                         
  -4  14   5         75.57         87.11        12.61 o                         
  -3  14   5         61.59         70.81        11.15 o                         
  -2  14   5        423.49        381.68        12.62 o                         
  -1  14   5          4.28         16.63         9.69 o                         
   0  14   5        424.17        463.08        14.81 o                         
   1  14   5         10.03         12.26         8.68 o                         
   2  14   5         81.81         98.78        11.92 o                         
   3  14   5        111.23        126.80        13.49 o                         
  -2  15   5         62.33         77.33        11.53 o                         
  -1  15   5          9.21         10.63        12.35 o                         
   0  15   5         13.89         15.95        11.60 o                         
   1  15   5         12.36         40.45        11.93 o                         
 -11   0   6         14.29         13.90        15.64 o                         
 -10   0   6         54.69         80.21        10.50 o                         
  -9   0   6         30.80         28.89         8.35 o                         
  -8   0   6        356.98        327.19        10.28 o                         
  -7   0   6         70.83         93.49         5.42 o                         
  -6   0   6        273.61        279.07         6.62 o                         
  -5   0   6          1.54         -3.42         3.42 o                         
  -4   0   6        782.38        661.81         6.97 o                         
  -3   0   6      15704.41      16850.54       106.99 o                         
  -2   0   6       9550.62       9416.02        58.22 o                         
  -1   0   6       3175.49       3249.94        21.09 o                         
   0   0   6        436.68        447.00         4.58 o                         
   1   0   6      11504.47      11310.57        78.07 o                         
   2   0   6       1350.24       1466.19        10.97 o                         
   3   0   6        101.64        137.46         4.33 o                         
   4   0   6       4361.41       4358.22        34.49 o                         
   5   0   6        979.18        957.50        11.05 o                         
   6   0   6         36.48         31.77         4.20 o                         
   7   0   6        704.65        775.38        10.78 o                         
   8   0   6        399.58        399.98        11.02 o                         
   9   0   6         68.39         55.19         5.64 o                         
  10   0   6          6.75         18.72        19.86 o                         
 -11   1   6          0.56         -9.71        11.86 o                         
 -10   1   6         16.42         16.40         7.74 o                         
  -9   1   6         78.96         94.22         6.36 o                         
  -8   1   6         68.32         53.94         4.46 o                         
  -7   1   6        344.54        359.52         6.08 o                         
  -6   1   6        887.85        897.10         6.89 o                         
  -5   1   6         31.89         46.55         2.63 o                         
  -4   1   6         65.64         76.74         2.60 o                         
  -3   1   6       4078.87       3921.19        18.46 o                         
  -2   1   6        275.31        294.01         3.11 o                         
  -1   1   6        668.51        744.19         4.53 o                         
   0   1   6      18346.27      18742.56       213.10 o                         
   1   1   6       2038.26       2230.08        11.34 o                         
   2   1   6       1736.94       1885.40        10.72 o                         
   3   1   6        252.36        220.48         2.85 o                         
   4   1   6         61.56         51.02         2.07 o                         
   5   1   6         44.69         54.18         2.62 o                         
   6   1   6          7.97          6.70         2.79 o                         
   7   1   6          0.22         -2.00         3.96 o                         
   8   1   6         68.23         84.57         5.36 o                         
   9   1   6         17.11         16.05         6.19 o                         
  10   1   6          8.50         23.91        17.03 o                         
 -11   2   6          1.19        -11.73        11.73 o                         
 -10   2   6          1.97          4.75         7.47 o                         
  -9   2   6          7.84         21.55         4.48 o                         
  -8   2   6         53.01         52.31         4.74 o                         
  -7   2   6        181.49        193.91         4.90 o                         
  -6   2   6         55.92         54.14         3.12 o                         
  -5   2   6         55.23         58.22         2.81 o                         
  -4   2   6         10.94         28.19         2.38 o                         
  -3   2   6        783.21        829.63         5.49 o                         
  -2   2   6         13.35          7.46         1.79 o                         
  -1   2   6       2901.39       3076.53        15.18 o                         
   0   2   6        761.29        783.95         4.97 o                         
   1   2   6       2882.84       3388.81        16.75 o                         
   2   2   6       1536.49       1633.62         9.49 o                         
   3   2   6       1562.74       1577.52         9.31 o                         
   4   2   6         34.67         36.55         2.60 o                         
   5   2   6        125.64        112.31         3.99 o                         
   6   2   6         64.01         69.16         4.43 o                         
   7   2   6        109.68         96.31         4.99 o                         
   8   2   6         13.17         16.95         6.13 o                         
   9   2   6          1.58          9.56         5.70 o                         
  10   2   6          0.65         -5.58         9.30 o                         
 -10   3   6         29.12         43.97         8.36 o                         
  -9   3   6         23.92         33.15         5.46 o                         
  -8   3   6          2.27          6.88         4.81 o                         
  -7   3   6        750.07        741.26         9.59 o                         
  -6   3   6         33.42         21.98         2.86 o                         
  -5   3   6       1671.89       1619.47         9.62 o                         
  -4   3   6        439.11        414.97         4.45 o                         
  -3   3   6       3973.97       3886.12        18.18 o                         
  -2   3   6       5876.04       6034.31        28.72 o                         
  -1   3   6       1231.66       1236.41         7.06 o                         
   0   3   6       5638.77       5518.46        26.28 o                         
   1   3   6        550.62        607.22         4.38 o                         
   2   3   6       2865.91       2761.32        14.78 o                         
   3   3   6       1169.41       1098.51         7.60 o                         
   4   3   6         84.06         71.98         3.45 o                         
   5   3   6        931.94        943.95         9.68 o                         
   6   3   6         22.38          3.24         5.86 o                         
   7   3   6        138.72        149.63         6.89 o                         
   8   3   6         63.06         88.16         5.30 o                         
   9   3   6         21.90         22.28         7.46 o                         
  10   3   6          3.14         -0.82        17.19 o                         
 -10   4   6         30.98         44.81         8.05 o                         
  -9   4   6         17.58          2.57         5.61 o                         
  -8   4   6        185.40        174.52         6.37 o                         
  -7   4   6        165.73        178.89         5.72 o                         
  -6   4   6          3.29          6.58         2.86 o                         
  -5   4   6         23.79         25.06         2.93 o                         
  -4   4   6        289.40        290.04         4.96 o                         
  -3   4   6        131.35        144.10         3.21 o                         
  -2   4   6       1007.55       1006.45         6.45 o                         
  -1   4   6        422.64        390.50         4.05 o                         
   0   4   6        345.08        373.08         3.91 o                         
   1   4   6       2921.61       2745.70        14.02 o                         
   2   4   6          1.19          4.09         2.03 o                         
   3   4   6        322.57        336.77         4.37 o                         
   4   4   6        122.51        124.04         3.36 o                         
   5   4   6        310.12        320.37         7.59 o                         
   6   4   6        418.75        370.72         7.73 o                         
   7   4   6        541.74        563.26        14.25 o                         
   8   4   6         37.94         43.38         8.45 o                         
   9   4   6          0.17          7.79         6.98 o                         
 -10   5   6          1.84         -4.09        12.36 o                         
  -9   5   6         60.09         58.83         5.37 o                         
  -8   5   6         93.80         93.87         4.40 o                         
  -7   5   6          1.60         -0.96         4.62 o                         
  -6   5   6        758.42        715.05         8.56 o                         
  -5   5   6       1351.65       1331.15         9.21 o                         
  -4   5   6        113.92        125.46         3.57 o                         
  -3   5   6          9.35          9.13         2.82 o                         
  -2   5   6        490.80        464.92         5.31 o                         
  -1   5   6          3.37         -0.23         2.49 o                         
   0   5   6        487.26        586.65         5.18 o                         
   1   5   6        193.94        220.90         3.50 o                         
   2   5   6        202.37        168.94         3.39 o                         
   3   5   6          1.14          1.74         2.21 o                         
   4   5   6         70.03         63.61         3.44 o                         
   5   5   6         92.63        102.92         4.14 o                         
   6   5   6          4.32          6.25         6.33 o                         
   7   5   6         27.17         39.65         8.04 o                         
   8   5   6        101.79         81.57         9.98 o                         
   9   5   6         56.14         61.86        11.66 o                         
 -10   6   6         14.20         32.74        10.31 o                         
  -9   6   6         32.15         42.15         6.68 o                         
  -8   6   6          1.55          3.64         6.39 o                         
  -7   6   6         30.50         18.67         5.37 o                         
  -6   6   6        932.19        927.92        10.59 o                         
  -5   6   6         68.14         74.29         3.97 o                         
  -4   6   6        617.97        637.61         6.68 o                         
  -3   6   6       1548.99       1524.37         9.71 o                         
  -2   6   6       2929.98       2927.06        15.70 o                         
  -1   6   6       4087.08       3939.89        20.14 o                         
   0   6   6        788.10        817.60         6.29 o                         
   1   6   6        349.51        296.33         4.25 o                         
   2   6   6       1328.06       1255.14         8.65 o                         
   3   6   6       2798.04       2785.10        16.19 o                         
   4   6   6        259.17        238.33         4.59 o                         
   5   6   6          1.32         -3.40         3.40 o                         
   6   6   6        153.38        169.56         6.39 o                         
   7   6   6          1.19          1.14         4.35 o                         
   8   6   6         26.02         34.69        15.05 o                         
   9   6   6         32.89         63.87        16.93 o                         
  -9   7   6         10.82         -4.30         8.35 o                         
  -8   7   6         69.76         78.55         8.40 o                         
  -7   7   6          8.66         19.18         6.40 o                         
  -6   7   6         69.09         68.22         5.82 o                         
  -5   7   6         21.56         35.37         4.26 o                         
  -4   7   6          5.43         17.40         4.05 o                         
  -3   7   6         48.82         59.11         3.71 o                         
  -2   7   6       1615.37       1616.94        11.36 o                         
  -1   7   6        552.47        538.75         5.86 o                         
   0   7   6        907.05        854.28         6.98 o                         
   1   7   6         42.83         64.71         3.48 o                         
   2   7   6        185.19        193.18         4.05 o                         
   3   7   6        833.98        782.61         6.78 o                         
   4   7   6        333.15        322.40         6.03 o                         
   5   7   6         42.74         49.42         5.11 o                         
   6   7   6          5.28          7.82         5.45 o                         
   7   7   6         57.21         45.88         7.79 o                         
   8   7   6          0.14          7.64         9.88 o                         
   9   7   6          3.33         48.25        12.92 o                         
  -9   8   6          4.25          3.98        10.02 o                         
  -8   8   6         19.59         20.02         7.45 o                         
  -7   8   6         21.56         16.97         6.47 o                         
  -6   8   6         75.35         66.25         6.77 o                         
  -5   8   6          6.78          4.84         4.89 o                         
  -4   8   6        214.81        241.71         6.67 o                         
  -3   8   6         36.41         50.70         4.55 o                         
  -2   8   6          8.07          6.54         3.51 o                         
  -1   8   6        377.51        380.64         5.90 o                         
   0   8   6         41.26         48.01         3.57 o                         
   1   8   6        344.63        354.99         5.35 o                         
   2   8   6         53.68         58.33         3.95 o                         
   3   8   6        398.99        370.19         5.80 o                         
   4   8   6         51.60         48.83         4.53 o                         
   5   8   6          1.46         -2.68         5.63 o                         
   6   8   6         30.82         18.87         6.57 o                         
   7   8   6         36.55         31.85         7.12 o                         
   8   8   6          9.17         15.79         9.12 o                         
  -9   9   6         25.91         16.54        10.85 o                         
  -8   9   6         44.21         38.79         9.58 o                         
  -7   9   6          5.73          4.59         6.70 o                         
  -6   9   6        106.89         88.85         7.95 o                         
  -5   9   6        390.63        398.42         8.16 o                         
  -4   9   6         11.89          9.13         5.63 o                         
  -3   9   6         38.89         53.12         5.23 o                         
  -2   9   6       2413.80       2378.73        17.33 o                         
  -1   9   6        364.43        397.54         7.16 o                         
   0   9   6        756.97        754.01         8.08 o                         
   1   9   6        271.45        236.70         5.10 o                         
   2   9   6       1245.30       1258.64        10.97 o                         
   3   9   6        244.62        219.56         5.66 o                         
   4   9   6         21.15         22.24         4.10 o                         
   5   9   6        192.49        177.77         7.15 o                         
   6   9   6         10.75          2.45         5.73 o                         
   7   9   6         55.54         86.88        11.99 o                         
   8   9   6         16.70          9.92        15.72 o                         
  -8  10   6         10.54         11.70        12.86 o                         
  -7  10   6         17.51          8.97         7.97 o                         
  -6  10   6        111.91        130.52         8.56 o                         
  -5  10   6         69.93         70.06         5.99 o                         
  -4  10   6        224.02        244.78         7.81 o                         
  -3  10   6          1.44          1.08         5.89 o                         
  -2  10   6         70.78         73.04         5.16 o                         
  -1  10   6        761.93        718.12         9.35 o                         
   0  10   6        140.61        141.83         5.43 o                         
   1  10   6         50.91         51.78         4.96 o                         
   2  10   6        400.24        388.44         8.38 o                         
   3  10   6        306.04        319.88         7.58 o                         
   4  10   6          3.77         -2.01         4.84 o                         
   5  10   6         71.18         65.31         5.78 o                         
   6  10   6         89.30         98.21         7.19 o                         
   7  10   6          3.96         11.98        11.21 o                         
  -7  11   6         15.26         35.01        12.53 o                         
  -6  11   6          1.04         -3.67         7.85 o                         
  -5  11   6         86.38         85.59         5.94 o                         
  -4  11   6        187.51        200.64         7.92 o                         
  -3  11   6          1.64         12.40         6.58 o                         
  -2  11   6         14.36         27.55         5.74 o                         
  -1  11   6         80.64         68.01         6.45 o                         
   0  11   6        124.77        134.87         7.06 o                         
   1  11   6         35.94         37.69         5.82 o                         
   2  11   6         50.76         52.59         6.48 o                         
   3  11   6          2.64          2.77         6.06 o                         
   4  11   6         46.28         55.16         6.64 o                         
   5  11   6          3.96         15.50         6.52 o                         
   6  11   6         83.81         83.45         8.50 o                         
  -6  12   6        134.49        154.80        12.60 o                         
  -5  12   6          1.13         -8.89         8.96 o                         
  -4  12   6        120.10        127.36         8.53 o                         
  -3  12   6        215.42        201.87         8.14 o                         
  -2  12   6         31.03         19.94         7.03 o                         
  -1  12   6        508.02        531.59        11.50 o                         
   0  12   6          4.99          6.23         5.93 o                         
   1  12   6        419.00        403.13         9.01 o                         
   2  12   6         19.72         16.25         6.55 o                         
   3  12   6        140.22        140.53         7.11 o                         
   4  12   6         27.32         35.73         7.69 o                         
   5  12   6         27.34         30.73         7.06 o                         
   6  12   6         35.12         63.62        10.96 o                         
  -5  13   6        158.06        145.78        14.13 o                         
  -4  13   6         21.42         28.74         9.26 o                         
  -3  13   6         18.19         12.86         8.61 o                         
  -2  13   6        116.72        105.68         8.87 o                         
  -1  13   6         59.18         61.76         7.24 o                         
   0  13   6          6.56          4.72         7.04 o                         
   1  13   6         76.01         71.44         7.12 o                         
   2  13   6         38.36         47.12         7.83 o                         
   3  13   6         30.23         35.80         8.21 o                         
   4  13   6          5.64         19.73         9.42 o                         
   5  13   6          0.88         23.63        10.85 o                         
  -4  14   6          2.09         22.43        10.21 o                         
  -3  14   6         34.46         44.02        11.82 o                         
  -2  14   6          4.41         22.85        11.00 o                         
  -1  14   6          1.16         35.92         9.35 o                         
   0  14   6         28.69         44.43         8.81 o                         
   1  14   6         60.20         64.39         9.21 o                         
   2  14   6         90.09        100.02        13.13 o                         
   3  14   6          1.26         21.93         9.89 o                         
  -1  15   6          2.17        -10.75        10.75 o                         
   0  15   6        108.07        115.83        11.46 o                         
 -11   1   7          1.22         -0.87        13.68 o                         
 -10   1   7         19.14          4.53         7.19 o                         
  -9   1   7        148.05        177.74         5.91 o                         
  -8   1   7          6.16          0.28         4.82 o                         
  -7   1   7         85.93         66.94         4.24 o                         
  -6   1   7       1650.43       1579.70        10.18 o                         
  -5   1   7          0.24          2.42         2.64 o                         
  -4   1   7       3836.54       3787.62        18.60 o                         
  -3   1   7       1865.70       1962.17        10.10 o                         
  -2   1   7       3691.31       3468.14        16.52 o                         
  -1   1   7        840.23        864.38         5.70 o                         
   0   1   7        673.09        702.97         4.93 o                         
   1   1   7       8034.31       8295.43        38.49 o                         
   2   1   7       1329.78       1699.67        10.32 o                         
   3   1   7       1618.13       1604.94         9.35 o                         
   4   1   7        390.38        402.88         4.68 o                         
   5   1   7         51.93         43.20         2.83 o                         
   6   1   7        244.86        280.51         4.87 o                         
   7   1   7        110.25         91.99         4.55 o                         
   8   1   7         13.75         17.71         5.74 o                         
   9   1   7         18.60         20.37         8.23 o                         
  10   1   7          4.15         13.78         7.82 o                         
 -11   2   7         31.28          8.85        11.68 o                         
 -10   2   7        133.13        119.17         9.32 o                         
  -9   2   7          4.29         19.41         6.12 o                         
  -8   2   7          9.07         22.52         5.37 o                         
  -7   2   7         59.08         49.55         3.92 o                         
  -6   2   7         96.74         93.32         3.59 o                         
  -5   2   7       2133.32       2198.55        11.68 o                         
  -4   2   7        586.47        693.94         5.37 o                         
  -3   2   7       1038.27        954.79         6.08 o                         
  -2   2   7       3277.07       3311.01        15.96 o                         
  -1   2   7       1999.68       1866.64        10.27 o                         
   0   2   7       1493.23       1457.02         7.97 o                         
   1   2   7         70.69         58.35         2.07 o                         
   2   2   7       3803.75       3700.70        19.74 o                         
   3   2   7        606.55        624.48         4.64 o                         
   4   2   7        122.84        125.80         3.09 o                         
   5   2   7        512.11        516.07         5.77 o                         
   6   2   7        889.58        804.77        10.95 o                         
   7   2   7         90.90         90.19         5.08 o                         
   8   2   7          4.79          3.28         5.28 o                         
   9   2   7          4.87          6.79         7.09 o                         
  10   2   7          0.29          8.07        11.93 o                         
 -10   3   7          7.08         -4.09         8.08 o                         
  -9   3   7        138.56        136.40         6.89 o                         
  -8   3   7        414.81        400.44         9.61 o                         
  -7   3   7          7.69         17.81         3.41 o                         
  -6   3   7        117.22        129.86         3.70 o                         
  -5   3   7        676.92        643.30         6.13 o                         
  -4   3   7        405.29        370.17         4.40 o                         
  -3   3   7        351.17        362.10         4.20 o                         
  -2   3   7        157.74        167.82         3.07 o                         
  -1   3   7        158.53        194.93         3.15 o                         
   0   3   7        681.46        741.33         5.63 o                         
   1   3   7        124.65        128.93         2.46 o                         
   2   3   7        133.20        148.66         3.73 o                         
   3   3   7         26.32         26.21         1.73 o                         
   4   3   7         62.23         62.59         2.83 o                         
   5   3   7         23.84         12.45         3.05 o                         
   6   3   7        147.62        137.08         5.23 o                         
   7   3   7        437.76        413.76         9.68 o                         
   8   3   7        147.38        140.06         5.94 o                         
   9   3   7         44.30         43.05        12.29 o                         
 -10   4   7          9.43         -1.94        10.35 o                         
  -9   4   7         45.26         19.96         6.70 o                         
  -8   4   7         55.27         83.14         6.65 o                         
  -7   4   7        173.47        159.43         5.24 o                         
  -6   4   7          3.81          4.53         3.36 o                         
  -5   4   7        373.02        338.93         5.47 o                         
  -4   4   7          3.79         11.30         3.28 o                         
  -3   4   7       1502.88       1319.50         8.75 o                         
  -2   4   7       3114.54       3102.81        15.45 o                         
  -1   4   7       1067.92        998.96         6.51 o                         
   0   4   7       4244.28       4337.99        21.33 o                         
   1   4   7       3920.62       4153.60        20.09 o                         
   2   4   7       1830.93       1823.22        11.09 o                         
   3   4   7        446.22        434.42         4.56 o                         
   4   4   7        719.57        682.56         6.77 o                         
   5   4   7         55.06         67.54         4.19 o                         
   6   4   7        148.66        134.36         8.79 o                         
   7   4   7         27.99         35.42         8.85 o                         
   8   4   7         13.14         22.61         8.56 o                         
   9   4   7          0.21         19.98         8.26 o                         
 -10   5   7         13.12         25.04        13.47 o                         
  -9   5   7         66.76         69.62         6.37 o                         
  -8   5   7         41.69         27.17         6.52 o                         
  -7   5   7         29.97         49.11         5.32 o                         
  -6   5   7        135.11        156.18         4.70 o                         
  -5   5   7         67.54         78.07         3.75 o                         
  -4   5   7       1362.62       1300.92         9.52 o                         
  -3   5   7        741.70        809.14         6.32 o                         
  -2   5   7       1806.12       1654.63         9.79 o                         
  -1   5   7       2922.43       3000.09        16.30 o                         
   0   5   7       1035.39       1036.73         7.20 o                         
   1   5   7       6552.87       6501.73        31.24 o                         
   2   5   7          0.34          9.57         2.52 o                         
   3   5   7       1030.03       1024.29         7.50 o                         
   4   5   7        553.67        527.29         7.37 o                         
   5   5   7        357.25        349.94         6.53 o                         
   6   5   7        216.06        220.49         6.58 o                         
   7   5   7         47.36         45.86         8.57 o                         
   8   5   7          1.82          6.73         9.40 o                         
   9   5   7          0.02         -3.35        19.88 o                         
 -10   6   7          4.68         21.57        10.77 o                         
  -9   6   7         10.72          5.83         7.51 o                         
  -8   6   7         33.06         32.02         6.30 o                         
  -7   6   7         13.44         15.21         6.28 o                         
  -6   6   7          3.19          7.33         4.05 o                         
  -5   6   7         11.67         28.47         4.27 o                         
  -4   6   7        329.96        340.98         5.48 o                         
  -3   6   7        119.72        137.95         3.27 o                         
  -2   6   7          1.43         -2.24         2.78 o                         
  -1   6   7        102.83         88.62         3.38 o                         
   0   6   7        251.87        256.96         4.43 o                         
   1   6   7        851.35        860.78         6.61 o                         
   2   6   7       1732.42       1664.75        10.96 o                         
   3   6   7        743.71        705.79         6.73 o                         
   4   6   7         51.90         50.43         3.13 o                         
   5   6   7          5.85          4.33         3.55 o                         
   6   6   7         40.81         29.70         5.65 o                         
   7   6   7        105.79        102.17         5.59 o                         
   8   6   7         25.09         26.07        10.74 o                         
   9   6   7          0.49         25.39        23.23 o                         
  -9   7   7          0.42          8.10         9.35 o                         
  -8   7   7        148.51        130.05         7.38 o                         
  -7   7   7        163.62        181.43         7.66 o                         
  -6   7   7         13.21         19.49         4.26 o                         
  -5   7   7        364.26        341.97         6.91 o                         
  -4   7   7       2744.40       2635.60        17.31 o                         
  -3   7   7         18.20         18.93         3.66 o                         
  -2   7   7        180.54        173.89         4.01 o                         
  -1   7   7       1487.45       1481.25        10.35 o                         
   0   7   7        230.68        251.25         4.90 o                         
   1   7   7       1803.77       1820.48        11.16 o                         
   2   7   7          6.62         10.80         3.10 o                         
   3   7   7        252.62        250.41         4.65 o                         
   4   7   7          0.56          2.31         3.63 o                         
   5   7   7        115.38        114.32         5.46 o                         
   6   7   7          4.22         -4.45         5.64 o                         
   7   7   7          6.42         18.85         6.98 o                         
   8   7   7         66.20         67.50        12.62 o                         
  -9   8   7         15.00         -6.69        10.30 o                         
  -8   8   7         31.85         43.16         7.33 o                         
  -7   8   7        227.92        229.00         8.44 o                         
  -6   8   7         24.86         28.38         6.82 o                         
  -5   8   7        884.56        888.88        11.09 o                         
  -4   8   7          2.32         12.28         5.17 o                         
  -3   8   7       3132.39       3085.93        19.74 o                         
  -2   8   7         31.99         30.79         3.72 o                         
  -1   8   7         23.53         17.37         3.63 o                         
   0   8   7       4970.16       4774.13        24.62 o                         
   1   8   7       1144.96       1177.48         8.89 o                         
   2   8   7        585.90        577.05         7.18 o                         
   3   8   7        327.09        332.29         6.19 o                         
   4   8   7        520.03        537.22         8.20 o                         
   5   8   7         16.07         13.03         5.35 o                         
   6   8   7          7.79         -5.52         6.61 o                         
   7   8   7         86.71        109.50         8.25 o                         
   8   8   7          0.95         19.42        13.76 o                         
  -9   9   7          0.33         15.88        55.01 o                         
  -8   9   7          6.38         -8.76         9.07 o                         
  -7   9   7         56.57         61.22         9.11 o                         
  -6   9   7          0.75         14.38         6.78 o                         
  -5   9   7         53.37         37.10         6.18 o                         
  -4   9   7         41.13         31.71         5.58 o                         
  -3   9   7        204.75        195.92         6.30 o                         
  -2   9   7        213.15        205.03         5.51 o                         
  -1   9   7        248.54        247.81         6.70 o                         
   0   9   7          5.37         -4.11         4.11 o                         
   1   9   7        377.79        350.98         7.40 o                         
   2   9   7        158.48        142.24         4.97 o                         
   3   9   7          4.77          2.19         4.59 o                         
   4   9   7         11.18          8.54         3.85 o                         
   5   9   7         38.31         56.19         6.44 o                         
   6   9   7         16.72         10.65         7.48 o                         
   7   9   7         14.07         32.06        10.03 o                         
   8   9   7          0.50        -14.63        14.91 o                         
  -8  10   7          0.16         -8.56        10.64 o                         
  -7  10   7         92.31         79.43         9.14 o                         
  -6  10   7         10.40         12.65         7.64 o                         
  -5  10   7        475.98        453.68         9.71 o                         
  -4  10   7          5.81          8.20         6.46 o                         
  -3  10   7        381.54        415.07        12.16 o                         
  -2  10   7        323.17        308.52         7.64 o                         
  -1  10   7        566.97        551.44         8.79 o                         
   0  10   7        496.81        509.06         8.34 o                         
   1  10   7         85.64         98.69         5.05 o                         
   2  10   7        255.92        286.93         7.66 o                         
   3  10   7          0.08         -4.76         5.72 o                         
   4  10   7        110.07        110.81         5.59 o                         
   5  10   7          2.53         16.76         5.91 o                         
   6  10   7         11.52         15.53         7.24 o                         
   7  10   7          0.13         33.46        17.70 o                         
  -7  11   7         16.42         -6.29        12.66 o                         
  -6  11   7         61.42         74.82         9.14 o                         
  -5  11   7        130.31        112.84         8.33 o                         
  -4  11   7       1052.80       1089.35        16.76 o                         
  -3  11   7         26.13         28.82         6.69 o                         
  -2  11   7        269.32        277.81         8.22 o                         
  -1  11   7        425.30        412.94         9.70 o                         
   0  11   7        114.14        134.99         6.96 o                         
   1  11   7        359.82        381.79         9.39 o                         
   2  11   7         13.34          8.76         6.18 o                         
   3  11   7        128.37        155.55         9.10 o                         
   4  11   7         65.67         65.10         7.18 o                         
   5  11   7         65.16         76.40         7.61 o                         
   6  11   7         11.08         39.75        10.22 o                         
  -6  12   7         13.52         10.47        11.81 o                         
  -5  12   7          1.10          3.34         8.90 o                         
  -4  12   7          0.59         -7.53         7.53 o                         
  -3  12   7         64.80         65.80         7.92 o                         
  -2  12   7          5.64         -5.16         8.40 o                         
  -1  12   7          6.71         19.81         6.55 o                         
   0  12   7        196.75        203.85         7.34 o                         
   1  12   7         52.68         55.54         7.10 o                         
   2  12   7          0.23         13.02         7.02 o                         
   3  12   7         21.21         31.27         7.69 o                         
   4  12   7         33.61         41.33         7.51 o                         
   5  12   7          0.78         10.63         7.35 o                         
  -5  13   7          2.90         12.01        13.09 o                         
  -4  13   7          7.68          4.49         8.98 o                         
  -3  13   7         96.99        105.23         9.80 o                         
  -2  13   7        148.67        136.70         9.49 o                         
  -1  13   7          9.64          5.84         8.44 o                         
   0  13   7         33.92         36.93         6.98 o                         
   1  13   7         87.52         97.92         7.66 o                         
   2  13   7          0.85         20.10         8.18 o                         
   3  13   7        162.60        167.34        11.12 o                         
   4  13   7         11.76         25.86         9.53 o                         
  -4  14   7         27.64         24.45        13.47 o                         
  -3  14   7        206.28        227.03        13.69 o                         
  -2  14   7        102.33        132.04        13.08 o                         
  -1  14   7        228.21        242.36        10.61 o                         
   0  14   7        104.76         99.93         9.22 o                         
   1  14   7         12.40         35.99        12.51 o                         
   2  14   7         54.84         72.91        11.36 o                         
   3  14   7         53.38         81.88        11.30 o                         
 -11   0   8          6.56         13.36        22.16 o                         
 -10   0   8         13.69        -11.52        11.52 o                         
  -9   0   8         85.42         99.90         9.78 o                         
  -8   0   8         70.89         55.68         6.51 o                         
  -7   0   8        283.09        339.12         9.51 o                         
  -6   0   8        138.34        104.54         5.03 o                         
  -5   0   8        330.12        354.84         7.05 o                         
  -4   0   8       5050.64       4770.35        32.56 o                         
  -3   0   8       2554.04       2674.48        18.67 o                         
  -2   0   8         87.93        127.74         3.67 o                         
  -1   0   8       6167.78       6052.45        38.40 o                         
   0   0   8       4278.90       3866.88        25.22 o                         
   1   0   8        298.72        222.69         4.49 o                         
   2   0   8        934.11        990.26         8.41 o                         
   3   0   8       4960.29       4946.53        35.75 o                         
   4   0   8         68.28         59.44         3.64 o                         
   5   0   8         34.51         34.31         3.11 o                         
   6   0   8        768.42        782.91        10.54 o                         
   7   0   8        186.87        156.08         7.70 o                         
   8   0   8         22.00         35.97         5.96 o                         
   9   0   8          6.99         10.89         7.68 o                         
 -11   1   8         24.54          6.22        13.77 o                         
 -10   1   8         12.08         10.06         8.80 o                         
  -9   1   8         90.90         81.60         6.42 o                         
  -8   1   8        345.69        345.74         7.01 o                         
  -7   1   8          3.15          3.32         4.01 o                         
  -6   1   8        236.78        268.68         4.60 o                         
  -5   1   8        371.08        355.50         5.13 o                         
  -4   1   8        606.80        627.47         5.49 o                         
  -3   1   8        115.02        110.66         2.72 o                         
  -2   1   8        174.32        170.71         2.86 o                         
  -1   1   8       1324.24       1296.33         7.26 o                         
   0   1   8        870.04        828.57         5.68 o                         
   1   1   8        983.87       1014.67         6.14 o                         
   2   1   8        358.56        329.07         3.77 o                         
   3   1   8         24.79         22.96         2.10 o                         
   4   1   8        817.73        830.29         6.26 o                         
   5   1   8        112.86        105.52         2.96 o                         
   6   1   8        248.65        266.70         5.04 o                         
   7   1   8        264.42        278.88         6.26 o                         
   8   1   8         23.72         15.43         8.42 o                         
   9   1   8          8.45         10.02         6.91 o                         
 -10   2   8          2.60         11.46         8.35 o                         
  -9   2   8         68.36         71.74         6.51 o                         
  -8   2   8         43.38         34.88         5.08 o                         
  -7   2   8         11.38         17.98         4.19 o                         
  -6   2   8         59.69         62.20         3.71 o                         
  -5   2   8        187.73        183.32         4.04 o                         
  -4   2   8         43.33         76.17         2.90 o                         
  -3   2   8       1392.95       1524.42         8.88 o                         
  -2   2   8       1913.13       1876.13         9.85 o                         
  -1   2   8        152.72        176.44         3.03 o                         
   0   2   8        503.79        512.82         4.29 o                         
   1   2   8       2448.64       2411.03        12.49 o                         
   2   2   8        402.53        381.99         4.89 o                         
   3   2   8          8.95          4.59         2.03 o                         
   4   2   8         83.39         90.74         3.13 o                         
   5   2   8        374.76        349.16         4.73 o                         
   6   2   8          3.18          6.40         4.51 o                         
   7   2   8          4.51          7.33         5.01 o                         
   8   2   8         17.49         26.70         7.14 o                         
   9   2   8          0.07          7.51        11.47 o                         
 -10   3   8          6.45         10.59         9.14 o                         
  -9   3   8        139.00         97.67         6.23 o                         
  -8   3   8        201.71        247.13         7.24 o                         
  -7   3   8        171.64        157.06         5.44 o                         
  -6   3   8        904.44        963.36         8.18 o                         
  -5   3   8       1578.22       1562.76        10.65 o                         
  -4   3   8         43.12         39.82         2.81 o                         
  -3   3   8       3651.93       3554.46        17.46 o                         
  -2   3   8       1399.25       1415.77         8.43 o                         
  -1   3   8       9635.77       9764.00        44.83 o                         
   0   3   8        675.79        522.06         4.49 o                         
   1   3   8        135.68        148.15         2.91 o                         
   2   3   8       1635.01       1607.19         9.80 o                         
   3   3   8        394.53        372.93         4.63 o                         
   4   3   8       1268.20       1287.72         9.47 o                         
   5   3   8          0.96         -1.84         3.73 o                         
   6   3   8         29.25         25.81         4.38 o                         
   7   3   8         87.63         84.87         5.24 o                         
   8   3   8          3.25         -3.10         5.91 o                         
   9   3   8          2.20          6.03         9.65 o                         
 -10   4   8          7.29         14.13         9.66 o                         
  -9   4   8         12.26         -4.74         5.82 o                         
  -8   4   8         38.46         35.50         5.97 o                         
  -7   4   8        388.11        444.17         7.63 o                         
  -6   4   8        155.48        171.63         4.87 o                         
  -5   4   8        359.99        360.48         5.73 o                         
  -4   4   8       1358.88       1393.76         9.41 o                         
  -3   4   8        604.94        615.06         5.77 o                         
  -2   4   8        342.99        310.82         4.41 o                         
  -1   4   8        390.36        309.08         4.65 o                         
   0   4   8        186.10        180.21         3.43 o                         
   1   4   8         18.95         13.87         2.23 o                         
   2   4   8        153.93        171.79         3.47 o                         
   3   4   8        428.06        421.70         5.06 o                         
   4   4   8        311.12        293.29         6.07 o                         
   5   4   8        224.69        216.10         5.33 o                         
   6   4   8         10.28         14.94         5.43 o                         
   7   4   8          0.35         -1.73         4.22 o                         
   8   4   8         16.37         12.14         8.26 o                         
   9   4   8         19.76         -1.91        11.40 o                         
 -10   5   8         75.67         80.15        11.22 o                         
  -9   5   8         30.65         26.74         6.77 o                         
  -8   5   8        111.20        109.34         7.21 o                         
  -7   5   8        141.96        127.27         7.67 o                         
  -6   5   8        174.78        171.76         5.51 o                         
  -5   5   8         80.88         88.64         4.19 o                         
  -4   5   8        717.56        659.19         6.30 o                         
  -3   5   8        552.19        524.34         6.57 o                         
  -2   5   8         59.23         76.48         3.17 o                         
  -1   5   8        442.26        418.99         5.26 o                         
   0   5   8         84.62         84.16         3.19 o                         
   1   5   8        202.20        212.27         3.68 o                         
   2   5   8        550.07        559.69         5.67 o                         
   3   5   8       1418.12       1425.96        10.21 o                         
   4   5   8         16.20         23.00         4.00 o                         
   5   5   8         24.39         25.96         5.50 o                         
   6   5   8         57.53         54.30         4.08 o                         
   7   5   8        172.42        177.53        10.39 o                         
   8   5   8         72.67         68.23         9.17 o                         
   9   5   8         45.81         58.56        14.10 o                         
 -10   6   8         14.90         37.28        12.51 o                         
  -9   6   8         11.31         10.98         8.04 o                         
  -8   6   8         54.47         55.81         7.71 o                         
  -7   6   8         46.32         64.55         6.64 o                         
  -6   6   8        504.95        511.17         9.15 o                         
  -5   6   8        480.20        507.58         7.82 o                         
  -4   6   8       2426.90       2383.38        13.96 o                         
  -3   6   8        302.58        314.02         5.10 o                         
  -2   6   8       3876.52       3793.89        19.17 o                         
  -1   6   8         23.20         17.68         3.25 o                         
   0   6   8        493.10        512.61         5.54 o                         
   1   6   8       2568.91       2527.22        14.27 o                         
   2   6   8          7.70         13.41         3.09 o                         
   3   6   8        129.06        141.84         3.67 o                         
   4   6   8         25.62         25.33         3.50 o                         
   5   6   8        183.49        173.02         5.15 o                         
   6   6   8         74.87         88.39         8.96 o                         
   7   6   8          5.32          1.21         7.56 o                         
   8   6   8          0.45         16.70        15.54 o                         
   9   6   8          0.17          6.49        14.47 o                         
  -9   7   8          8.28         -6.47         9.18 o                         
  -8   7   8         48.47         48.21         7.34 o                         
  -7   7   8          0.23         -1.98         6.66 o                         
  -6   7   8        669.19        673.61        12.81 o                         
  -5   7   8         17.26         42.30         5.70 o                         
  -4   7   8          7.94         20.02         4.61 o                         
  -3   7   8       1099.50       1103.13         9.17 o                         
  -2   7   8         19.09         16.12         3.73 o                         
  -1   7   8       1228.07       1180.89         9.40 o                         
   0   7   8         13.97         10.17         3.39 o                         
   1   7   8        309.63        306.96         5.14 o                         
   2   7   8        186.06        208.63         4.36 o                         
   3   7   8        263.06        249.32         5.44 o                         
   4   7   8         43.19         44.19         3.98 o                         
   5   7   8        160.84        187.57         5.97 o                         
   6   7   8         64.93         57.97         8.72 o                         
   7   7   8          5.21          8.04         6.23 o                         
   8   7   8          0.06         33.22        15.99 o                         
  -9   8   8          2.10        -11.41        11.41 o                         
  -8   8   8          3.23         -9.08         9.08 o                         
  -7   8   8          9.94          5.22         7.57 o                         
  -6   8   8        174.86        156.27         6.24 o                         
  -5   8   8          6.56         27.53         5.99 o                         
  -4   8   8          4.01         19.74         5.20 o                         
  -3   8   8        157.33        173.65         5.96 o                         
  -2   8   8         48.91         53.01         3.92 o                         
  -1   8   8        112.00        125.57         4.58 o                         
   0   8   8         50.13         58.13         4.30 o                         
   1   8   8        648.61        610.70         7.17 o                         
   2   8   8       1321.10       1238.86        10.34 o                         
   3   8   8         30.54         33.35         4.59 o                         
   4   8   8          5.23          1.32         4.51 o                         
   5   8   8         72.79         55.05         5.75 o                         
   6   8   8         21.35          6.59         6.79 o                         
   7   8   8          7.54         22.91        11.70 o                         
   8   8   8          3.48         14.30        12.91 o                         
  -8   9   8          0.66          1.57        10.64 o                         
  -7   9   8         94.61         96.20         8.70 o                         
  -6   9   8         72.68         82.54         5.78 o                         
  -5   9   8        113.98        114.33         7.07 o                         
  -4   9   8        159.54        147.35         6.99 o                         
  -3   9   8        988.77       1006.83        11.26 o                         
  -2   9   8          7.20         13.44         4.28 o                         
  -1   9   8        448.53        449.73         8.58 o                         
   0   9   8        205.78        229.93         5.85 o                         
   1   9   8         34.32         50.00         4.75 o                         
   2   9   8        463.54        478.94         8.59 o                         
   3   9   8         29.94         32.36         4.94 o                         
   4   9   8        147.93        148.12         6.05 o                         
   5   9   8         70.39         81.87         6.61 o                         
   6   9   8         97.79        104.95        11.98 o                         
   7   9   8          1.95          5.57        11.80 o                         
  -8  10   8          0.11         10.82        13.89 o                         
  -7  10   8         42.37         48.14        10.67 o                         
  -6  10   8         25.81         28.97         7.91 o                         
  -5  10   8        255.44        256.46         8.45 o                         
  -4  10   8         18.08         12.56         7.00 o                         
  -3  10   8          6.80          8.19         6.43 o                         
  -2  10   8        884.05        872.41        13.71 o                         
  -1  10   8        204.02        205.83         6.78 o                         
   0  10   8          2.93         -2.74         5.29 o                         
   1  10   8        463.81        452.86         8.79 o                         
   2  10   8         98.31        105.25         6.28 o                         
   3  10   8         22.88         16.80         5.70 o                         
   4  10   8         71.66         75.01         6.13 o                         
   5  10   8         71.63         68.38         7.18 o                         
   6  10   8          6.77         12.53         7.36 o                         
   7  10   8          3.25          7.57        16.09 o                         
  -7  11   8         11.22         -0.21        12.87 o                         
  -6  11   8         19.69         12.37         9.64 o                         
  -5  11   8         17.69         33.07         7.16 o                         
  -4  11   8         29.63         49.65         7.56 o                         
  -3  11   8          2.42         -3.52         6.93 o                         
  -2  11   8        113.87        108.81         7.42 o                         
  -1  11   8         41.03         50.09         6.16 o                         
   0  11   8         29.52         36.54         6.54 o                         
   1  11   8         26.22         39.08         6.48 o                         
   2  11   8          0.28          5.73         6.37 o                         
   3  11   8          0.31          7.57         6.82 o                         
   4  11   8         51.83         63.42         8.03 o                         
   5  11   8         45.96         55.22         6.40 o                         
   6  11   8          0.77         16.99         7.95 o                         
  -6  12   8         73.56         65.64        13.75 o                         
  -5  12   8         37.06         35.72         9.72 o                         
  -4  12   8        110.77        121.35         8.89 o                         
  -3  12   8         26.85         37.28         8.26 o                         
  -2  12   8        362.84        367.16         9.90 o                         
  -1  12   8        189.18        193.17         7.64 o                         
   0  12   8        338.08        356.02         9.31 o                         
   1  12   8        163.97        178.22         7.80 o                         
   2  12   8         35.07         36.35         7.54 o                         
   3  12   8        115.94        128.98         8.42 o                         
   4  12   8          5.17         19.40         9.13 o                         
   5  12   8         35.60         33.23         9.46 o                         
  -5  13   8          1.62          9.83        12.15 o                         
  -4  13   8         16.05         33.59         9.35 o                         
  -3  13   8         71.57         85.79         9.98 o                         
  -2  13   8          2.26         -4.80         7.95 o                         
  -1  13   8         64.58         73.48         7.95 o                         
   0  13   8         39.78          7.26         7.23 o                         
   1  13   8         24.01         25.49         7.94 o                         
   2  13   8        105.42         89.46         9.23 o                         
   3  13   8         37.72         48.51        10.97 o                         
   4  13   8          0.97         23.59         9.63 o                         
  -3  14   8          9.47         29.54        10.67 o                         
  -2  14   8         18.06         38.65        12.02 o                         
  -1  14   8         26.35         39.17        10.80 o                         
   0  14   8         51.33         74.36        10.52 o                         
   1  14   8         11.32         17.95        10.92 o                         
   2  14   8          0.41          0.98        10.91 o                         
 -10   1   9         12.83         23.81         8.92 o                         
  -9   1   9         35.05         21.75         6.21 o                         
  -8   1   9        129.93         97.18         5.32 o                         
  -7   1   9        226.19        240.11         5.54 o                         
  -6   1   9        364.04        364.50         6.00 o                         
  -5   1   9        631.08        629.67         6.16 o                         
  -4   1   9       1535.48       1489.69         8.89 o                         
  -3   1   9        596.95        563.82         5.20 o                         
  -2   1   9       3983.36       3986.99        18.75 o                         
  -1   1   9       1587.63       1738.74         9.25 o                         
   0   1   9       7667.57       8230.37        38.64 o                         
   1   1   9       2288.55       2266.96        11.95 o                         
   2   1   9       1774.67       1863.60        10.91 o                         
   3   1   9        359.89        346.35         4.08 o                         
   4   1   9        378.85        409.13         4.65 o                         
   5   1   9        858.09        818.19         7.51 o                         
   6   1   9         98.14         91.46         3.92 o                         
   7   1   9         51.36         61.62         3.43 o                         
   8   1   9         17.41         25.05         8.30 o                         
   9   1   9          0.14          0.01         6.73 o                         
 -10   2   9         22.10         32.57         7.98 o                         
  -9   2   9         46.03         60.32         6.60 o                         
  -8   2   9         37.96         36.40         5.39 o                         
  -7   2   9         59.65         64.74         4.94 o                         
  -6   2   9         29.63         43.68         3.80 o                         
  -5   2   9        378.51        370.34         5.06 o                         
  -4   2   9         15.08         10.04         2.80 o                         
  -3   2   9       5961.76       5943.14        28.46 o                         
  -2   2   9       2002.38       1950.99        10.44 o                         
  -1   2   9        737.50        708.69         5.56 o                         
   0   2   9       3591.81       3603.42        17.38 o                         
   1   2   9       4821.43       4988.83        24.70 o                         
   2   2   9        632.68        616.19         5.50 o                         
   3   2   9          2.79         -0.58         2.39 o                         
   4   2   9        646.29        609.31         5.90 o                         
   5   2   9         11.96         20.61         3.14 o                         
   6   2   9        120.81        115.20         6.01 o                         
   7   2   9          7.40          6.96         6.80 o                         
   8   2   9          3.64         12.96         6.40 o                         
   9   2   9          2.89          2.38         9.16 o                         
 -10   3   9         98.08         96.72         9.29 o                         
  -9   3   9         28.68         28.73         6.30 o                         
  -8   3   9          1.05          4.14         4.14 o                         
  -7   3   9          7.79         13.43         4.46 o                         
  -6   3   9        435.23        432.74         6.97 o                         
  -5   3   9        344.25        359.24         5.44 o                         
  -4   3   9        476.71        467.93         5.14 o                         
  -3   3   9         16.44          8.14         2.64 o                         
  -2   3   9        418.62        480.17         5.22 o                         
  -1   3   9        282.41        303.16         4.43 o                         
   0   3   9        115.46        146.32         3.17 o                         
   1   3   9         67.78         60.12         2.51 o                         
   2   3   9         30.27         43.69         2.81 o                         
   3   3   9         62.23         65.20         2.60 o                         
   4   3   9        729.77        732.51         7.11 o                         
   5   3   9        387.27        389.52         6.90 o                         
   6   3   9         35.01         26.47         5.10 o                         
   7   3   9         89.61         97.39         5.89 o                         
   8   3   9         44.34         31.38         7.59 o                         
   9   3   9          4.52        -13.11        13.11 o                         
 -10   4   9         21.94         38.90        12.31 o                         
  -9   4   9         13.46          5.47         7.05 o                         
  -8   4   9        111.39        121.63         7.24 o                         
  -7   4   9          3.49          5.44         4.71 o                         
  -6   4   9        189.26        196.70         5.41 o                         
  -5   4   9        978.35        920.83         7.42 o                         
  -4   4   9         11.92         15.39         3.47 o                         
  -3   4   9        358.21        321.81         4.86 o                         
  -2   4   9        225.75        264.21         4.27 o                         
  -1   4   9       2874.43       2877.29        15.69 o                         
   0   4   9       1324.96       1393.47         8.64 o                         
   1   4   9         92.68         87.58         2.78 o                         
   2   4   9        901.27        876.77         7.05 o                         
   3   4   9        614.24        591.52         5.93 o                         
   4   4   9        575.01        572.94         8.46 o                         
   5   4   9          0.20          2.73         3.65 o                         
   6   4   9         23.94         25.61         4.74 o                         
   7   4   9         12.61         18.27         5.95 o                         
   8   4   9         74.53         80.04         8.24 o                         
   9   4   9          0.03        -13.26        14.84 o                         
 -10   5   9          2.88         35.21        11.75 o                         
  -9   5   9          7.66         -6.88         6.88 o                         
  -8   5   9          1.05         -6.83         6.83 o                         
  -7   5   9        146.42        177.35         6.23 o                         
  -6   5   9        465.61        452.50         8.33 o                         
  -5   5   9         99.40        102.52         4.84 o                         
  -4   5   9        732.61        721.29         6.71 o                         
  -3   5   9        176.55        205.88         4.41 o                         
  -2   5   9       2842.05       2761.88        14.90 o                         
  -1   5   9        544.63        572.53         5.56 o                         
   0   5   9       1904.12       1893.47        11.40 o                         
   1   5   9        137.10        116.17         3.21 o                         
   2   5   9        242.82        235.54         4.40 o                         
   3   5   9        405.17        432.87         5.86 o                         
   4   5   9        163.86        179.71         5.00 o                         
   5   5   9        745.95        702.17         8.52 o                         
   6   5   9          2.08         -3.91         3.91 o                         
   7   5   9          6.51          6.61         7.08 o                         
   8   5   9         20.80         24.20        10.55 o                         
   9   5   9          0.52         17.04        14.57 o                         
 -10   6   9          0.10        -11.55        11.55 o                         
  -9   6   9         28.48         25.36         8.54 o                         
  -8   6   9         57.86         52.25         7.74 o                         
  -7   6   9         76.34         85.19         5.42 o                         
  -6   6   9         62.76         80.01         5.99 o                         
  -5   6   9         22.51         21.67         4.95 o                         
  -4   6   9         40.49         39.81         4.37 o                         
  -3   6   9        189.40        188.12         4.31 o                         
  -2   6   9        247.55        239.29         4.42 o                         
  -1   6   9         28.69         38.39         3.45 o                         
   0   6   9        152.92        151.31         4.10 o                         
   1   6   9       1758.79       1629.20        10.32 o                         
   2   6   9        711.72        703.24         7.45 o                         
   3   6   9          3.64          0.45         3.06 o                         
   4   6   9          0.43          7.10         3.88 o                         
   5   6   9         35.17         26.35         4.65 o                         
   6   6   9         10.02          2.94         5.44 o                         
   7   6   9         16.66         11.61         5.11 o                         
   8   6   9          0.03         17.45        14.70 o                         
  -9   7   9         81.65         77.09        10.88 o                         
  -8   7   9         30.13         40.42         7.62 o                         
  -7   7   9          1.26         -3.31         6.60 o                         
  -6   7   9        380.53        363.81         8.68 o                         
  -5   7   9        100.52        101.73         6.11 o                         
  -4   7   9        210.12        222.97         6.38 o                         
  -3   7   9          9.53          4.75         4.02 o                         
  -2   7   9        199.33        207.20         4.60 o                         
  -1   7   9        840.83        794.87         7.31 o                         
   0   7   9       1239.36       1258.94         9.34 o                         
   1   7   9         21.79         13.40         3.28 o                         
   2   7   9         17.86         22.72         4.15 o                         
   3   7   9        726.31        731.91         8.17 o                         
   4   7   9        315.16        287.31         6.60 o                         
   5   7   9          6.08         -0.75         4.97 o                         
   6   7   9         37.78         37.51         6.84 o                         
   7   7   9        166.69        166.78        11.17 o                         
   8   7   9         62.19         56.95        20.88 o                         
  -9   8   9         12.28         -4.66        15.29 o                         
  -8   8   9         23.35         33.12        10.37 o                         
  -7   8   9         20.51         13.44         7.37 o                         
  -6   8   9         29.64         39.44         6.32 o                         
  -5   8   9       1711.22       1728.22        17.61 o                         
  -4   8   9        825.40        816.32        10.88 o                         
  -3   8   9        138.27        146.62         5.18 o                         
  -2   8   9        283.32        258.89         5.54 o                         
  -1   8   9       2496.22       2453.61        17.99 o                         
   0   8   9        325.20        301.56         6.16 o                         
   1   8   9        229.38        230.69         5.72 o                         
   2   8   9        777.94        763.24         8.98 o                         
   3   8   9        353.86        331.39         6.81 o                         
   4   8   9         40.61         43.71         5.48 o                         
   5   8   9         81.89         94.74         7.02 o                         
   6   8   9          4.62          7.57         7.65 o                         
   7   8   9         12.80         19.47         8.30 o                         
  -8   9   9         25.05         12.19        11.51 o                         
  -7   9   9          0.36         -7.71         7.71 o                         
  -6   9   9          1.29         -6.51         6.51 o                         
  -5   9   9         58.08         43.73         6.86 o                         
  -4   9   9          0.07         13.77         6.43 o                         
  -3   9   9         86.20         85.83         4.89 o                         
  -2   9   9          8.86         10.97         5.17 o                         
  -1   9   9        169.16        151.17         6.46 o                         
   0   9   9        407.65        367.82         7.42 o                         
   1   9   9          3.46          7.88         4.38 o                         
   2   9   9          2.74         -0.79         5.09 o                         
   3   9   9         72.51         88.11         4.98 o                         
   4   9   9         22.01         19.86         5.59 o                         
   5   9   9         74.01         88.66         7.43 o                         
   6   9   9         58.98         68.86        11.28 o                         
   7   9   9          1.06          9.84        12.94 o                         
  -8  10   9         37.74         25.24        11.93 o                         
  -7  10   9         35.63         27.84        10.17 o                         
  -6  10   9         47.74         44.98         7.40 o                         
  -5  10   9        179.58        171.06         7.69 o                         
  -4  10   9          0.12          5.29         7.02 o                         
  -3  10   9        503.22        507.63        11.23 o                         
  -2  10   9         41.27         46.11         6.08 o                         
  -1  10   9        533.15        545.25        10.33 o                         
   0  10   9         77.40         72.51         5.88 o                         
   1  10   9        199.24        198.41         6.54 o                         
   2  10   9        103.97        112.97         8.12 o                         
   3  10   9         84.16         66.89         5.80 o                         
   4  10   9         19.61         29.56         5.96 o                         
   5  10   9          7.90          9.04         9.82 o                         
   6  10   9         11.78         22.21         7.79 o                         
  -7  11   9          4.46        -12.07        13.56 o                         
  -6  11   9        135.21        112.13         8.75 o                         
  -5  11   9         98.43        107.98         8.37 o                         
  -4  11   9        220.54        221.82         9.41 o                         
  -3  11   9         16.73         14.38         7.47 o                         
  -2  11   9        428.45        404.92        10.02 o                         
  -1  11   9         72.30         60.27         6.66 o                         
   0  11   9        221.97        222.58         7.57 o                         
   1  11   9        214.76        187.38         7.52 o                         
   2  11   9          3.40          8.94         6.47 o                         
   3  11   9        212.74        221.35         7.66 o                         
   4  11   9          2.22          0.24         7.46 o                         
   5  11   9         24.72         24.67         6.92 o                         
   6  11   9         13.43         25.86         9.38 o                         
  -6  12   9          2.14          8.57        11.80 o                         
  -5  12   9          0.00         -9.50         9.50 o                         
  -4  12   9        133.81        151.06         9.34 o                         
  -3  12   9         13.93         11.24         8.15 o                         
  -2  12   9         26.51         39.36         7.18 o                         
  -1  12   9        150.68        133.45         7.62 o                         
   0  12   9          1.29         -0.56         6.77 o                         
   1  12   9          0.19          0.87         6.39 o                         
   2  12   9         77.29         81.89         8.21 o                         
   3  12   9         22.24         35.20         8.70 o                         
   4  12   9         14.22         11.78         8.92 o                         
   5  12   9         19.12         34.16        10.14 o                         
  -5  13   9          4.71          2.82        11.20 o                         
  -4  13   9         92.19         97.58        11.75 o                         
  -3  13   9          1.93          4.42         8.95 o                         
  -2  13   9        118.72        129.07         8.10 o                         
  -1  13   9          9.72         23.86         9.59 o                         
   0  13   9         51.95         51.93         8.74 o                         
   1  13   9         37.63         44.90         7.59 o                         
   2  13   9         93.84         96.26         9.74 o                         
   3  13   9          1.10          8.02        10.68 o                         
  -3  14   9        153.88        153.91        14.62 o                         
  -2  14   9          5.99          4.19         9.76 o                         
  -1  14   9        119.75        139.92        12.53 o                         
   0  14   9         25.11         18.75        10.70 o                         
   1  14   9          2.40          8.62        12.35 o                         
   2  14   9         70.11         68.14        13.46 o                         
 -10   0  10          0.98         -6.51        14.30 o                         
  -9   0  10        150.65        121.08         9.51 o                         
  -8   0  10        123.91        154.68         7.80 o                         
  -7   0  10        139.54        139.52         7.02 o                         
  -6   0  10        598.82        580.46        10.07 o                         
  -5   0  10       2633.49       2579.68        19.60 o                         
  -4   0  10        289.22        307.84         6.96 o                         
  -3   0  10         27.28         46.09         4.06 o                         
  -2   0  10       5776.05       5559.94        37.69 o                         
  -1   0  10        620.55        641.56         7.21 o                         
   0   0  10        347.41        453.96         6.29 o                         
   1   0  10       2549.64       2698.33        20.31 o                         
   2   0  10        644.30        652.59         7.23 o                         
   3   0  10        217.76        198.02         5.22 o                         
   4   0  10        334.82        318.20         7.99 o                         
   5   0  10          8.77          1.16         3.44 o                         
   6   0  10          1.54         -1.37         4.58 o                         
   7   0  10        110.10        113.94         7.08 o                         
   8   0  10         12.03         -5.21         5.32 o                         
   9   0  10          0.06         -9.12        21.30 o                         
 -10   1  10         33.91          6.00        12.35 o                         
  -9   1  10         47.82         56.60         6.06 o                         
  -8   1  10         53.77         50.25         5.76 o                         
  -7   1  10         14.02         11.80         4.43 o                         
  -6   1  10        342.05        327.83         6.08 o                         
  -5   1  10        216.28        224.38         4.28 o                         
  -4   1  10        519.60        520.76         5.42 o                         
  -3   1  10        214.81        247.90         4.09 o                         
  -2   1  10        305.80        343.95         4.44 o                         
  -1   1  10       2460.14       2468.66        12.77 o                         
   0   1  10         38.82         41.24         2.82 o                         
   1   1  10         15.07         15.68         2.43 o                         
   2   1  10        810.87        805.27         5.89 o                         
   3   1  10       1945.74       1920.58        11.40 o                         
   4   1  10        762.58        716.54         6.35 o                         
   5   1  10        107.71        126.94         3.71 o                         
   6   1  10         63.32         72.17         3.70 o                         
   7   1  10         60.60         52.17         3.56 o                         
   8   1  10         16.49          7.67         7.31 o                         
   9   1  10         11.64         21.36         8.44 o                         
 -10   2  10          4.18          2.98         9.70 o                         
  -9   2  10          1.75          3.06         6.15 o                         
  -8   2  10         23.97         23.78         6.09 o                         
  -7   2  10        219.10        215.25         5.86 o                         
  -6   2  10        101.62        106.04         4.51 o                         
  -5   2  10         36.38         40.57         3.45 o                         
  -4   2  10        346.51        360.45         4.98 o                         
  -3   2  10        577.35        573.88         5.44 o                         
  -2   2  10       2018.09       2010.88        11.04 o                         
  -1   2  10        157.56        196.68         3.78 o                         
   0   2  10        297.74        270.20         4.03 o                         
   1   2  10        291.77        319.18         4.39 o                         
   2   2  10         25.56         28.89         2.84 o                         
   3   2  10        713.61        711.90         6.19 o                         
   4   2  10          0.32          4.50         2.38 o                         
   5   2  10         45.54         47.51         3.79 o                         
   6   2  10         16.94         14.72         3.92 o                         
   7   2  10          0.18         -0.44         8.79 o                         
   8   2  10         18.53         15.97         7.07 o                         
   9   2  10          0.76         -3.15        13.87 o                         
 -10   3  10         25.81         15.84        10.42 o                         
  -9   3  10          0.12         -0.96         6.09 o                         
  -8   3  10        228.77        210.48         6.63 o                         
  -7   3  10        125.04        104.53         5.27 o                         
  -6   3  10        926.72        913.31        10.49 o                         
  -5   3  10        293.85        288.19         4.68 o                         
  -4   3  10        559.25        536.07         6.14 o                         
  -3   3  10       3758.74       3782.13        18.48 o                         
  -2   3  10        530.04        514.68         5.47 o                         
  -1   3  10       1953.03       1915.84        10.92 o                         
   0   3  10        238.18        229.96         3.74 o                         
   1   3  10       1234.96       1262.65         7.83 o                         
   2   3  10        794.84        776.01         6.48 o                         
   3   3  10        395.12        376.56         4.86 o                         
   4   3  10         90.10        111.00         3.72 o                         
   5   3  10         18.99         24.39         4.86 o                         
   6   3  10         68.11         72.08         5.77 o                         
   7   3  10          3.06         -6.22         6.62 o                         
   8   3  10          5.89         -1.33         8.14 o                         
   9   3  10          0.21         -1.07        14.08 o                         
 -10   4  10          3.10          4.04        11.84 o                         
  -9   4  10         60.79         53.78         7.14 o                         
  -8   4  10         27.24         40.32         5.58 o                         
  -7   4  10          8.66         21.96         5.61 o                         
  -6   4  10         62.80         76.39         4.79 o                         
  -5   4  10        588.70        617.02         7.03 o                         
  -4   4  10        182.28        178.13         4.51 o                         
  -3   4  10         71.43         76.07         3.74 o                         
  -2   4  10       1108.40       1063.78         7.77 o                         
  -1   4  10        233.90        239.58         4.01 o                         
   0   4  10        593.71        550.60         5.56 o                         
   1   4  10        138.59        148.28         3.31 o                         
   2   4  10       2168.06       2128.86        13.23 o                         
   3   4  10         64.83         62.83         3.28 o                         
   4   4  10        489.48        460.72         7.21 o                         
   5   4  10        107.19         91.62         4.73 o                         
   6   4  10         12.83         11.15         5.40 o                         
   7   4  10         19.55         17.93         7.21 o                         
   8   4  10         15.05          0.46        10.49 o                         
   9   4  10          6.21          1.17        15.77 o                         
 -10   5  10         14.64          3.02        16.80 o                         
  -9   5  10         23.79         -7.86         8.86 o                         
  -8   5  10         49.83         28.71         7.18 o                         
  -7   5  10          1.41          0.89         5.80 o                         
  -6   5  10          6.49          8.58         5.32 o                         
  -5   5  10        343.28        327.45         6.36 o                         
  -4   5  10        628.38        601.11         7.40 o                         
  -3   5  10        274.84        286.00         4.94 o                         
  -2   5  10        450.13        463.59         6.29 o                         
  -1   5  10         74.49         77.07         3.39 o                         
   0   5  10         39.32         41.63         3.23 o                         
   1   5  10       1575.12       1568.91        10.13 o                         
   2   5  10        512.36        490.96         6.03 o                         
   3   5  10         14.26         15.42         3.27 o                         
   4   5  10         62.08         65.63         3.96 o                         
   5   5  10         72.60         77.43         4.80 o                         
   6   5  10         10.99          9.38         5.55 o                         
   7   5  10         29.11         38.01         7.02 o                         
   8   5  10         63.14         56.43        11.33 o                         
  -9   6  10          1.93          0.30         8.71 o                         
  -8   6  10         47.56         24.02         7.27 o                         
  -7   6  10        639.25        665.19        12.28 o                         
  -6   6  10         25.05         16.26         6.05 o                         
  -5   6  10         10.78          0.71         5.36 o                         
  -4   6  10       1146.78       1141.85        10.29 o                         
  -3   6  10       1294.69       1281.14         9.43 o                         
  -2   6  10       2122.33       2082.97        12.78 o                         
  -1   6  10         14.92         15.41         3.43 o                         
   0   6  10       1283.71       1285.79         9.32 o                         
   1   6  10         14.32         15.37         3.25 o                         
   2   6  10        812.04        810.93         7.69 o                         
   3   6  10        724.84        704.01         8.66 o                         
   4   6  10          3.41          8.56         4.17 o                         
   5   6  10         97.97        114.90         5.49 o                         
   6   6  10         17.89          5.73         6.40 o                         
   7   6  10          7.60         -5.81         5.81 o                         
   8   6  10         67.04         86.99        17.81 o                         
  -9   7  10         19.16         17.64        14.14 o                         
  -8   7  10        126.20        106.74         8.17 o                         
  -7   7  10        162.15        164.14         7.50 o                         
  -6   7  10          2.91          7.15         5.84 o                         
  -5   7  10         15.32          9.59         5.68 o                         
  -4   7  10          3.89          2.49         5.54 o                         
  -3   7  10        612.87        580.69         7.91 o                         
  -2   7  10        126.23        136.78         4.86 o                         
  -1   7  10        508.46        461.92         6.53 o                         
   0   7  10         75.99         69.06         4.18 o                         
   1   7  10        171.92        166.47         4.46 o                         
   2   7  10        164.75        141.01         4.77 o                         
   3   7  10         25.28         25.34         3.80 o                         
   4   7  10        152.08        149.39         5.48 o                         
   5   7  10         22.72         13.49         5.28 o                         
   6   7  10          0.75         -5.90         5.90 o                         
   7   7  10          1.70         36.07         9.06 o                         
   8   7  10          9.55        -14.37        14.37 o                         
  -9   8  10          0.88         14.11        12.12 o                         
  -8   8  10         39.99         23.17         9.38 o                         
  -7   8  10         83.81         81.60         6.24 o                         
  -6   8  10         12.11         31.06         7.70 o                         
  -5   8  10          4.06         29.89         6.53 o                         
  -4   8  10        214.01        217.66         7.53 o                         
  -3   8  10         71.89         75.94         5.52 o                         
  -2   8  10         72.19         91.04         5.25 o                         
  -1   8  10         52.55         47.37         4.92 o                         
   0   8  10        428.65        426.77         8.32 o                         
   1   8  10         57.59         45.15         4.20 o                         
   2   8  10          1.17          6.57         4.54 o                         
   3   8  10         59.18         54.10         4.49 o                         
   4   8  10         70.30         85.93         5.23 o                         
   5   8  10         17.27         23.39         6.29 o                         
   6   8  10          2.13          6.79         8.02 o                         
   7   8  10          0.06         34.99        11.46 o                         
  -8   9  10         52.24         40.35        12.28 o                         
  -7   9  10          2.60         -8.10         8.10 o                         
  -6   9  10         50.68         85.23         7.49 o                         
  -5   9  10        196.01        183.35         8.56 o                         
  -4   9  10        213.40        218.30         8.19 o                         
  -3   9  10        657.35        645.55         9.40 o                         
  -2   9  10        255.51        264.79         6.75 o                         
  -1   9  10        168.50        199.22         6.60 o                         
   0   9  10        207.76        206.67         6.46 o                         
   1   9  10        661.30        681.13         9.34 o                         
   2   9  10          9.29         11.41         5.41 o                         
   3   9  10          1.76         10.92         5.92 o                         
   4   9  10        207.85        224.09         7.05 o                         
   5   9  10         34.62         32.68        10.34 o                         
   6   9  10          1.32         25.92        15.87 o                         
   7   9  10         31.33         31.17        17.92 o                         
  -7  10  10        164.12        173.00        13.71 o                         
  -6  10  10         58.99         66.50         8.03 o                         
  -5  10  10         21.45         40.51         7.19 o                         
  -4  10  10        428.67        416.01         9.93 o                         
  -3  10  10        526.55        504.54        10.50 o                         
  -2  10  10        105.75        109.89         6.10 o                         
  -1  10  10         43.23         46.15         5.61 o                         
   0  10  10        307.78        297.13         7.36 o                         
   1  10  10          3.61         -4.26         5.48 o                         
   2  10  10         19.10          4.84         6.26 o                         
   3  10  10         31.26         32.59         5.78 o                         
   4  10  10          3.50          6.68         6.38 o                         
   5  10  10          1.94          9.58         7.82 o                         
   6  10  10          1.72          4.75        11.58 o                         
  -7  11  10         14.23          0.30        13.13 o                         
  -6  11  10          0.14         -1.38        10.39 o                         
  -5  11  10          3.62          4.75         7.55 o                         
  -4  11  10          0.22         -1.93         8.06 o                         
  -3  11  10          7.92          2.22         7.71 o                         
  -2  11  10         16.04          6.19         5.69 o                         
  -1  11  10         74.98         93.58         6.57 o                         
   0  11  10         23.27         19.66         6.40 o                         
   1  11  10          7.34         15.78         5.34 o                         
   2  11  10         18.98         14.03         6.78 o                         
   3  11  10         53.05         63.18         7.05 o                         
   4  11  10          0.00          3.05         6.89 o                         
   5  11  10          7.44         23.57         9.21 o                         
  -6  12  10          4.92         -3.79        11.17 o                         
  -5  12  10         93.95         98.11        10.71 o                         
  -4  12  10         95.82        107.43         9.60 o                         
  -3  12  10         20.50         23.96         8.50 o                         
  -2  12  10        418.93        427.65        10.00 o                         
  -1  12  10          3.58         11.92         6.73 o                         
   0  12  10        238.63        256.99        10.38 o                         
   1  12  10         21.74         24.61         7.64 o                         
   2  12  10         36.27         26.41         8.07 o                         
   3  12  10         73.94         80.52        11.34 o                         
   4  12  10         14.13         19.86        11.20 o                         
  -4  13  10         94.49         73.76        12.31 o                         
  -3  13  10         39.51         39.33        11.12 o                         
  -2  13  10         50.55         68.87         8.27 o                         
  -1  13  10         63.11         66.69         8.47 o                         
   0  13  10          5.22          6.93         8.73 o                         
   1  13  10        106.21        114.02        12.31 o                         
   2  13  10          0.79          8.77        11.67 o                         
   3  13  10          5.41         27.32        14.64 o                         
  -2  14  10         28.83         50.41        11.11 o                         
  -1  14  10          0.99          8.65        10.00 o                         
   0  14  10          0.40          3.76         9.69 o                         
   1  14  10          0.10         -5.85        11.02 o                         
 -10   1  11          2.66        -11.14        11.14 o                         
  -9   1  11         54.23         50.79         6.94 o                         
  -8   1  11         10.37         12.00         5.26 o                         
  -7   1  11        236.95        238.14         5.90 o                         
  -6   1  11        106.63         79.99         4.55 o                         
  -5   1  11        509.53        493.56         6.02 o                         
  -4   1  11       1447.52       1435.81         9.43 o                         
  -3   1  11       1029.92        916.28         6.82 o                         
  -2   1  11       1735.44       1801.36        10.31 o                         
  -1   1  11         50.24         68.91         2.92 o                         
   0   1  11       2733.84       2728.90        14.22 o                         
   1   1  11         45.91         59.95         2.92 o                         
   2   1  11        211.09        206.90         3.69 o                         
   3   1  11        610.28        605.84         5.60 o                         
   4   1  11        326.09        321.51         5.18 o                         
   5   1  11          9.49         -3.21         3.21 o                         
   6   1  11         41.61         54.17         4.27 o                         
   7   1  11         56.03         67.91         7.59 o                         
   8   1  11          1.73         -7.34         7.34 o                         
   9   1  11          0.93         22.56         8.09 o                         
 -10   2  11          9.03         22.83        14.05 o                         
  -9   2  11          2.39          0.50         6.06 o                         
  -8   2  11         70.70         87.99         6.08 o                         
  -7   2  11         43.16         58.00         5.21 o                         
  -6   2  11         42.65         47.92         4.55 o                         
  -5   2  11        553.34        515.54         6.21 o                         
  -4   2  11       2745.82       2555.66        14.33 o                         
  -3   2  11         51.11         63.05         3.23 o                         
  -2   2  11         58.79         86.55         3.18 o                         
  -1   2  11       3398.83       3293.29        17.18 o                         
   0   2  11        146.50        160.29         3.38 o                         
   1   2  11        775.48        681.53         5.88 o                         
   2   2  11         72.70         71.28         3.25 o                         
   3   2  11          3.54          1.26         2.79 o                         
   4   2  11       1205.99       1190.76         9.03 o                         
   5   2  11        143.61        127.50         4.49 o                         
   6   2  11         65.26         64.45         3.44 o                         
   7   2  11          0.57         -7.14         7.14 o                         
   8   2  11         59.41         37.54         8.02 o                         
   9   2  11         11.03          9.24        10.95 o                         
 -10   3  11          2.66          7.26        13.61 o                         
  -9   3  11         20.27         27.07         6.92 o                         
  -8   3  11        201.87        190.70         7.39 o                         
  -7   3  11         32.22         44.59         5.79 o                         
  -6   3  11          9.71         24.05         4.51 o                         
  -5   3  11         32.09         34.65         3.92 o                         
  -4   3  11         10.14          7.85         3.49 o                         
  -3   3  11        465.00        487.74         6.00 o                         
  -2   3  11        245.21        259.58         4.46 o                         
  -1   3  11        139.98        131.23         3.59 o                         
   0   3  11         82.78         71.62         3.20 o                         
   1   3  11         54.10         50.74         2.93 o                         
   2   3  11        730.80        757.87         6.60 o                         
   3   3  11       1501.22       1510.30        10.41 o                         
   4   3  11         60.33         56.75         3.05 o                         
   5   3  11         11.85          9.22         4.14 o                         
   6   3  11         26.95         19.08         6.50 o                         
   7   3  11         12.52         -2.36         6.54 o                         
   8   3  11          1.63         -6.18         9.57 o                         
 -10   4  11          1.08         -3.97        11.94 o                         
  -9   4  11         61.50         76.15         7.56 o                         
  -8   4  11          1.76          0.55         5.71 o                         
  -7   4  11        101.21        101.21         5.96 o                         
  -6   4  11        479.28        503.48         8.71 o                         
  -5   4  11        110.47        117.85         5.30 o                         
  -4   4  11        329.77        320.62         5.40 o                         
  -3   4  11       1553.48       1521.24        10.08 o                         
  -2   4  11          5.98          5.75         3.49 o                         
  -1   4  11       1596.62       1583.16         9.79 o                         
   0   4  11         39.29         38.05         3.05 o                         
   1   4  11       1341.48       1339.15         8.81 o                         
   2   4  11        122.60        139.11         3.74 o                         
   3   4  11          5.26          5.53         3.40 o                         
   4   4  11         33.72         41.86         3.86 o                         
   5   4  11         14.59         -0.44         3.78 o                         
   6   4  11         99.42        113.06         7.02 o                         
   7   4  11         25.54          9.86         9.60 o                         
   8   4  11         25.80         22.79        15.22 o                         
 -10   5  11          6.83          2.40        12.35 o                         
  -9   5  11          6.59          2.01         9.25 o                         
  -8   5  11         12.65         10.70         6.42 o                         
  -7   5  11        141.56        158.38         7.45 o                         
  -6   5  11        110.62        119.84         6.50 o                         
  -5   5  11        549.38        563.35         8.64 o                         
  -4   5  11         85.60         97.95         5.00 o                         
  -3   5  11        725.84        695.51         7.01 o                         
  -2   5  11        846.69        823.84         7.36 o                         
  -1   5  11          3.56         -2.99         3.23 o                         
   0   5  11       1407.91       1343.23         9.33 o                         
   1   5  11        465.15        456.61         5.62 o                         
   2   5  11          7.09          8.39         3.39 o                         
   3   5  11       1377.30       1324.67        10.62 o                         
   4   5  11         40.55         49.37         4.01 o                         
   5   5  11         62.92         65.53         4.91 o                         
   6   5  11          0.10         -5.58         6.19 o                         
   7   5  11          7.78         -1.72         7.04 o                         
   8   5  11          5.25         11.65        22.55 o                         
  -9   6  11         21.32         16.51        10.29 o                         
  -8   6  11         17.83         17.17         7.65 o                         
  -7   6  11        114.26        119.97         8.29 o                         
  -6   6  11         18.06         14.67         6.20 o                         
  -5   6  11         76.86         78.98         5.05 o                         
  -4   6  11        423.09        454.10         7.82 o                         
  -3   6  11        327.35        334.62         6.21 o                         
  -2   6  11         43.08         33.97         4.07 o                         
  -1   6  11        421.93        399.85         5.99 o                         
   0   6  11          0.04         -2.56         3.55 o                         
   1   6  11         76.60         78.03         3.97 o                         
   2   6  11         25.15         22.68         4.15 o                         
   3   6  11          2.31          2.88         4.13 o                         
   4   6  11         26.29         27.72         4.20 o                         
   5   6  11          1.61         -2.16         5.73 o                         
   6   6  11          0.17         -3.41         7.12 o                         
   7   6  11          0.13         -8.48         8.48 o                         
   8   6  11         24.26         41.64        30.61 o                         
  -9   7  11          1.13         -8.99        11.30 o                         
  -8   7  11          1.68         -1.90         8.28 o                         
  -7   7  11          2.15         20.38         6.96 o                         
  -6   7  11         57.33         60.93         6.60 o                         
  -5   7  11        170.25        182.33         7.84 o                         
  -4   7  11         13.59         12.02         4.59 o                         
  -3   7  11         14.96          8.48         4.76 o                         
  -2   7  11        891.94        918.41         9.73 o                         
  -1   7  11        633.32        574.27         8.14 o                         
   0   7  11         42.15         44.67         4.51 o                         
   1   7  11        242.59        234.97         5.23 o                         
   2   7  11       1754.63       1685.78        14.25 o                         
   3   7  11        213.37        192.14         5.28 o                         
   4   7  11          2.54          0.94         5.24 o                         
   5   7  11        169.05        200.75         8.17 o                         
   6   7  11         71.81         50.52         8.50 o                         
   7   7  11          0.06         13.42         9.31 o                         
  -8   8  11          6.47          2.14        10.46 o                         
  -7   8  11        128.00        104.28         8.08 o                         
  -6   8  11        596.10        641.40        12.42 o                         
  -5   8  11         83.14         95.99         8.25 o                         
  -4   8  11        274.61        291.54         9.03 o                         
  -3   8  11        286.24        289.25         7.21 o                         
  -2   8  11         34.09         41.47         5.33 o                         
  -1   8  11        418.23        417.78         7.76 o                         
   0   8  11         90.18         82.85         6.07 o                         
   1   8  11       1030.54        987.30        12.43 o                         
   2   8  11        242.46        219.40         6.36 o                         
   3   8  11        162.65        165.14         5.38 o                         
   4   8  11         13.18          6.48         5.01 o                         
   5   8  11          0.19          2.49         5.94 o                         
   6   8  11         95.53        103.38        13.09 o                         
   7   8  11         18.99         25.18        14.25 o                         
  -8   9  11          5.57         -9.61        13.14 o                         
  -7   9  11          2.77         -7.16         7.79 o                         
  -6   9  11         14.72         13.61         7.56 o                         
  -5   9  11        135.51        142.47         7.82 o                         
  -4   9  11        131.51        142.32         7.54 o                         
  -3   9  11         38.27         46.26         5.18 o                         
  -2   9  11         36.53         28.00         5.92 o                         
  -1   9  11          4.83         -0.49         5.59 o                         
   0   9  11          0.30          1.90         5.83 o                         
   1   9  11        155.70        149.11         5.52 o                         
   2   9  11         71.31         71.40         6.32 o                         
   3   9  11         12.16         15.90         5.20 o                         
   4   9  11         13.48         17.23         5.68 o                         
   5   9  11         23.09         17.44         8.19 o                         
   6   9  11          7.30          6.61        10.49 o                         
  -7  10  11         16.97         -4.82        11.65 o                         
  -6  10  11         35.71         21.59         8.74 o                         
  -5  10  11         40.51         41.59         8.37 o                         
  -4  10  11          7.58          9.71         7.81 o                         
  -3  10  11        377.42        371.51         7.88 o                         
  -2  10  11         59.09         70.75         6.15 o                         
  -1  10  11        396.33        377.73         8.06 o                         
   0  10  11         33.04         33.85         6.00 o                         
   1  10  11        356.39        342.66         7.25 o                         
   2  10  11         27.30         34.10         6.44 o                         
   3  10  11         41.05         51.33         6.29 o                         
   4  10  11         15.24         17.59         8.02 o                         
   5  10  11         31.93         34.63         9.97 o                         
   6  10  11          1.27          3.33        18.49 o                         
  -6  11  11         12.20          9.63        10.97 o                         
  -5  11  11         91.21        122.72         9.67 o                         
  -4  11  11         12.58          7.04         8.23 o                         
  -3  11  11         26.74         18.38         8.10 o                         
  -2  11  11        126.96        134.35         6.78 o                         
  -1  11  11          3.32         15.82         6.40 o                         
   0  11  11        141.08        143.50         7.60 o                         
   1  11  11         18.92         20.78         7.77 o                         
   2  11  11        166.12        167.06         8.87 o                         
   3  11  11         12.63         22.39         6.78 o                         
   4  11  11          3.38          6.82         8.28 o                         
   5  11  11        104.56        119.17         9.79 o                         
  -5  12  11         34.45         28.71        12.44 o                         
  -4  12  11          7.07         18.77         9.53 o                         
  -3  12  11         20.58         20.10         9.56 o                         
  -2  12  11         38.14         42.38         6.72 o                         
  -1  12  11          0.38          8.08         7.30 o                         
   0  12  11          2.49          4.24         7.17 o                         
   1  12  11          2.63          4.92         8.08 o                         
   2  12  11          4.48         11.89         8.47 o                         
   3  12  11          0.28         14.45         9.73 o                         
   4  12  11         10.11         27.21         8.89 o                         
  -4  13  11         58.87         44.01        10.65 o                         
  -3  13  11         21.61         27.81        10.61 o                         
  -2  13  11         60.76         74.90         8.65 o                         
  -1  13  11          0.08          8.95         8.05 o                         
   0  13  11        133.50        150.06        10.68 o                         
   1  13  11         20.44         22.62        11.24 o                         
   2  13  11         10.50         27.30        10.90 o                         
 -10   0  12         49.09         44.67        44.31 o                         
  -9   0  12          1.06         -2.85        13.66 o                         
  -8   0  12         26.81          9.30         7.85 o                         
  -7   0  12        265.77        273.32        11.72 o                         
  -6   0  12         75.70         97.59         7.67 o                         
  -5   0  12        372.82        378.28         8.92 o                         
  -4   0  12        164.62        172.32         5.82 o                         
  -3   0  12       3280.82       3184.26        23.08 o                         
  -2   0  12         33.18         43.39         4.57 o                         
  -1   0  12        448.52        390.78         6.94 o                         
   0   0  12       1523.70       1541.56        12.91 o                         
   1   0  12          2.33         14.27         4.12 o                         
   2   0  12       3751.99       3826.91        27.63 o                         
   3   0  12        260.24        249.91         7.06 o                         
   4   0  12         38.43         48.23         6.08 o                         
   5   0  12        440.03        457.31         8.61 o                         
   6   0  12         74.03         48.96         5.43 o                         
   7   0  12          1.85          0.58         6.56 o                         
   8   0  12         54.28         62.48         6.53 o                         
 -10   1  12          0.34         -6.05        11.84 o                         
  -9   1  12          3.89         16.16         6.59 o                         
  -8   1  12         11.26          3.61         5.74 o                         
  -7   1  12          3.89         -0.48         5.44 o                         
  -6   1  12        141.78        166.28         5.32 o                         
  -5   1  12         98.00        105.65         4.65 o                         
  -4   1  12        132.61        135.93         3.95 o                         
  -3   1  12       1091.97       1121.53         8.90 o                         
  -2   1  12       3362.41       3217.62        16.53 o                         
  -1   1  12        170.79        175.69         4.01 o                         
   0   1  12         27.69         32.90         2.99 o                         
   1   1  12       2882.33       2937.87        16.38 o                         
   2   1  12        391.82        376.55         5.41 o                         
   3   1  12          3.36          1.80         2.72 o                         
   4   1  12         22.48         30.27         3.65 o                         
   5   1  12         13.44          3.67         3.68 o                         
   6   1  12         41.08         29.13         5.14 o                         
   7   1  12         65.99         62.57         4.35 o                         
   8   1  12          2.36         -2.49         7.65 o                         
 -10   2  12         48.92         39.71        11.80 o                         
  -9   2  12         19.11         26.00         6.58 o                         
  -8   2  12         79.32         93.74         6.68 o                         
  -7   2  12         11.06          9.65         5.37 o                         
  -6   2  12          0.06          3.91         4.57 o                         
  -5   2  12         72.43         85.67         4.51 o                         
  -4   2  12        339.51        348.64         5.47 o                         
  -3   2  12         95.17        104.13         4.00 o                         
  -2   2  12         11.05          6.23         3.11 o                         
  -1   2  12        355.87        380.81         5.30 o                         
   0   2  12        233.53        225.04         4.03 o                         
   1   2  12        133.67        132.37         4.01 o                         
   2   2  12          4.55         -3.14         3.14 o                         
   3   2  12          1.46         -0.50         3.08 o                         
   4   2  12        162.58        156.17         4.04 o                         
   5   2  12          2.45         -1.45         3.99 o                         
   6   2  12          0.67         -3.97         4.53 o                         
   7   2  12         14.20         16.65         6.51 o                         
   8   2  12         11.08         -8.74         8.74 o                         
 -10   3  12         11.04          3.69        12.79 o                         
  -9   3  12          1.62          2.08         7.61 o                         
  -8   3  12        325.64        283.91         8.45 o                         
  -7   3  12         26.46         39.18         5.81 o                         
  -6   3  12        487.40        508.16         8.51 o                         
  -5   3  12         50.02         45.98         4.54 o                         
  -4   3  12        789.34        764.29         7.18 o                         
  -3   3  12       1281.35       1259.28         8.82 o                         
  -2   3  12       1474.54       1479.58        11.13 o                         
  -1   3  12        752.32        746.35         6.75 o                         
   0   3  12        350.99        365.74         5.77 o                         
   1   3  12       1027.58        976.76         7.58 o                         
   2   3  12         13.06         18.71         3.35 o                         
   3   3  12        422.58        415.07         5.88 o                         
   4   3  12          4.01         -1.23         2.63 o                         
   5   3  12         76.76         73.48         4.77 o                         
   6   3  12          1.11         -4.50         4.56 o                         
   7   3  12         18.56         18.48         6.38 o                         
   8   3  12          3.11          2.60        10.48 o                         
 -10   4  12          0.51         -1.56        11.90 o                         
  -9   4  12         23.50          9.51        11.00 o                         
  -8   4  12         79.47         66.70         6.82 o                         
  -7   4  12        368.26        395.09         9.85 o                         
  -6   4  12        269.08        267.71         6.92 o                         
  -5   4  12        107.86        116.74         5.36 o                         
  -4   4  12         98.57         94.18         4.78 o                         
  -3   4  12       1612.75       1527.51        10.34 o                         
  -2   4  12         50.78         56.86         3.88 o                         
  -1   4  12        547.84        522.00         6.69 o                         
   0   4  12        909.60        891.91         7.23 o                         
   1   4  12        520.73        529.58         5.89 o                         
   2   4  12        548.63        515.72         6.53 o                         
   3   4  12        399.01        356.53         6.41 o                         
   4   4  12         56.07         52.30         4.37 o                         
   5   4  12        101.19        125.14         5.28 o                         
   6   4  12         36.59         14.47         7.71 o                         
   7   4  12          0.09         -9.12         9.70 o                         
   8   4  12         13.77         -5.93        16.73 o                         
  -9   5  12          3.96         13.34         9.99 o                         
  -8   5  12         15.04          9.84         8.02 o                         
  -7   5  12         17.24         10.03         6.82 o                         
  -6   5  12         13.07         21.19         5.53 o                         
  -5   5  12         61.66         62.49         5.45 o                         
  -4   5  12        117.79        134.52         5.48 o                         
  -3   5  12         15.03         10.56         4.35 o                         
  -2   5  12         28.20         21.11         3.68 o                         
  -1   5  12       1206.45       1176.34         9.63 o                         
   0   5  12        957.87        945.57         7.95 o                         
   1   5  12          2.21          0.48         3.23 o                         
   2   5  12          0.27         -1.68         4.14 o                         
   3   5  12        335.43        349.37         8.25 o                         
   4   5  12         95.10         97.40         4.76 o                         
   5   5  12         15.91          3.09         4.88 o                         
   6   5  12          2.83         -4.37         8.70 o                         
   7   5  12         21.30          8.63         8.94 o                         
   8   5  12          0.04         -7.97        16.83 o                         
  -9   6  12        153.73        128.45        16.02 o                         
  -8   6  12         61.40         70.96         8.04 o                         
  -7   6  12         24.15         30.51         7.52 o                         
  -6   6  12         21.02         -6.00         6.89 o                         
  -5   6  12       1530.46       1529.93        14.09 o                         
  -4   6  12        242.70        256.48         6.79 o                         
  -3   6  12        599.97        623.05         8.42 o                         
  -2   6  12        587.96        567.06         8.10 o                         
  -1   6  12        455.01        436.83         7.08 o                         
   0   6  12       1245.09       1227.93        10.11 o                         
   1   6  12          4.47         -1.48         3.53 o                         
   2   6  12        135.26        146.90         5.04 o                         
   3   6  12         17.50         21.67         4.28 o                         
   4   6  12        201.14        209.50         6.68 o                         
   5   6  12          0.31         -5.58         5.58 o                         
   6   6  12         44.58         48.81         6.41 o                         
   7   6  12         59.31         56.80        11.02 o                         
  -9   7  12         35.71         26.85        15.01 o                         
  -8   7  12          0.58         -2.69         7.31 o                         
  -7   7  12         70.61         74.25         8.04 o                         
  -6   7  12         15.71         18.15         7.26 o                         
  -5   7  12         61.11         65.43         7.51 o                         
  -4   7  12        425.04        453.36         8.81 o                         
  -3   7  12        133.24        133.06         6.29 o                         
  -2   7  12       1007.80        958.63        10.22 o                         
  -1   7  12          4.28          3.02         4.93 o                         
   0   7  12        106.64        105.26         5.21 o                         
   1   7  12          4.12         10.72         4.10 o                         
   2   7  12          3.21         15.46         4.72 o                         
   3   7  12          7.67         14.93         4.33 o                         
   4   7  12         23.22         25.24         4.76 o                         
   5   7  12          3.91         -0.97         6.54 o                         
   6   7  12          1.25          0.50         8.43 o                         
   7   7  12          9.29         18.14        13.23 o                         
  -8   8  12         11.99          8.45        11.50 o                         
  -7   8  12          0.42         13.61         7.85 o                         
  -6   8  12          8.34          6.56         7.41 o                         
  -5   8  12        106.29         92.40         8.38 o                         
  -4   8  12          6.27          2.49         5.95 o                         
  -3   8  12         18.14          2.55         6.68 o                         
  -2   8  12        125.27        116.18         6.32 o                         
  -1   8  12          5.97         -2.76         5.36 o                         
   0   8  12        173.22        179.77         6.23 o                         
   1   8  12         45.65         45.38         4.68 o                         
   2   8  12        140.48        154.39         6.34 o                         
   3   8  12         16.17         19.24         4.55 o                         
   4   8  12          0.39          5.28         5.18 o                         
   5   8  12         32.95         38.99         7.30 o                         
   6   8  12          1.36         -0.12        12.01 o                         
  -8   9  12         22.65          6.49        12.49 o                         
  -7   9  12         30.68         19.74         9.48 o                         
  -6   9  12         52.98         60.70         7.95 o                         
  -5   9  12         16.19         42.84         9.56 o                         
  -4   9  12        894.75        923.45        14.30 o                         
  -3   9  12          3.03          0.19         5.33 o                         
  -2   9  12        128.55        136.37         7.26 o                         
  -1   9  12        445.02        433.68         9.21 o                         
   0   9  12        147.65        155.67         6.85 o                         
   1   9  12         50.67         69.94         8.27 o                         
   2   9  12        341.98        347.34         8.74 o                         
   3   9  12        309.43        316.01         8.24 o                         
   4   9  12          0.56         -6.21         6.21 o                         
   5   9  12          4.78          4.12         8.69 o                         
   6   9  12         45.37         40.01        15.24 o                         
  -7  10  12          3.90        -12.78        12.78 o                         
  -6  10  12          3.58         -0.42         9.12 o                         
  -5  10  12        201.67        198.80         9.79 o                         
  -4  10  12          0.01          0.78         8.39 o                         
  -3  10  12        250.16        263.55         7.39 o                         
  -2  10  12         30.57         34.13         6.43 o                         
  -1  10  12        235.05        238.99         7.41 o                         
   0  10  12         75.73         74.69         6.25 o                         
   1  10  12          0.03          2.29         7.04 o                         
   2  10  12         35.90         45.40         6.84 o                         
   3  10  12         30.76         37.39         6.04 o                         
   4  10  12         19.59         42.96         9.29 o                         
   5  10  12          2.93         12.34        12.92 o                         
  -6  11  12         38.48         30.20        10.76 o                         
  -5  11  12         23.90         29.41         9.75 o                         
  -4  11  12          4.23         14.47         8.85 o                         
  -3  11  12         55.63         51.86         6.02 o                         
  -2  11  12          4.77          4.57         7.06 o                         
  -1  11  12          0.59         -2.71         6.83 o                         
   0  11  12          9.03          3.21         6.55 o                         
   1  11  12         18.29         11.21         7.52 o                         
   2  11  12          8.19         11.95         7.14 o                         
   3  11  12          7.06         21.62         8.69 o                         
   4  11  12          8.41         26.16        11.88 o                         
  -5  12  12         95.78         94.44        12.74 o                         
  -4  12  12         19.92         23.36        10.75 o                         
  -3  12  12         78.32         84.55        10.83 o                         
  -2  12  12         78.80         86.66         9.37 o                         
  -1  12  12         22.63         18.16         8.04 o                         
   0  12  12         76.81         99.20         8.98 o                         
   1  12  12          7.41         15.11        10.42 o                         
   2  12  12        108.25        122.21        11.36 o                         
   3  12  12          0.07         20.32        12.92 o                         
  -3  13  12          2.02          7.83        10.34 o                         
  -2  13  12          4.26          5.79         9.69 o                         
  -1  13  12         84.08        120.97        10.41 o                         
   0  13  12         19.54         30.48         9.82 o                         
   1  13  12         69.36         82.19        13.28 o                         
   2  13  12          0.30         10.05        14.01 o                         
 -10   1  13         11.96         -0.19        10.90 o                         
  -9   1  13          9.01          4.66         7.14 o                         
  -8   1  13         21.18         18.03         6.90 o                         
  -7   1  13         16.58         10.57         6.08 o                         
  -6   1  13          7.50         13.25         5.16 o                         
  -5   1  13        888.56        880.51         8.93 o                         
  -4   1  13         75.58         75.67         4.10 o                         
  -3   1  13         13.80         22.33         3.66 o                         
  -2   1  13       1389.36       1433.20         9.64 o                         
  -1   1  13       1180.99       1170.02         8.78 o                         
   0   1  13        821.47        848.94         7.58 o                         
   1   1  13          2.00          4.39         3.25 o                         
   2   1  13        337.29        370.73         5.27 o                         
   3   1  13         29.99         20.84         3.16 o                         
   4   1  13         43.47         39.15         4.17 o                         
   5   1  13         13.33         14.57         3.83 o                         
   6   1  13         27.94         21.25         4.56 o                         
   7   1  13          6.31         -2.56         4.25 o                         
   8   1  13          6.40         -8.56         8.56 o                         
 -10   2  13          2.18         16.46        10.71 o                         
  -9   2  13        161.06        170.98         8.58 o                         
  -8   2  13         81.27         92.20         6.69 o                         
  -7   2  13          9.77          6.27         5.63 o                         
  -6   2  13        355.89        355.80         7.48 o                         
  -5   2  13        231.85        247.51         6.65 o                         
  -4   2  13        201.09        220.15         5.36 o                         
  -3   2  13        298.48        321.65         5.17 o                         
  -2   2  13        542.70        510.47         6.03 o                         
  -1   2  13        733.13        732.88         6.78 o                         
   0   2  13        447.17        429.68         5.64 o                         
   1   2  13         54.19         61.56         3.74 o                         
   2   2  13        224.61        208.13         4.74 o                         
   3   2  13        600.90        624.86         7.15 o                         
   4   2  13         78.92         74.83         4.36 o                         
   5   2  13          0.80         -4.63         4.63 o                         
   6   2  13         93.61         97.52         4.60 o                         
   7   2  13         64.89         61.02         6.90 o                         
   8   2  13         13.01          6.76         9.91 o                         
 -10   3  13         51.18         48.41        14.98 o                         
  -9   3  13         17.05         17.89         8.78 o                         
  -8   3  13        110.95        128.09         6.84 o                         
  -7   3  13        234.18        220.49         7.66 o                         
  -6   3  13        136.92        141.01         6.16 o                         
  -5   3  13        248.28        270.12         6.40 o                         
  -4   3  13         30.68         41.25         4.56 o                         
  -3   3  13         26.55         34.23         3.86 o                         
  -2   3  13        393.66        392.52         6.29 o                         
  -1   3  13        136.83        143.22         4.14 o                         
   0   3  13        668.43        672.94         6.84 o                         
   1   3  13        824.21        866.68         7.27 o                         
   2   3  13          1.17          2.29         3.79 o                         
   3   3  13         29.36         30.13         4.09 o                         
   4   3  13         41.75         33.62         3.49 o                         
   5   3  13         20.11         15.07         4.82 o                         
   6   3  13          4.65          5.54         6.27 o                         
   7   3  13          0.02         -8.89         8.89 o                         
   8   3  13          3.32        -12.62        12.62 o                         
  -9   4  13         10.00        -10.34        10.34 o                         
  -8   4  13         56.81         58.19         6.71 o                         
  -7   4  13        176.56        217.67         8.57 o                         
  -6   4  13        105.50        108.20         5.97 o                         
  -5   4  13          2.14         -5.54         5.54 o                         
  -4   4  13        129.65        131.26         5.81 o                         
  -3   4  13         37.25         31.76         4.78 o                         
  -2   4  13        733.82        679.72         8.63 o                         
  -1   4  13        241.80        241.73         4.80 o                         
   0   4  13         60.98         74.32         3.82 o                         
   1   4  13        338.44        373.24         5.76 o                         
   2   4  13         25.06         17.73         3.92 o                         
   3   4  13        282.61        289.15         6.14 o                         
   4   4  13        151.51        177.86         4.76 o                         
   5   4  13         49.91         44.43         4.40 o                         
   6   4  13          7.94         -5.90         6.63 o                         
   7   4  13         31.59         18.74         8.86 o                         
   8   4  13         34.77         47.53        22.93 o                         
  -9   5  13          1.28         -9.14        12.52 o                         
  -8   5  13         29.23         27.65         7.65 o                         
  -7   5  13         55.80         47.38         6.98 o                         
  -6   5  13         44.17         67.58         6.41 o                         
  -5   5  13        313.19        311.29         7.86 o                         
  -4   5  13         23.21         16.87         5.48 o                         
  -3   5  13         73.14         71.80         5.15 o                         
  -2   5  13        395.25        369.01         6.67 o                         
  -1   5  13        356.48        350.49         6.43 o                         
   0   5  13        158.17        163.34         4.78 o                         
   1   5  13          1.01         -3.69         3.69 o                         
   2   5  13        181.99        187.60         5.20 o                         
   3   5  13         13.85         10.88         3.91 o                         
   4   5  13         67.58         56.61         4.90 o                         
   5   5  13         20.66         20.97         5.71 o                         
   6   5  13          5.15         -6.99         6.99 o                         
   7   5  13          8.62         -4.14        10.08 o                         
  -9   6  13          0.44          2.20        11.39 o                         
  -8   6  13         11.33         12.50         8.50 o                         
  -7   6  13          3.96          8.21         7.39 o                         
  -6   6  13         24.11         20.03         7.52 o                         
  -5   6  13        128.43        139.74         6.78 o                         
  -4   6  13         61.48         64.58         5.95 o                         
  -3   6  13         36.74         27.61         5.40 o                         
  -2   6  13          1.51          7.24         4.95 o                         
  -1   6  13        528.86        502.67         8.25 o                         
   0   6  13        710.57        655.40         8.57 o                         
   1   6  13         16.12         11.02         3.92 o                         
   2   6  13         25.04         21.01         4.59 o                         
   3   6  13         22.63         24.21         4.73 o                         
   4   6  13         15.86         13.20         5.06 o                         
   5   6  13         11.88          0.53         5.93 o                         
   6   6  13         45.25         36.99        10.68 o                         
   7   6  13         33.45         19.73        12.52 o                         
  -8   7  13          0.76         -3.53         9.31 o                         
  -7   7  13        122.99        125.23         7.95 o                         
  -6   7  13        133.28        140.90         8.27 o                         
  -5   7  13        105.90        118.00         5.89 o                         
  -4   7  13         86.20         86.47         6.78 o                         
  -3   7  13        931.12        934.65        12.16 o                         
  -2   7  13         59.55         52.51         5.71 o                         
  -1   7  13         11.20         18.84         5.13 o                         
   0   7  13        621.74        630.42         9.74 o                         
   1   7  13        419.50        404.94         6.91 o                         
   2   7  13         27.32         25.54         5.59 o                         
   3   7  13         60.56         77.07         5.24 o                         
   4   7  13        150.09        159.49         6.64 o                         
   5   7  13          3.53          3.35         6.12 o                         
   6   7  13         11.17         21.10        11.69 o                         
   7   7  13          2.23         34.46        16.18 o                         
  -8   8  13         38.72         12.05        11.99 o                         
  -7   8  13         92.97        107.95         9.46 o                         
  -6   8  13        168.75        151.72         9.78 o                         
  -5   8  13          7.80          2.83         8.03 o                         
  -4   8  13        206.41        204.63         7.60 o                         
  -3   8  13         43.05         44.89         6.56 o                         
  -2   8  13        304.43        307.97         8.64 o                         
  -1   8  13        330.52        314.12         8.59 o                         
   0   8  13          3.73          9.77         5.79 o                         
   1   8  13        530.32        549.19        10.68 o                         
   2   8  13        176.28        169.66         6.96 o                         
   3   8  13          1.59         -5.42         5.42 o                         
   4   8  13        112.21        120.10         6.81 o                         
   5   8  13         63.25         66.31         7.86 o                         
   6   8  13         37.03         28.95        14.79 o                         
  -7   9  13          0.13        -10.30        10.30 o                         
  -6   9  13         39.31         43.16         9.06 o                         
  -5   9  13         30.47         24.19         8.44 o                         
  -4   9  13          0.91         15.36         8.23 o                         
  -3   9  13         63.63         49.38         7.28 o                         
  -2   9  13         11.13          7.68         6.36 o                         
  -1   9  13          7.74         21.33         6.27 o                         
   0   9  13         69.83         59.23         6.34 o                         
   1   9  13         29.29         22.40         6.99 o                         
   2   9  13         12.36          8.88         6.47 o                         
   3   9  13          0.16          9.87         6.25 o                         
   4   9  13          0.15          1.24         6.60 o                         
   5   9  13          2.78          5.50         9.19 o                         
   6   9  13          0.95          1.03        40.40 o                         
  -7  10  13          4.29         16.20        12.01 o                         
  -6  10  13         30.40         16.92         9.63 o                         
  -5  10  13         52.98         54.33        10.07 o                         
  -4  10  13        243.19        259.98        10.30 o                         
  -3  10  13         54.74         64.01         7.34 o                         
  -2  10  13        181.19        199.93         7.74 o                         
  -1  10  13        101.48         96.90         6.93 o                         
   0  10  13        171.58        176.67         7.06 o                         
   1  10  13          5.62          9.13         7.47 o                         
   2  10  13          2.66          9.76         7.86 o                         
   3  10  13         17.08         25.53         7.01 o                         
   4  10  13          7.38          3.86         9.80 o                         
   5  10  13          0.22         15.20         8.67 o                         
  -6  11  13         70.17         68.14        11.59 o                         
  -5  11  13         33.79         20.92        11.08 o                         
  -4  11  13          0.60         -2.40         9.97 o                         
  -3  11  13        155.51        159.70         8.40 o                         
  -2  11  13          4.99          0.66         6.92 o                         
  -1  11  13         61.58         70.94         7.00 o                         
   0  11  13        158.55        149.90         7.73 o                         
   1  11  13         42.47         44.04         8.07 o                         
   2  11  13          2.14         -8.13         8.13 o                         
   3  11  13         69.78         73.41         9.83 o                         
   4  11  13         46.86         59.75         8.95 o                         
  -4  12  13         24.45         24.41        10.05 o                         
  -3  12  13         18.48         19.23        10.69 o                         
  -2  12  13          7.70          0.56         8.62 o                         
  -1  12  13          0.04         16.12         8.16 o                         
   0  12  13          0.34          8.35         9.20 o                         
   1  12  13          0.26         19.18        10.52 o                         
   2  12  13          3.99         17.34        11.14 o                         
   3  12  13         13.41         57.94        16.43 o                         
  -2  13  13         35.89         61.21        10.54 o                         
  -1  13  13        144.11        165.38        10.82 o                         
   0  13  13          2.07          8.77        10.00 o                         
 -10   0  14          1.62          0.34        14.27 o                         
  -9   0  14         57.14         57.33        12.55 o                         
  -8   0  14        206.60        203.53        12.26 o                         
  -7   0  14         42.18         20.03         9.29 o                         
  -6   0  14        295.53        304.65        10.35 o                         
  -5   0  14        506.73        465.53        11.74 o                         
  -4   0  14        189.43        217.62         8.19 o                         
  -3   0  14       2031.27       1914.55        16.73 o                         
  -2   0  14        544.96        520.09         8.87 o                         
  -1   0  14         70.46         72.52         5.59 o                         
   0   0  14       1727.45       1696.90        15.62 o                         
   1   0  14        548.26        539.86         9.15 o                         
   2   0  14         80.63         92.20         5.66 o                         
   3   0  14        335.35        341.85        12.08 o                         
   4   0  14       1283.00       1232.05        17.11 o                         
   5   0  14         65.97         58.31         7.47 o                         
   6   0  14         40.87         50.13         8.41 o                         
   7   0  14         48.72         41.31         8.82 o                         
   8   0  14          3.94        -12.21        12.21 o                         
 -10   1  14          0.84         12.85        10.53 o                         
  -9   1  14          0.56         15.04         8.82 o                         
  -8   1  14         19.50          4.22         7.24 o                         
  -7   1  14        144.21        148.78         7.17 o                         
  -6   1  14          7.03         -0.01         5.78 o                         
  -5   1  14        153.61        166.34         6.28 o                         
  -4   1  14       1245.65       1193.02        11.04 o                         
  -3   1  14       1001.16        954.60         8.07 o                         
  -2   1  14          7.39          8.54         3.54 o                         
  -1   1  14        292.64        312.84         5.26 o                         
   0   1  14        142.77        138.42         4.01 o                         
   1   1  14         97.33         95.70         3.96 o                         
   2   1  14        116.07        103.02         3.90 o                         
   3   1  14        156.46        167.74         4.38 o                         
   4   1  14         19.18         14.35         4.32 o                         
   5   1  14          0.21         -3.97         4.16 o                         
   6   1  14          0.58         -4.05         4.96 o                         
   7   1  14          0.36         -4.99         4.99 o                         
   8   1  14          6.79         -3.70         8.58 o                         
 -10   2  14          2.16        -12.70        12.70 o                         
  -9   2  14         17.47         16.73         8.76 o                         
  -8   2  14         12.74         10.89         6.60 o                         
  -7   2  14          2.84          1.28         6.03 o                         
  -6   2  14         19.46         20.11         6.08 o                         
  -5   2  14        170.30        186.82         6.27 o                         
  -4   2  14        227.86        215.35         5.78 o                         
  -3   2  14        663.61        691.34         7.73 o                         
  -2   2  14         56.89         60.57         4.11 o                         
  -1   2  14        938.64        929.72         7.93 o                         
   0   2  14        188.66        193.11         4.36 o                         
   1   2  14         58.13         56.81         4.03 o                         
   2   2  14         96.12        107.82         4.63 o                         
   3   2  14          9.42          3.28         3.82 o                         
   4   2  14         11.88          6.55         4.33 o                         
   5   2  14          7.03         -2.65         5.12 o                         
   6   2  14         20.45         23.82         4.66 o                         
   7   2  14         10.06         16.09        15.29 o                         
   8   2  14          2.97         -4.81         9.70 o                         
  -9   3  14          9.78         20.30         8.98 o                         
  -8   3  14         34.15         18.84         7.01 o                         
  -7   3  14        180.73        213.40         9.03 o                         
  -6   3  14        158.44        150.36         6.72 o                         
  -5   3  14          8.24          4.98         5.35 o                         
  -4   3  14       1338.36       1340.52        12.27 o                         
  -3   3  14        227.39        210.89         6.20 o                         
  -2   3  14        675.52        680.42         7.54 o                         
  -1   3  14        686.57        698.23         7.23 o                         
   0   3  14        177.24        196.28         4.89 o                         
   1   3  14        882.14        885.30         8.71 o                         
   2   3  14        138.12        127.81         5.01 o                         
   3   3  14        181.79        182.87         5.25 o                         
   4   3  14          0.20          1.89         3.43 o                         
   5   3  14          0.55          1.00         4.92 o                         
   6   3  14          2.15         -3.66         6.10 o                         
   7   3  14         30.28         21.61        11.02 o                         
  -9   4  14         46.26         26.76        10.41 o                         
  -8   4  14        106.65        126.75         7.36 o                         
  -7   4  14          0.66          8.10         7.46 o                         
  -6   4  14         74.64        102.64         7.45 o                         
  -5   4  14         79.04         77.93         7.43 o                         
  -4   4  14         79.22         76.60         6.10 o                         
  -3   4  14        206.27        212.19         6.03 o                         
  -2   4  14         18.64          9.13         4.66 o                         
  -1   4  14        421.71        424.13         6.98 o                         
   0   4  14        591.77        565.80         7.99 o                         
   1   4  14        784.32        770.68         8.34 o                         
   2   4  14         27.61         17.79         4.62 o                         
   3   4  14         11.61         27.14         4.41 o                         
   4   4  14        281.61        283.05         6.44 o                         
   5   4  14         13.17          2.60         4.50 o                         
   6   4  14          0.18         -6.64         6.64 o                         
   7   4  14         11.22         -0.74        10.19 o                         
  -9   5  14         11.41          3.18        11.04 o                         
  -8   5  14         12.57          3.17         8.02 o                         
  -7   5  14         44.98         41.65         7.89 o                         
  -6   5  14        214.71        216.72         8.26 o                         
  -5   5  14         72.06         60.42         7.37 o                         
  -4   5  14         16.79         26.13         6.30 o                         
  -3   5  14        208.98        195.05         6.72 o                         
  -2   5  14       1235.67       1277.72        11.94 o                         
  -1   5  14         48.25         49.94         5.04 o                         
   0   5  14        145.32        140.09         5.38 o                         
   1   5  14         22.26         23.02         4.13 o                         
   2   5  14        253.29        263.72         6.30 o                         
   3   5  14          8.46          9.47         4.59 o                         
   4   5  14          1.72         -6.26         6.26 o                         
   5   5  14          0.24         -5.40         5.40 o                         
   6   5  14         26.23         16.06         9.34 o                         
   7   5  14         77.56         90.78        24.37 o                         
  -9   6  14          0.07         -4.89        11.77 o                         
  -8   6  14         26.48         27.50         9.01 o                         
  -7   6  14        127.52        108.42         9.06 o                         
  -6   6  14         30.74         34.02         6.46 o                         
  -5   6  14         91.44        101.97         7.37 o                         
  -4   6  14          1.80          1.76         6.87 o                         
  -3   6  14        718.33        725.84        11.15 o                         
  -2   6  14        346.50        357.27         7.64 o                         
  -1   6  14        668.61        701.98         9.98 o                         
   0   6  14         64.09         78.14         5.68 o                         
   1   6  14         71.40         64.28         4.35 o                         
   2   6  14        530.29        556.31         9.31 o                         
   3   6  14         68.08         78.43         4.98 o                         
   4   6  14          2.82          1.63         5.52 o                         
   5   6  14         10.15         16.26         6.43 o                         
   6   6  14         70.93         73.25        12.27 o                         
   7   6  14         15.74          4.67        24.97 o                         
  -8   7  14         39.21         47.39        11.09 o                         
  -7   7  14         12.88          7.89         8.53 o                         
  -6   7  14          0.34         -8.00         8.00 o                         
  -5   7  14         28.99         35.67         6.57 o                         
  -4   7  14        199.75        216.87         8.26 o                         
  -3   7  14         20.04         30.47         7.82 o                         
  -2   7  14        274.90        292.60         8.27 o                         
  -1   7  14          0.60         -1.10         5.57 o                         
   0   7  14         42.51         48.60         6.25 o                         
   1   7  14         74.61         81.10         6.43 o                         
   2   7  14          4.40         -5.46         5.46 o                         
   3   7  14         75.66         80.84         7.47 o                         
   4   7  14         16.43         21.52         5.70 o                         
   5   7  14          5.89          5.10         6.61 o                         
   6   7  14          4.76         -6.51        13.07 o                         
  -8   8  14          2.34          9.86        11.98 o                         
  -7   8  14         55.23         32.78         9.30 o                         
  -6   8  14         29.09          7.03         8.93 o                         
  -5   8  14         53.10         50.49         8.60 o                         
  -4   8  14         39.62         35.63         7.01 o                         
  -3   8  14          3.85          7.84         6.77 o                         
  -2   8  14          5.48         -4.78         6.34 o                         
  -1   8  14         38.78         32.61         6.41 o                         
   0   8  14         26.63         18.95         6.09 o                         
   1   8  14         34.76         42.83         7.04 o                         
   2   8  14          3.23          2.57         6.34 o                         
   3   8  14        198.12        202.52         7.72 o                         
   4   8  14          6.46         -1.91         6.42 o                         
   5   8  14          0.03         -7.26         8.91 o                         
   6   8  14          4.81          5.82        12.13 o                         
  -7   9  14          0.85         -3.46        10.65 o                         
  -6   9  14        161.70        146.48        10.30 o                         
  -5   9  14         17.10         18.78         9.03 o                         
  -4   9  14         67.78         66.15         8.28 o                         
  -3   9  14         11.62          4.32         7.21 o                         
  -2   9  14        432.18        460.91        11.09 o                         
  -1   9  14         13.82          5.77         6.39 o                         
   0   9  14          4.11         -4.07         6.42 o                         
   1   9  14        268.38        297.74         8.62 o                         
   2   9  14        262.85        239.15         8.50 o                         
   3   9  14         32.87         35.24         6.15 o                         
   4   9  14          0.17         14.38         7.28 o                         
   5   9  14         21.64         12.87        15.43 o                         
  -6  10  14          2.82        -10.90        13.04 o                         
  -5  10  14         46.16         36.16         9.84 o                         
  -4  10  14          7.64         17.22         8.70 o                         
  -3  10  14        165.17        162.84         7.44 o                         
  -2  10  14          1.42         12.22         7.45 o                         
  -1  10  14        114.86        114.90         7.28 o                         
   0  10  14          0.58          4.01         6.58 o                         
   1  10  14          0.24          2.89         7.32 o                         
   2  10  14        173.88        161.33         8.61 o                         
   3  10  14        110.94        122.56        12.82 o                         
   4  10  14         30.57         27.17        13.93 o                         
  -5  11  14          4.70         19.30        12.31 o                         
  -4  11  14         19.59         16.73         9.88 o                         
  -3  11  14          5.84         -5.85         7.35 o                         
  -2  11  14          0.54         -8.42         8.42 o                         
  -1  11  14         27.10         26.74         7.71 o                         
   0  11  14         30.61         29.85         9.11 o                         
   1  11  14         17.19         26.52         8.81 o                         
   2  11  14          0.88          7.65        11.91 o                         
   3  11  14          0.32         11.59        10.29 o                         
  -4  12  14          0.12          8.24        12.25 o                         
  -3  12  14        109.92        104.50        11.01 o                         
  -2  12  14         10.30          2.45        10.28 o                         
  -1  12  14         45.92         59.94         9.52 o                         
   0  12  14         91.16         91.03        10.82 o                         
   1  12  14         54.85         70.77        13.71 o                         
   2  12  14         21.17         35.99        12.19 o                         
  -9   1  15         14.24         29.57         9.31 o                         
  -8   1  15          9.22          0.98         7.44 o                         
  -7   1  15        127.86        112.58         7.90 o                         
  -6   1  15        152.46        181.63         7.24 o                         
  -5   1  15          4.73         15.89         5.92 o                         
  -4   1  15          8.53         18.07         5.28 o                         
  -3   1  15       1682.67       1668.47        12.57 o                         
  -2   1  15         18.41          9.18         4.16 o                         
  -1   1  15        402.66        412.80         6.48 o                         
   0   1  15         13.90          8.33         4.06 o                         
   1   1  15        296.34        281.80         5.40 o                         
   2   1  15         31.89         38.02         4.09 o                         
   3   1  15         24.08         18.71         4.22 o                         
   4   1  15          7.64          1.27         4.88 o                         
   5   1  15          4.92         -3.01         4.73 o                         
   6   1  15         13.73         13.20         5.55 o                         
   7   1  15          2.62         -5.39         5.54 o                         
  -9   2  15          0.39         -3.27         9.47 o                         
  -8   2  15          1.23         -6.30         7.27 o                         
  -7   2  15        114.77        122.85         7.36 o                         
  -6   2  15         15.35         15.38         6.66 o                         
  -5   2  15        304.90        312.04         7.89 o                         
  -4   2  15         49.94         52.24         5.86 o                         
  -3   2  15         22.01         31.62         5.39 o                         
  -2   2  15       1934.65       1938.87        14.30 o                         
  -1   2  15        435.28        414.35         7.05 o                         
   0   2  15        138.00        142.71         5.06 o                         
   1   2  15         44.31         51.09         4.60 o                         
   2   2  15        187.76        204.26         6.58 o                         
   3   2  15          1.30          2.95         4.44 o                         
   4   2  15        309.98        317.57         8.18 o                         
   5   2  15        188.20        194.74         5.63 o                         
   6   2  15          9.79         -3.17         4.73 o                         
   7   2  15         15.41         11.13         7.95 o                         
  -9   3  15         65.36         68.09        11.86 o                         
  -8   3  15         64.20         49.38         7.70 o                         
  -7   3  15         23.82         23.88         7.26 o                         
  -6   3  15          8.65         23.75         6.48 o                         
  -5   3  15        133.45        136.66         8.26 o                         
  -4   3  15          0.09         11.88         5.49 o                         
  -3   3  15        131.28        132.76         6.41 o                         
  -2   3  15        841.38        842.80         9.47 o                         
  -1   3  15        163.21        185.96         5.68 o                         
   0   3  15         26.68         25.95         4.66 o                         
   1   3  15          1.75          1.67         4.79 o                         
   2   3  15          4.83          1.51         4.56 o                         
   3   3  15         12.66          7.48         5.60 o                         
   4   3  15         13.61          9.01         3.89 o                         
   5   3  15         66.30         62.45         5.76 o                         
   6   3  15         17.02          4.14         6.10 o                         
   7   3  15          9.92         -1.29        11.36 o                         
  -9   4  15         14.99         10.29        10.06 o                         
  -8   4  15          8.51          6.51         8.40 o                         
  -7   4  15         54.95         67.59         6.98 o                         
  -6   4  15        109.64        108.70         8.00 o                         
  -5   4  15        343.24        356.60         9.45 o                         
  -4   4  15        253.84        260.89         7.65 o                         
  -3   4  15          6.34          4.38         5.66 o                         
  -2   4  15         61.44         64.87         5.70 o                         
  -1   4  15         57.78         75.05         5.54 o                         
   0   4  15        470.70        482.17         7.98 o                         
   1   4  15         33.99         21.05         4.54 o                         
   2   4  15         14.07          4.84         4.93 o                         
   3   4  15         21.85         29.86         4.98 o                         
   4   4  15         31.78         23.88         6.29 o                         
   5   4  15          4.62         -5.14         5.14 o                         
   6   4  15          2.26         -4.17         6.08 o                         
   7   4  15          0.36         -4.28        14.14 o                         
  -9   5  15          2.44        -10.52        10.52 o                         
  -8   5  15         28.71         17.41         9.14 o                         
  -7   5  15         56.61         48.42         7.69 o                         
  -6   5  15        238.17        256.27        10.68 o                         
  -5   5  15         19.21         29.98         8.02 o                         
  -4   5  15        231.93        240.79         8.86 o                         
  -3   5  15         86.32         90.23         6.73 o                         
  -2   5  15         66.43         63.12         5.75 o                         
  -1   5  15         60.61         56.56         5.67 o                         
   0   5  15         11.74          7.09         5.01 o                         
   1   5  15         28.09         31.98         4.51 o                         
   2   5  15         36.96         38.87         5.25 o                         
   3   5  15          1.98         -0.51         4.82 o                         
   4   5  15         30.86         26.33         5.53 o                         
   5   5  15          6.24         -4.57         4.57 o                         
   6   5  15          1.23          0.56        10.64 o                         
  -8   6  15         16.99         17.08        10.79 o                         
  -7   6  15         43.31         43.25         8.81 o                         
  -6   6  15          0.18          0.56         6.94 o                         
  -5   6  15         90.34         83.07         7.86 o                         
  -4   6  15         81.22         61.35         7.94 o                         
  -3   6  15         67.20         69.20         7.56 o                         
  -2   6  15        227.17        234.71         7.49 o                         
  -1   6  15        225.72        204.90         7.00 o                         
   0   6  15          0.03         -4.73         5.51 o                         
   1   6  15          1.05         -4.40         4.40 o                         
   2   6  15         43.20         45.91         5.99 o                         
   3   6  15         18.85         12.77         5.15 o                         
   4   6  15         71.91         61.05         5.98 o                         
   5   6  15        141.20        142.57         9.27 o                         
   6   6  15          6.62         11.00        12.24 o                         
  -8   7  15         94.86         85.86        10.93 o                         
  -7   7  15         23.64          9.24         9.41 o                         
  -6   7  15          0.84         -8.68         8.68 o                         
  -5   7  15        114.87        109.17         7.74 o                         
  -4   7  15        295.00        315.05         9.98 o                         
  -3   7  15        115.58        140.20         7.65 o                         
  -2   7  15          2.33         -1.58         6.68 o                         
  -1   7  15        368.83        390.92         9.39 o                         
   0   7  15          6.72         21.63         6.50 o                         
   1   7  15         29.19         22.01         6.85 o                         
   2   7  15        196.36        201.56         7.74 o                         
   3   7  15          0.32         -1.95         5.37 o                         
   4   7  15         88.33         99.31         6.93 o                         
   5   7  15         28.22         11.42         8.27 o                         
   6   7  15         25.61         20.33        12.13 o                         
  -7   8  15         89.57         80.62        12.78 o                         
  -6   8  15          0.79         -3.13         9.70 o                         
  -5   8  15         91.97        106.46         6.89 o                         
  -4   8  15         74.28         68.73         7.72 o                         
  -3   8  15         57.32         56.14         7.65 o                         
  -2   8  15          5.38         -4.08         6.64 o                         
  -1   8  15        172.22        178.97         7.40 o                         
   0   8  15        481.76        488.78        10.34 o                         
   1   8  15          0.60          0.01         6.49 o                         
   2   8  15         61.27         58.63         6.84 o                         
   3   8  15        245.62        249.66        11.74 o                         
   4   8  15         59.67         74.99         7.59 o                         
   5   8  15          5.45         -2.75        11.86 o                         
  -7   9  15          2.05         -5.27        11.34 o                         
  -6   9  15         21.10         23.69        10.65 o                         
  -5   9  15         12.36         -4.15         9.82 o                         
  -4   9  15         75.30         69.32         7.69 o                         
  -3   9  15         14.35         31.99         8.35 o                         
  -2   9  15         11.41         17.59         7.38 o                         
  -1   9  15          0.38         -6.13         6.46 o                         
   0   9  15          0.52         -4.86         6.48 o                         
   1   9  15          3.75         11.79         7.25 o                         
   2   9  15         10.15          9.40         7.41 o                         
   3   9  15          8.14         11.70         7.31 o                         
   4   9  15         21.68         16.77         8.54 o                         
  -6  10  15         11.94          1.95        11.06 o                         
  -5  10  15          6.48          1.76        11.29 o                         
  -4  10  15         16.51         19.47         9.61 o                         
  -3  10  15          3.11          7.06         7.59 o                         
  -2  10  15        130.55        119.00         8.78 o                         
  -1  10  15         10.03          6.90         7.09 o                         
   0  10  15         80.17         77.28         7.55 o                         
   1  10  15         12.81         12.52         7.38 o                         
   2  10  15         40.40         37.72         8.44 o                         
   3  10  15          5.30         16.32         9.88 o                         
   4  10  15          0.92         -1.63         8.26 o                         
  -5  11  15          4.75         -7.74        11.81 o                         
  -4  11  15         74.88         74.37        11.80 o                         
  -3  11  15         11.92         18.03         8.60 o                         
  -2  11  15         33.82         24.01         8.53 o                         
  -1  11  15        138.87        165.96        11.00 o                         
   0  11  15          0.43         17.68         9.47 o                         
   1  11  15          0.83         -1.98         9.68 o                         
   2  11  15         77.98        100.10        10.92 o                         
  -3  12  15         38.59         34.23        10.74 o                         
  -2  12  15          1.51          7.16         9.50 o                         
  -1  12  15          3.21          0.53        10.66 o                         
   0  12  15          2.54          7.80        10.31 o                         
   1  12  15         13.06         33.74        11.58 o                         
  -9   0  16         41.07         62.29        14.20 o                         
  -8   0  16         98.23        103.56        12.04 o                         
  -7   0  16         34.58         37.13        10.76 o                         
  -6   0  16          4.30        -10.39        10.39 o                         
  -5   0  16        732.73        733.46        18.36 o                         
  -4   0  16        866.05        885.46        15.94 o                         
  -3   0  16        101.73        115.86         8.66 o                         
  -2   0  16        377.14        413.30        10.67 o                         
  -1   0  16        739.86        738.08        12.59 o                         
   0   0  16          5.18         12.48         6.54 o                         
   1   0  16         35.71         45.15         6.35 o                         
   2   0  16        739.82        734.00        13.65 o                         
   3   0  16        577.93        586.85        13.59 o                         
   4   0  16        209.53        204.32        10.78 o                         
   5   0  16          1.30         -7.44         7.56 o                         
   6   0  16          4.94         -3.22         9.68 o                         
   7   0  16          0.29         -0.66         9.59 o                         
  -9   1  16         25.71         11.70        10.98 o                         
  -8   1  16         26.96         42.04         8.55 o                         
  -7   1  16         23.46         16.13         7.46 o                         
  -6   1  16         96.83         99.96         7.82 o                         
  -5   1  16        286.67        303.26         9.04 o                         
  -4   1  16        177.59        184.87         6.81 o                         
  -3   1  16          4.52         21.68         5.19 o                         
  -2   1  16         64.01         61.27         5.25 o                         
  -1   1  16         38.74         36.59         4.98 o                         
   0   1  16        223.40        219.48         6.08 o                         
   1   1  16          9.71         13.08         4.62 o                         
   2   1  16          3.56          8.84         4.17 o                         
   3   1  16          0.35          6.11         4.49 o                         
   4   1  16        163.59        168.99         6.22 o                         
   5   1  16         69.98         59.81         5.75 o                         
   6   1  16          4.83          1.71         6.20 o                         
   7   1  16         28.96          7.74         8.33 o                         
  -9   2  16          7.98         -1.39        12.20 o                         
  -8   2  16          0.43          4.94         7.80 o                         
  -7   2  16         11.84         27.03         7.59 o                         
  -6   2  16         40.18         46.36         7.27 o                         
  -5   2  16         28.80         18.02         6.87 o                         
  -4   2  16          5.62          3.30         5.84 o                         
  -3   2  16         91.37        117.07         5.98 o                         
  -2   2  16        299.13        315.15         7.16 o                         
  -1   2  16          4.15          5.18         4.94 o                         
   0   2  16         12.80         13.90         4.72 o                         
   1   2  16        240.85        244.82         7.58 o                         
   2   2  16         33.73         25.98         4.78 o                         
   3   2  16          7.66         10.70         4.91 o                         
   4   2  16         27.35         27.97         5.60 o                         
   5   2  16          0.54          2.51         7.19 o                         
   6   2  16          0.57         -0.72         5.89 o                         
   7   2  16          0.15         -8.50         8.50 o                         
  -9   3  16         39.36         23.59        10.59 o                         
  -8   3  16          1.62         -7.08         8.64 o                         
  -7   3  16          1.98         12.93         7.07 o                         
  -6   3  16         64.07         60.29         7.55 o                         
  -5   3  16        223.00        248.14         8.03 o                         
  -4   3  16        107.51        116.55         7.29 o                         
  -3   3  16         62.36         72.51         6.24 o                         
  -2   3  16        518.58        554.88         9.43 o                         
  -1   3  16         28.21         33.84         5.67 o                         
   0   3  16        800.09        825.58         9.85 o                         
   1   3  16         58.82         77.22         5.47 o                         
   2   3  16        251.76        256.36         6.94 o                         
   3   3  16          0.74          0.12         5.23 o                         
   4   3  16         42.62         28.87         4.96 o                         
   5   3  16          8.45          2.44         5.98 o                         
   6   3  16          1.51         -5.18         5.18 o                         
   7   3  16          2.26        -11.71        11.71 o                         
  -9   4  16          1.18        -10.91        10.91 o                         
  -8   4  16          6.60          0.41         9.28 o                         
  -7   4  16         10.33          4.23         8.38 o                         
  -6   4  16          8.48         12.80         7.95 o                         
  -5   4  16         73.30         83.08         8.07 o                         
  -4   4  16        203.94        211.11         8.39 o                         
  -3   4  16        147.04        156.11         7.26 o                         
  -2   4  16         44.65         47.47         6.13 o                         
  -1   4  16        979.99        968.05        11.96 o                         
   0   4  16         24.31         29.27         5.31 o                         
   1   4  16         65.21         52.94         5.04 o                         
   2   4  16        115.81        131.14         6.44 o                         
   3   4  16         69.23         65.74         5.69 o                         
   4   4  16          5.72         -5.43         5.43 o                         
   5   4  16          6.33          9.07         6.65 o                         
   6   4  16         25.68         25.93         8.38 o                         
  -8   5  16         38.67         18.61        10.49 o                         
  -7   5  16        113.56        104.71        10.52 o                         
  -6   5  16         58.80         63.69         8.18 o                         
  -5   5  16         38.00         35.71         8.54 o                         
  -4   5  16        212.90        229.88         8.73 o                         
  -3   5  16         43.00         47.86         7.46 o                         
  -2   5  16        147.67        145.54         7.35 o                         
  -1   5  16         48.40         36.11         6.24 o                         
   0   5  16        190.90        199.25         6.84 o                         
   1   5  16          6.89          9.10         5.23 o                         
   2   5  16         46.46         46.52         6.37 o                         
   3   5  16          3.79          5.56         5.40 o                         
   4   5  16         17.95         24.98         6.08 o                         
   5   5  16        177.68        178.10         6.59 o                         
   6   5  16         51.13         51.17         8.35 o                         
  -8   6  16          7.76         -7.48        11.22 o                         
  -7   6  16          1.25         -9.31         9.31 o                         
  -6   6  16         46.93         55.32         7.77 o                         
  -5   6  16         41.58         16.05         8.67 o                         
  -4   6  16          7.91          4.90         6.93 o                         
  -3   6  16        449.79        476.69        10.16 o                         
  -2   6  16        123.08        122.78         7.46 o                         
  -1   6  16        251.38        260.82         8.24 o                         
   0   6  16        173.18        193.03         6.70 o                         
   1   6  16        502.48        532.00        10.52 o                         
   2   6  16          6.91          6.03         6.21 o                         
   3   6  16          2.01         -2.98         5.59 o                         
   4   6  16         41.56         46.99         7.91 o                         
   5   6  16          4.33          1.69         9.32 o                         
   6   6  16         23.16          7.95        11.45 o                         
  -7   7  16          0.58        -10.01        10.01 o                         
  -6   7  16          3.84          6.90         6.38 o                         
  -5   7  16         33.80         40.54         7.73 o                         
  -4   7  16         67.66         49.95         7.87 o                         
  -3   7  16        231.34        214.21         8.92 o                         
  -2   7  16         53.02         46.55         7.18 o                         
  -1   7  16         49.08         51.69         6.83 o                         
   0   7  16         46.51         38.04         6.37 o                         
   1   7  16          5.86         -6.49         6.52 o                         
   2   7  16         90.26         91.91         7.71 o                         
   3   7  16         13.29         -0.73         5.70 o                         
   4   7  16         16.55         36.07         7.49 o                         
   5   7  16         20.46         12.66         9.85 o                         
  -7   8  16         10.20        -10.47        12.37 o                         
  -6   8  16         23.22          8.40         9.85 o                         
  -5   8  16          4.83          6.70         7.17 o                         
  -4   8  16         35.02         29.45         8.84 o                         
  -3   8  16         34.11         25.93         7.90 o                         
  -2   8  16         40.76         43.83         7.63 o                         
  -1   8  16         23.02         23.57         6.89 o                         
   0   8  16         42.01         39.39         6.76 o                         
   1   8  16         92.64        123.53         8.48 o                         
   2   8  16         24.84         27.88         7.20 o                         
   3   8  16          6.29          7.99         7.73 o                         
   4   8  16          2.10          6.36         8.19 o                         
   5   8  16         13.13         23.05         9.78 o                         
  -6   9  16          1.08         -5.45        12.01 o                         
  -5   9  16         82.92         68.12        10.12 o                         
  -4   9  16        229.28        225.02         9.78 o                         
  -3   9  16        257.52        252.68         9.55 o                         
  -2   9  16         34.22         29.15         8.05 o                         
  -1   9  16          4.84         -6.57         6.86 o                         
   0   9  16         66.99         56.46         7.19 o                         
   1   9  16         46.35         48.49         7.50 o                         
   2   9  16         10.29          6.18         7.79 o                         
   3   9  16         13.06         23.21         8.50 o                         
   4   9  16          1.17          2.83        15.12 o                         
  -5  10  16         18.78         -6.93        10.64 o                         
  -4  10  16          7.09         -1.48        10.58 o                         
  -3  10  16        150.79        152.60         9.41 o                         
  -2  10  16        131.47        125.38         9.94 o                         
  -1  10  16          4.48         -6.16         8.29 o                         
   0  10  16         59.20         63.07        10.93 o                         
   1  10  16         96.50        111.34         9.90 o                         
   2  10  16         37.07         35.69        15.26 o                         
   3  10  16          7.36          0.69        10.46 o                         
  -4  11  16          3.30        -10.17        10.17 o                         
  -3  11  16          3.30         10.34        10.23 o                         
  -2  11  16          0.57         18.05         9.47 o                         
  -1  11  16         24.42         46.41        10.22 o                         
   0  11  16          0.53        -10.42        10.42 o                         
   1  11  16          3.89         16.20        11.18 o                         
   2  11  16         20.09        -11.42        14.04 o                         
  -9   1  17          9.07          6.28        13.03 o                         
  -8   1  17         62.61         46.01         8.97 o                         
  -7   1  17         76.93        102.37         8.48 o                         
  -6   1  17         61.95         79.92         8.31 o                         
  -5   1  17          0.84         -2.45         7.09 o                         
  -4   1  17         45.63         46.52         7.44 o                         
  -3   1  17          2.68          6.40         6.29 o                         
  -2   1  17        127.63        131.32         6.53 o                         
  -1   1  17        283.41        299.01         7.07 o                         
   0   1  17          7.46          5.12         4.97 o                         
   1   1  17        234.82        235.85         6.03 o                         
   2   1  17         30.37         23.96         4.65 o                         
   3   1  17          3.11         17.80         5.83 o                         
   4   1  17        158.47        192.78         6.52 o                         
   5   1  17         42.50         27.84         5.65 o                         
   6   1  17          0.52         -1.54         7.56 o                         
  -9   2  17         37.28         38.99        10.63 o                         
  -8   2  17         16.33         11.27         8.96 o                         
  -7   2  17        187.27        194.50        10.46 o                         
  -6   2  17        294.17        297.84         9.60 o                         
  -5   2  17          4.83          5.98         9.08 o                         
  -4   2  17        323.68        333.08         9.49 o                         
  -3   2  17        668.69        684.12        11.03 o                         
  -2   2  17          2.38         18.24         6.16 o                         
  -1   2  17         88.73         86.69         5.83 o                         
   0   2  17        299.05        333.18         7.33 o                         
   1   2  17          0.05         10.16         5.50 o                         
   2   2  17          4.15          0.84         5.25 o                         
   3   2  17        256.00        281.84         7.77 o                         
   4   2  17        159.89        162.85         6.83 o                         
   5   2  17          0.12          0.79         7.09 o                         
   6   2  17         16.31         17.64         6.99 o                         
  -8   3  17         12.68         -4.68         8.99 o                         
  -7   3  17         67.95         71.62         8.19 o                         
  -6   3  17         13.18         23.59         7.27 o                         
  -5   3  17         49.64         50.81         7.41 o                         
  -4   3  17         45.53         59.13         8.74 o                         
  -3   3  17          9.19          8.88         7.15 o                         
  -2   3  17         61.15         62.99         6.72 o                         
  -1   3  17         52.62         47.64         6.08 o                         
   0   3  17          3.85          9.45         5.29 o                         
   1   3  17          0.62         -5.19         5.19 o                         
   2   3  17         62.18         67.39         5.79 o                         
   3   3  17         23.18         34.87         6.22 o                         
   4   3  17         49.22         45.92         6.15 o                         
   5   3  17         36.10         32.98         7.59 o                         
   6   3  17         25.56         37.65        10.87 o                         
  -8   4  17          0.25         -9.33         9.33 o                         
  -7   4  17        100.57        102.25        10.98 o                         
  -6   4  17          0.09          8.62         8.20 o                         
  -5   4  17        371.75        373.18        10.39 o                         
  -4   4  17         47.13         27.80         7.10 o                         
  -3   4  17         90.44         87.61         7.52 o                         
  -2   4  17        181.57        193.45         8.81 o                         
  -1   4  17        157.50        159.78         7.32 o                         
   0   4  17          2.42          0.20         6.00 o                         
   1   4  17         69.58         77.81         5.94 o                         
   2   4  17         68.00         88.99         6.30 o                         
   3   4  17          5.23          3.31         6.05 o                         
   4   4  17         12.78         -1.30         5.34 o                         
   5   4  17         38.05         31.52         6.66 o                         
   6   4  17          4.20         -1.27        12.49 o                         
  -8   5  17         10.68         -5.43        11.94 o                         
  -7   5  17         12.13         13.59         8.82 o                         
  -6   5  17        328.58        324.25        10.88 o                         
  -5   5  17         45.55         42.13         8.48 o                         
  -4   5  17        267.54        272.72         9.28 o                         
  -3   5  17          7.70          2.02         7.31 o                         
  -2   5  17         83.23         82.65         7.34 o                         
  -1   5  17        190.52        204.20         7.39 o                         
   0   5  17          0.88          0.87         5.63 o                         
   1   5  17         64.58         65.43         5.11 o                         
   2   5  17          3.84         -4.09         6.12 o                         
   3   5  17          5.44          9.36         5.96 o                         
   4   5  17          0.29         -6.93         6.93 o                         
   5   5  17          0.32          0.68         6.88 o                         
   6   5  17         18.72         25.07        73.15 o                         
  -8   6  17          0.35        -11.05        11.05 o                         
  -7   6  17         23.91         -5.85        10.50 o                         
  -6   6  17        110.19         87.15        10.79 o                         
  -5   6  17          2.81         -7.95         7.95 o                         
  -4   6  17         18.79          8.20         8.63 o                         
  -3   6  17         85.99        111.03         8.64 o                         
  -2   6  17         26.85         10.10         7.05 o                         
  -1   6  17         18.84         21.43         6.35 o                         
   0   6  17        193.29        196.75         7.03 o                         
   1   6  17          8.22         -1.61         6.47 o                         
   2   6  17         35.71         14.57         6.23 o                         
   3   6  17        138.13        158.86         7.00 o                         
   4   6  17          3.64         -2.68         7.59 o                         
   5   6  17          0.12          5.46        10.36 o                         
  -7   7  17          6.06        -12.36        12.36 o                         
  -6   7  17        154.45        159.67         8.82 o                         
  -5   7  17         33.41         25.84         9.03 o                         
  -4   7  17        104.78         86.31         8.91 o                         
  -3   7  17         65.03         54.72         8.31 o                         
  -2   7  17        104.07        113.54         8.21 o                         
  -1   7  17         81.25         81.88         7.31 o                         
   0   7  17         61.59         50.81         6.94 o                         
   1   7  17         11.29          9.47         6.99 o                         
   2   7  17         37.45         31.60         7.13 o                         
   3   7  17        131.32        127.99         7.64 o                         
   4   7  17         45.72         41.33         8.03 o                         
   5   7  17         18.86         21.98        10.48 o                         
  -6   8  17          0.64         -8.26        12.15 o                         
  -5   8  17         75.56         70.22         8.40 o                         
  -4   8  17          1.35         -8.06         8.06 o                         
  -3   8  17          4.49         -0.77         8.04 o                         
  -2   8  17        380.15        391.37        11.11 o                         
  -1   8  17        132.45        168.29         7.84 o                         
   0   8  17          1.52         -5.42         6.81 o                         
   1   8  17         21.79          6.74         7.45 o                         
   2   8  17         89.19         97.87         7.81 o                         
   3   8  17          6.46         12.79        10.24 o                         
   4   8  17          2.84         13.21        12.93 o                         
  -6   9  17          5.08        -10.81        10.81 o                         
  -5   9  17         43.41         17.35        12.49 o                         
  -4   9  17         17.71         27.65         9.73 o                         
  -3   9  17         17.83         12.30         8.67 o                         
  -2   9  17          0.55          0.40         8.53 o                         
  -1   9  17         11.70          8.15         7.18 o                         
   0   9  17         26.98         35.43         8.60 o                         
   1   9  17          4.46          6.11         8.59 o                         
   2   9  17         65.85         69.64        10.18 o                         
   3   9  17         41.16         31.60        12.70 o                         
  -4  10  17         64.52         44.64        10.50 o                         
  -3  10  17          5.82          9.17        10.12 o                         
  -2  10  17         84.64         71.09         9.88 o                         
  -1  10  17         57.09         65.00         8.75 o                         
   0  10  17         34.74         48.85        10.42 o                         
   1  10  17         23.37         29.72        11.13 o                         
   2  10  17          9.02         -3.98        10.91 o                         
  -3  11  17         59.07         46.68        17.08 o                         
  -2  11  17         69.72         64.20        10.13 o                         
  -1  11  17         32.05         39.16        13.19 o                         
   0  11  17         16.54          6.85        11.85 o                         
  -8   0  18         13.80         -1.91        13.04 o                         
  -7   0  18         24.85         29.74        12.49 o                         
  -6   0  18        409.05        435.04        15.92 o                         
  -5   0  18         62.29         47.13        11.80 o                         
  -4   0  18        114.98        133.08        12.98 o                         
  -3   0  18          7.09         13.58        10.25 o                         
  -2   0  18        963.09        969.95        20.23 o                         
  -1   0  18          4.41          8.71         9.04 o                         
   0   0  18         77.89         80.07         8.71 o                         
   1   0  18        178.79        212.15         8.76 o                         
   2   0  18          0.06         10.83         9.16 o                         
   3   0  18         25.31         30.89         8.54 o                         
   4   0  18         47.67         45.90         8.40 o                         
   5   0  18         12.30          3.16        12.86 o                         
   6   0  18          0.23         -2.00        12.39 o                         
  -8   1  18          4.54         10.67         9.35 o                         
  -7   1  18         20.72         11.23         8.51 o                         
  -6   1  18          9.28         -6.90         8.46 o                         
  -5   1  18         80.83         93.46         9.61 o                         
  -4   1  18        105.81        110.41         8.47 o                         
  -3   1  18         84.87        105.65         8.36 o                         
  -2   1  18         13.09         10.42         7.79 o                         
  -1   1  18        128.29        128.25         6.99 o                         
   0   1  18         24.97         30.76         6.00 o                         
   1   1  18         24.68         31.49         5.21 o                         
   2   1  18        279.14        302.26         6.73 o                         
   3   1  18         50.06         50.30         8.27 o                         
   4   1  18         46.38         55.26         7.35 o                         
   5   1  18         88.20         87.62         9.04 o                         
   6   1  18         45.78         36.06         9.92 o                         
  -8   2  18          6.89          4.16        10.26 o                         
  -7   2  18          0.05         -4.60         8.28 o                         
  -6   2  18         81.81         79.61         8.76 o                         
  -5   2  18          0.01         -3.93         8.39 o                         
  -4   2  18        273.92        299.41        10.64 o                         
  -3   2  18         25.24         39.64         8.00 o                         
  -2   2  18         31.98         13.56         7.08 o                         
  -1   2  18         19.67         26.91         6.66 o                         
   0   2  18         53.49         68.39         6.11 o                         
   1   2  18          4.18          5.08         6.01 o                         
   2   2  18          0.13          0.34         5.54 o                         
   3   2  18          0.98          2.14         5.79 o                         
   4   2  18          4.52          7.28         7.20 o                         
   5   2  18         11.97         -8.10         8.10 o                         
   6   2  18          0.43          2.70         9.19 o                         
  -8   3  18          0.37         -5.58         9.92 o                         
  -7   3  18         53.78         62.35         9.19 o                         
  -6   3  18          3.17          4.52         8.39 o                         
  -5   3  18         70.52         83.27         8.95 o                         
  -4   3  18          1.02         -3.74         8.07 o                         
  -3   3  18        122.79        135.31         8.90 o                         
  -2   3  18         48.25         68.45         6.86 o                         
  -1   3  18          2.03         -5.85         6.59 o                         
   0   3  18        156.41        175.39         6.84 o                         
   1   3  18         53.09         55.06         5.89 o                         
   2   3  18         50.98         72.42         6.82 o                         
   3   3  18          3.61          5.85         6.33 o                         
   4   3  18          3.38          5.09         6.07 o                         
   5   3  18         69.56         82.73         8.06 o                         
   6   3  18         32.34          0.19        50.23 o                         
  -8   4  18          3.87         -9.48         9.96 o                         
  -7   4  18          5.49         -2.70         8.46 o                         
  -6   4  18        119.92        134.95         9.82 o                         
  -5   4  18          9.87         13.49         8.49 o                         
  -4   4  18          4.20         10.68         9.23 o                         
  -3   4  18        104.50        109.04        10.23 o                         
  -2   4  18        130.40        136.00         8.05 o                         
  -1   4  18          2.13         -6.80         6.80 o                         
   0   4  18         24.85         15.06         6.36 o                         
   1   4  18         56.06         57.77         5.66 o                         
   2   4  18          7.03          7.84         6.10 o                         
   3   4  18          4.54          4.42         8.09 o                         
   4   4  18         33.02         23.55         7.91 o                         
   5   4  18          5.91         10.55         9.28 o                         
  -7   5  18          7.51         -7.01         9.36 o                         
  -6   5  18         13.24          0.95         8.67 o                         
  -5   5  18         17.34         19.15         8.74 o                         
  -4   5  18         64.40         55.88         8.75 o                         
  -3   5  18        120.47        134.34         9.38 o                         
  -2   5  18         31.26         27.79         7.75 o                         
  -1   5  18          6.85         11.51         6.57 o                         
   0   5  18        121.53        130.43         7.35 o                         
   1   5  18         25.05         21.83         7.11 o                         
   2   5  18         10.87          0.01         6.58 o                         
   3   5  18         91.73        108.63         6.90 o                         
   4   5  18         54.13         47.86         9.53 o                         
   5   5  18          5.87          4.14        15.01 o                         
  -7   6  18         33.98          2.39        12.07 o                         
  -6   6  18          1.75          4.87         8.60 o                         
  -5   6  18         65.92         49.08         8.87 o                         
  -4   6  18         64.18         63.36         9.08 o                         
  -3   6  18         29.11         18.77         8.03 o                         
  -2   6  18         18.33         -7.66         7.66 o                         
  -1   6  18        277.76        298.60         8.41 o                         
   0   6  18         66.60         76.02         7.03 o                         
   1   6  18         20.53         27.80         7.29 o                         
   2   6  18          1.48         -7.10         7.10 o                         
   3   6  18          0.39         -5.14         7.47 o                         
   4   6  18         43.70         61.54         9.10 o                         
  -7   7  18          3.64         -1.63        16.38 o                         
  -6   7  18          0.61         -1.15        13.74 o                         
  -5   7  18         84.55         63.92         9.08 o                         
  -4   7  18          7.58         -8.35         8.35 o                         
  -3   7  18         20.35         13.10         8.41 o                         
  -2   7  18          3.72          2.62         7.84 o                         
  -1   7  18          0.41         -2.80         7.08 o                         
   0   7  18         31.19         30.33         7.26 o                         
   1   7  18         49.63         36.33         7.55 o                         
   2   7  18          1.48         -3.73         7.32 o                         
   3   7  18          0.30          5.41         8.66 o                         
   4   7  18          3.96         15.55        13.34 o                         
  -6   8  18          1.44        -11.51        11.51 o                         
  -5   8  18          4.69         -7.77        10.65 o                         
  -4   8  18          6.26          0.41         8.79 o                         
  -3   8  18          5.50         11.56         8.95 o                         
  -2   8  18          1.49          4.48         8.26 o                         
  -1   8  18         99.71        121.37         7.70 o                         
   0   8  18         38.21         33.39         8.87 o                         
   1   8  18          0.27         -8.52         8.52 o                         
   2   8  18          2.73         -6.04         9.39 o                         
   3   8  18         33.85         29.15        10.43 o                         
  -5   9  18         47.00         19.95        10.89 o                         
  -4   9  18          1.01         -3.60        10.14 o                         
  -3   9  18        100.02         83.65         9.74 o                         
  -2   9  18          6.94         -9.08         9.24 o                         
  -1   9  18         12.67          0.96         9.05 o                         
   0   9  18        156.40        175.13        12.20 o                         
   1   9  18          1.18         -9.04        11.60 o                         
   2   9  18         20.26          6.53        10.05 o                         
  -3  10  18         26.28         12.95         9.22 o                         
  -2  10  18          0.43          4.74        11.95 o                         
  -1  10  18         52.77         45.25        10.71 o                         
   0  10  18         18.24         16.03        12.23 o                         
   1  10  18          9.84         18.20        12.08 o                         
  -8   1  19          2.13          0.23         9.59 o                         
  -7   1  19         38.28         21.56         9.27 o                         
  -6   1  19          1.66         10.63         9.19 o                         
  -5   1  19          1.34          3.42         8.21 o                         
  -4   1  19        218.48        239.76        10.02 o                         
  -3   1  19        203.14        211.30         8.54 o                         
  -2   1  19        248.22        280.37         9.05 o                         
  -1   1  19        158.38        181.55         7.80 o                         
   0   1  19        323.88        345.33         8.69 o                         
   1   1  19         12.35         23.21         7.85 o                         
   2   1  19         15.82         40.20         5.37 o                         
   3   1  19         33.36         38.53         7.11 o                         
   4   1  19         51.11         52.43         7.95 o                         
   5   1  19          4.24          2.74        13.23 o                         
  -8   2  19        157.81        160.92        11.26 o                         
  -7   2  19          6.33         -4.34         9.00 o                         
  -6   2  19         25.10         20.37         8.88 o                         
  -5   2  19        253.81        259.70        10.40 o                         
  -4   2  19          4.22          7.88         8.48 o                         
  -3   2  19        307.74        337.38         9.81 o                         
  -2   2  19        298.90        318.38         9.22 o                         
  -1   2  19        235.02        244.84         8.23 o                         
   0   2  19          1.69         18.67         6.85 o                         
   1   2  19          1.91          0.68         5.87 o                         
   2   2  19         17.62         18.92         6.10 o                         
   3   2  19          3.15          6.27         7.39 o                         
   4   2  19         12.30          9.27        10.48 o                         
   5   2  19         53.71         38.28        12.05 o                         
  -8   3  19          0.10         -4.78         9.89 o                         
  -7   3  19          0.33         10.26         9.20 o                         
  -6   3  19          0.19         -1.87         9.03 o                         
  -5   3  19          0.04          7.26         8.50 o                         
  -4   3  19         48.02         41.49         8.88 o                         
  -3   3  19         22.75         13.95         7.80 o                         
  -2   3  19         21.40         20.22         7.23 o                         
  -1   3  19         16.83         18.64         7.48 o                         
   0   3  19         94.64         95.84         6.66 o                         
   1   3  19         92.00         90.82         6.96 o                         
   2   3  19         40.32         44.10         6.36 o                         
   3   3  19          8.73         10.57         9.43 o                         
   4   3  19         69.70         81.19        10.38 o                         
   5   3  19         23.12         16.14        10.55 o                         
  -7   4  19        119.32         92.97        10.94 o                         
  -6   4  19         47.43         48.83         9.29 o                         
  -5   4  19         51.34         30.42         9.14 o                         
  -4   4  19         16.42         15.97         9.14 o                         
  -3   4  19        188.16        209.41         9.47 o                         
  -2   4  19         30.85         33.36         8.30 o                         
  -1   4  19         41.59         59.12         7.49 o                         
   0   4  19         32.42         34.85         7.25 o                         
   1   4  19         64.38         75.46         5.88 o                         
   2   4  19         37.61         46.10         7.11 o                         
   3   4  19         40.61         30.36         8.85 o                         
   4   4  19          1.38         -6.38        11.34 o                         
   5   4  19          4.92          0.47        11.31 o                         
  -7   5  19          7.98          5.51        10.70 o                         
  -6   5  19         52.72         38.80         9.54 o                         
  -5   5  19         42.84         25.50         9.39 o                         
  -4   5  19         66.94         71.75         9.34 o                         
  -3   5  19         13.38         -1.65         8.29 o                         
  -2   5  19        120.93        123.67         8.55 o                         
  -1   5  19          1.12         -7.33         7.33 o                         
   0   5  19        122.10        121.43         6.98 o                         
   1   5  19         16.66         21.77         7.24 o                         
   2   5  19         19.21          6.60         7.66 o                         
   3   5  19         34.56         20.95         9.00 o                         
   4   5  19         32.06          7.25        12.09 o                         
  -7   6  19          6.51        -24.00        25.23 o                         
  -6   6  19          7.31         -5.37         9.98 o                         
  -5   6  19          7.84         -3.05         9.00 o                         
  -4   6  19          0.16         -8.59         8.59 o                         
  -3   6  19          1.38         -8.29         8.29 o                         
  -2   6  19         26.28         29.00         8.23 o                         
  -1   6  19         37.25         33.42         7.47 o                         
   0   6  19          1.02         -0.23         6.70 o                         
   1   6  19         13.64          2.68         7.73 o                         
   2   6  19         13.82         12.91         8.06 o                         
   3   6  19          0.76         -8.41         8.41 o                         
   4   6  19          2.52          0.77         9.33 o                         
  -6   7  19         42.14         20.14        11.23 o                         
  -5   7  19         18.62         13.65         9.52 o                         
  -4   7  19         63.32         41.77         9.33 o                         
  -3   7  19          4.12         -7.33         8.28 o                         
  -2   7  19        228.43        231.32         9.98 o                         
  -1   7  19        116.61        113.36         8.04 o                         
   0   7  19         50.90         46.02         8.01 o                         
   1   7  19        120.74        100.36         9.32 o                         
   2   7  19         26.87         10.32        10.36 o                         
   3   7  19          0.09          0.22        11.18 o                         
  -5   8  19          2.19         -0.64        10.65 o                         
  -4   8  19         19.23         -6.54        10.41 o                         
  -3   8  19        112.28        120.20        11.23 o                         
  -2   8  19          2.00          0.66         9.71 o                         
  -1   8  19         25.71         11.77         8.54 o                         
   0   8  19          2.10          0.35         7.99 o                         
   1   8  19          0.18          4.94        10.30 o                         
   2   8  19         26.52         29.82        10.43 o                         
  -4   9  19          0.04         -9.01         9.01 o                         
  -3   9  19          3.94          4.42         9.97 o                         
  -2   9  19         51.90         38.51        10.84 o                         
  -1   9  19          6.34         -1.35        11.01 o                         
   0   9  19          9.20         -0.31        11.16 o                         
   1   9  19         18.10         15.40        11.74 o                         
  -7   0  20         34.74         25.16        16.11 o                         
  -6   0  20          0.40        -12.71        12.71 o                         
  -5   0  20         10.83          7.38        12.46 o                         
  -4   0  20        180.29        177.47        13.70 o                         
  -3   0  20         29.86         28.52        12.00 o                         
  -2   0  20         60.14         54.41        12.32 o                         
  -1   0  20          6.06          9.72        11.28 o                         
   0   0  20          1.25          4.93         8.97 o                         
   1   0  20        297.21        309.08        11.37 o                         
   2   0  20         80.96         82.74        11.67 o                         
   3   0  20          0.85          5.89        10.31 o                         
   4   0  20          0.15          6.54        14.42 o                         
   5   0  20         18.36         13.64        16.35 o                         
  -7   1  20          5.37          1.34        10.03 o                         
  -6   1  20         82.63         77.19         9.75 o                         
  -5   1  20          7.71         -1.83         9.02 o                         
  -4   1  20          3.95          2.35         8.56 o                         
  -3   1  20         20.29         34.64         8.68 o                         
  -2   1  20        101.30        104.74         8.82 o                         
  -1   1  20         16.58         20.51         7.24 o                         
   0   1  20        115.81        142.11         7.06 o                         
   1   1  20        116.40        134.56         7.23 o                         
   2   1  20          3.74          9.23         8.07 o                         
   3   1  20         16.30          7.45         7.70 o                         
   4   1  20        147.56        153.24        11.26 o                         
   5   1  20          8.06         -7.96        10.47 o                         
  -7   2  20          3.72         -0.46        10.41 o                         
  -6   2  20         33.54         50.38         9.59 o                         
  -5   2  20         54.78         52.21         9.53 o                         
  -4   2  20         27.20         31.14         9.48 o                         
  -3   2  20         11.11         24.81         8.18 o                         
  -2   2  20          0.60         14.08         8.45 o                         
  -1   2  20         23.59         44.74         8.35 o                         
   0   2  20         19.53         21.45         7.23 o                         
   1   2  20          2.64          4.19         6.63 o                         
   2   2  20          0.95         14.33         6.00 o                         
   3   2  20          2.56         -2.07         7.62 o                         
   4   2  20         12.50         13.42        14.09 o                         
  -7   3  20          1.79         -2.46        10.02 o                         
  -6   3  20         52.15         66.52        10.13 o                         
  -5   3  20          1.00         -5.79         9.32 o                         
  -4   3  20          7.61          2.81         8.76 o                         
  -3   3  20          4.97         11.71         8.34 o                         
  -2   3  20         56.93         74.09         9.35 o                         
  -1   3  20         90.92        111.42         8.34 o                         
   0   3  20        104.79        110.78         8.02 o                         
   1   3  20         70.54         79.62         6.89 o                         
   2   3  20          0.63         14.87         7.42 o                         
   3   3  20         40.18         45.67         8.62 o                         
   4   3  20         54.03         64.13        17.57 o                         
  -7   4  20         18.79         12.43        10.26 o                         
  -6   4  20         31.46         19.15         9.60 o                         
  -5   4  20          4.18         -8.93         8.93 o                         
  -4   4  20         54.72         49.00         9.86 o                         
  -3   4  20         73.09         70.10         9.21 o                         
  -2   4  20          6.48         -8.13         8.13 o                         
  -1   4  20         35.59         26.44         8.60 o                         
   0   4  20         13.47         28.75         7.68 o                         
   1   4  20         84.41         84.35         6.43 o                         
   2   4  20          1.63         -7.17         7.17 o                         
   3   4  20          6.10          2.37         8.58 o                         
   4   4  20         31.44         28.10        10.59 o                         
  -6   5  20          9.97         -8.50        10.48 o                         
  -5   5  20         37.63         12.64         9.35 o                         
  -4   5  20          0.08         -8.85         8.85 o                         
  -3   5  20          1.49         -8.76         8.76 o                         
  -2   5  20        130.85        147.32         9.80 o                         
  -1   5  20        103.37        118.72         8.77 o                         
   0   5  20         35.50         43.61         8.46 o                         
   1   5  20         27.71         27.46         7.75 o                         
   2   5  20         16.28         -5.49         8.87 o                         
   3   5  20          2.80          0.32        11.20 o                         
   4   5  20          8.06        -13.65        13.65 o                         
  -6   6  20          1.40         -9.46         9.46 o                         
  -5   6  20         24.21          7.12        10.04 o                         
  -4   6  20          2.30         -9.26         9.26 o                         
  -3   6  20         14.10         -2.65         9.29 o                         
  -2   6  20         76.72         82.93         9.52 o                         
  -1   6  20         24.74         11.30         8.29 o                         
   0   6  20         73.82         62.45         9.13 o                         
   1   6  20          0.33         -9.21         9.21 o                         
   2   6  20          9.28          3.45        11.60 o                         
   3   6  20          8.66          0.73        11.27 o                         
  -5   7  20          3.29         -9.10         9.10 o                         
  -4   7  20         96.17         90.46        13.31 o                         
  -3   7  20          2.17          2.32         9.79 o                         
  -2   7  20          0.33          8.00         9.70 o                         
  -1   7  20         44.33         32.11         8.93 o                         
   0   7  20          5.87         -9.69         9.69 o                         
   1   7  20         12.37          8.80        11.33 o                         
   2   7  20          0.37        -10.83        10.83 o                         
  -4   8  20          3.14         -0.11         9.80 o                         
  -3   8  20          5.49         -6.30         9.77 o                         
  -2   8  20         22.21         19.42        10.53 o                         
  -1   8  20         31.18         12.73        10.79 o                         
   0   8  20          3.65        -10.97        10.97 o                         
   1   8  20          0.12         -9.13        10.83 o                         
  -2   9  20          4.73        -10.31        10.47 o                         
  -1   9  20         51.29         30.66        11.32 o                         
  -7   1  21         10.41          6.98        10.35 o                         
  -6   1  21          3.71         -8.54        10.18 o                         
  -5   1  21          6.99         -4.16         9.73 o                         
  -4   1  21          0.82         -0.56         9.22 o                         
  -3   1  21          0.58         13.66         9.32 o                         
  -2   1  21        152.86        171.89         9.03 o                         
  -1   1  21         94.99         90.42         8.43 o                         
   0   1  21          0.74         16.67         7.42 o                         
   1   1  21         14.51         29.25         8.94 o                         
   2   1  21         21.65         33.29        10.35 o                         
   3   1  21          4.85          9.43        10.57 o                         
   4   1  21          4.85          3.49        11.88 o                         
  -7   2  21          5.49          8.71        10.14 o                         
  -6   2  21         64.71         69.89        10.74 o                         
  -5   2  21         21.06         13.09         9.78 o                         
  -4   2  21          0.61          5.97         9.23 o                         
  -3   2  21         82.97         90.31         9.73 o                         
  -2   2  21        102.88         77.77         9.45 o                         
  -1   2  21         40.85         54.27         8.22 o                         
   0   2  21          5.23         -1.67         7.43 o                         
   1   2  21         13.97          7.23         7.13 o                         
   2   2  21         26.91         28.81         8.12 o                         
   3   2  21         71.99         45.04        12.84 o                         
   4   2  21         25.88          7.81        11.68 o                         
  -6   3  21          3.42          7.89        11.16 o                         
  -5   3  21         28.72         17.17         9.55 o                         
  -4   3  21         23.15         19.92         9.56 o                         
  -3   3  21          3.98         -3.04         9.12 o                         
  -2   3  21        180.77        184.43        10.44 o                         
  -1   3  21        114.19        136.60         8.87 o                         
   0   3  21         14.83         18.80         7.46 o                         
   1   3  21          3.86         12.54         7.40 o                         
   2   3  21         22.58         12.54         8.97 o                         
   3   3  21          5.43        -13.50        13.50 o                         
  -6   4  21         51.85         41.42        12.14 o                         
  -5   4  21         60.80         59.03        11.58 o                         
  -4   4  21         53.56         28.28        10.37 o                         
  -3   4  21          8.82         -1.86        10.09 o                         
  -2   4  21         15.90         13.84         8.42 o                         
  -1   4  21          0.76         -1.71         8.03 o                         
   0   4  21         11.44          5.18         7.57 o                         
   1   4  21         27.20         12.29         9.00 o                         
   2   4  21          0.13         -6.56         8.95 o                         
   3   4  21         13.59          2.30         9.48 o                         
  -6   5  21         27.21          1.24        10.03 o                         
  -5   5  21         72.65         67.76        11.32 o                         
  -4   5  21         60.43         48.52        10.69 o                         
  -3   5  21         18.64         17.78        10.23 o                         
  -2   5  21         39.90         28.67         9.36 o                         
  -1   5  21          4.56         -3.12         8.73 o                         
   0   5  21          7.82         -8.08         8.08 o                         
   1   5  21          4.67          6.96        10.24 o                         
   2   5  21         39.23         50.33        12.67 o                         
   3   5  21          7.64         -2.96        10.60 o                         
  -5   6  21          4.17        -10.35        10.35 o                         
  -4   6  21          0.11        -11.53        11.53 o                         
  -3   6  21          3.15         -9.38        10.53 o                         
  -2   6  21          0.22         -8.72         9.28 o                         
  -1   6  21          6.32         -7.69         8.60 o                         
   0   6  21          0.43         -9.81        10.10 o                         
   1   6  21         11.51        -10.11        10.95 o                         
   2   6  21          1.88        -11.02        11.02 o                         
  -4   7  21        117.16        107.58        10.99 o                         
  -3   7  21         85.69         55.10        10.78 o                         
  -2   7  21          0.53         -9.71        10.00 o                         
  -1   7  21         52.15         41.65        11.13 o                         
   0   7  21         77.01         59.05        13.27 o                         
   1   7  21          4.94         16.99        11.87 o                         
  -2   8  21         25.14         21.43        10.56 o                         
  -1   8  21          6.70          2.40        10.32 o                         
  -6   0  22         45.77         24.67        15.74 o                         
  -5   0  22        101.73        107.80        14.69 o                         
  -4   0  22          3.32         13.02        13.91 o                         
  -3   0  22        138.78        130.05        14.04 o                         
  -2   0  22         11.97          9.65        12.26 o                         
  -1   0  22         58.66         67.07        11.97 o                         
   0   0  22         86.62        118.71        12.93 o                         
   1   0  22        105.49        105.06        12.01 o                         
   2   0  22         56.31         18.58        15.16 o                         
   3   0  22          6.87          7.24        25.25 o                         
  -6   1  22          0.99         -8.44        10.99 o                         
  -5   1  22         17.61         16.87         9.99 o                         
  -4   1  22        101.55        105.55        10.28 o                         
  -3   1  22          1.27          4.70         9.13 o                         
  -2   1  22          6.52         14.48         8.68 o                         
  -1   1  22         51.27         52.47         9.01 o                         
   0   1  22         10.69         15.33         7.77 o                         
   1   1  22         10.28         -4.30         7.61 o                         
   2   1  22         15.88         14.60        17.75 o                         
   3   1  22          0.02         -8.68        11.90 o                         
  -6   2  22          7.07         10.68        12.12 o                         
  -5   2  22         53.88         37.75        10.76 o                         
  -4   2  22         27.45         18.32         9.77 o                         
  -3   2  22         11.90         10.57         9.36 o                         
  -2   2  22          9.53          7.33         8.52 o                         
  -1   2  22         37.21         45.64         9.65 o                         
   0   2  22          8.44          5.03         9.05 o                         
   1   2  22          0.90         -9.15         9.15 o                         
   2   2  22         21.00         12.10        10.89 o                         
   3   2  22          5.48         13.23        11.33 o                         
  -6   3  22          3.22          6.45        11.45 o                         
  -5   3  22          8.53         -6.45        10.61 o                         
  -4   3  22         32.58         10.43         9.62 o                         
  -3   3  22          4.80          1.83         9.26 o                         
  -2   3  22          4.58         -7.84         9.43 o                         
  -1   3  22         85.31         70.97         9.32 o                         
   0   3  22         31.03          3.36         8.49 o                         
   1   3  22          1.98         -4.33         9.94 o                         
   2   3  22          2.27          9.96        11.37 o                         
  -5   4  22         21.73         11.90        12.63 o                         
  -4   4  22          0.20         -3.86        10.98 o                         
  -3   4  22          0.47         -9.72         9.72 o                         
  -2   4  22          3.23         -9.84         9.84 o                         
  -1   4  22         32.15         19.84         9.17 o                         
   0   4  22         14.06         15.07         8.67 o                         
   1   4  22         12.63        -11.61        11.61 o                         
   2   4  22         21.94          4.66        14.37 o                         
  -5   5  22          8.25         -4.13        10.63 o                         
  -4   5  22         24.82          9.62        10.89 o                         
  -3   5  22         21.30         -8.96        11.40 o                         
  -2   5  22         55.92         27.53        10.75 o                         
  -1   5  22         16.46         11.03        11.16 o                         
   0   5  22          9.76         -2.12        10.68 o                         
   1   5  22          1.43        -11.78        11.78 o                         
  -4   6  22          0.55        -10.37        10.37 o                         
  -3   6  22          2.36         -9.83         9.83 o                         
  -2   6  22         49.27         34.62        11.19 o                         
  -1   6  22         25.24          3.22        10.08 o                         
   0   6  22          0.40          1.93        10.66 o                         
   1   6  22          0.90         -9.66        13.00 o                         
  -2   7  22          0.55        -11.30        15.61 o                         
  -5   1  23         29.39         19.60        11.79 o                         
  -4   1  23         82.46         82.05        12.24 o                         
  -3   1  23         60.46         46.37        10.12 o                         
  -2   1  23         22.58         20.47         9.60 o                         
  -1   1  23          6.52         -7.33         9.30 o                         
   0   1  23         23.98         19.20         9.78 o                         
   1   1  23          1.34         11.94        10.73 o                         
   2   1  23         19.74         23.86        12.35 o                         
  -5   2  23          0.17        -11.05        11.05 o                         
  -4   2  23          1.63        -10.75        10.75 o                         
  -3   2  23         43.71         34.14        10.54 o                         
  -2   2  23         15.45         16.38         9.44 o                         
  -1   2  23          1.32         -9.66         9.66 o                         
   0   2  23          8.29          4.20         9.84 o                         
   1   2  23        190.64        185.28        14.12 o                         
   2   2  23         57.24         37.52        13.10 o                         
  -5   3  23         32.43         29.71        13.35 o                         
  -4   3  23         20.44         19.49        11.28 o                         
  -3   3  23          3.72         -4.36        12.50 o                         
  -2   3  23         22.69          8.46        12.31 o                         
  -1   3  23          0.00        -11.06        11.06 o                         
   0   3  23         13.74          7.33        11.38 o                         
   1   3  23          2.83         -9.45        12.28 o                         
  -4   4  23         94.29         58.32        11.48 o                         
  -3   4  23          0.41        -10.60        10.60 o                         
  -2   4  23          0.46        -11.28        11.28 o                         
  -1   4  23         55.22         42.16        10.88 o                         
   0   4  23          0.48         -2.09         9.16 o                         
   1   4  23         21.11         16.01        11.62 o                         
  -3   5  23         42.12         10.98        10.50 o                         
  -2   5  23          4.31         -2.93        11.32 o                         
  -1   5  23          0.80         -3.73        10.39 o                         
   0   5  23         35.31         16.14        11.49 o                         
  -4   0  24         53.95         -2.40        17.21 o                         
  -3   0  24         17.91         20.87        14.38 o                         
  -2   0  24         12.37         18.09        16.12 o                         
  -1   0  24         68.23         74.14        16.53 o                         
   0   0  24         21.07         12.34        18.71 o                         
  -4   1  24          0.56          8.78        12.08 o                         
  -3   1  24          1.12         -4.79        10.31 o                         
  -2   1  24         16.46         -0.23        10.05 o                         
  -1   1  24          0.59        -11.13        11.13 o                         
   0   1  24          0.86        -11.89        11.89 o                         
  -3   2  24          1.34          3.88        10.13 o                         
  -2   2  24          1.84        -10.31        10.31 o                         
  -1   2  24          5.71          9.75        11.82 o                         
   0   2  24         17.84         11.77        10.30 o                         
  -3   3  24          8.00        -13.80        15.25 o                         
  -2   3  24          8.03         -9.97        11.20 o                         
  -1   3  24          4.69        -10.63        10.63 o                         
                                                                                
