# Supplementary material for: The crystal structures and Hirshfeld surface analysis of three new bromo-substituted 3-methyl-1-(phenyl­sulfon­yl)-1H-indole derivatives
Source: Acta Crystallogr E Crystallogr Commun. 2024 May 31;80(Pt 6):682–90. doi: 10.1107/S2056989024004985 (PMC11151307; doi:10.1107/S2056989024004985)
Supplement: Supplementary file 3 [file e-80-00682-IIsup3.hkl]

data_II                                                                         
_shelx_title ' SM16_a.res in P2(1)/c'                                           
_shelx_refln_list_code          4                                               
_shelx_F_calc_maximum      151.73                                               
_exptl_crystal_F_000       984.00                                               
_reflns_d_resolution_high  0.7502                                               
                                                                                
loop_                                                                           
 _space_group_symop_operation_xyz                                               
 'x, y, z'                                                                      
 '-x, y+1/2, -z+1/2'                                                            
 '-x, -y, -z'                                                                   
 'x, -y-1/2, z-1/2'                                                             
                                                                                
_cell_length_a     8.4252                                                       
_cell_length_b    28.6687                                                       
_cell_length_c     8.9462                                                       
_cell_angle_alpha  90.000                                                       
_cell_angle_beta   95.445                                                       
_cell_angle_gamma  90.000                                                       
                                                                                
_shelx_F_squared_multiplier     1.000                                           
                                                                                
loop_                                                                           
 _refln_index_h                                                                 
 _refln_index_k                                                                 
 _refln_index_l                                                                 
 _refln_F_squared_calc                                                          
 _refln_F_squared_meas                                                          
 _refln_F_squared_sigma                                                         
 _refln_observed_status                                                         
   2   0   0       2262.36       2241.99        63.92 o                         
   3   0   0       2969.21       2936.80        84.05 o                         
   4   0   0        372.26        408.48        15.40 o                         
   5   0   0       3352.94       3541.32       143.69 o                         
   6   0   0          0.72         23.79         5.36 o                         
   7   0   0        181.59        225.34        10.34 o                         
   8   0   0         80.09        113.17        14.36 o                         
   9   0   0        358.48        372.81        26.61 o                         
  10   0   0        189.18        222.71        15.78 o                         
  11   0   0        199.94        205.47        18.36 o                         
   2   1   0       6182.72       6192.90       143.94 o                         
   3   1   0       3272.35       3375.60        78.75 o                         
   4   1   0      16353.52      16135.68       375.12 o                         
   5   1   0       2823.57       2839.75        84.39 o                         
   6   1   0       5260.03       5521.65       146.27 o                         
   7   1   0        960.49        972.04        24.01 o                         
   8   1   0        434.12        421.16        11.69 o                         
   9   1   0        277.33        280.15         8.94 o                         
  10   1   0         31.86         32.58         7.28 o                         
  11   1   0         45.55         46.56        11.70 o                         
   3   2   0       2005.95       1939.10        41.11 o                         
   4   2   0        170.33        163.33         4.37 o                         
   5   2   0         42.60         60.80         3.16 o                         
   6   2   0         74.69         68.47         4.95 o                         
   7   2   0         18.77         34.97         5.52 o                         
   8   2   0        339.52        348.16        10.40 o                         
   9   2   0        184.83        198.61         8.08 o                         
  10   2   0        136.32        169.15         9.73 o                         
  11   2   0         19.98         33.09         9.59 o                         
   2   3   0       7983.25       8304.27       183.59 o                         
   3   3   0       9544.41       9279.20       194.91 o                         
   4   3   0        104.35        115.55         3.45 o                         
   5   3   0        827.19        764.20        17.43 o                         
   6   3   0       1206.77       1220.83        27.56 o                         
   7   3   0         51.16         54.60         4.30 o                         
   8   3   0        701.40        702.30        17.53 o                         
   9   3   0         56.78         42.33         8.10 o                         
  10   3   0        102.79        130.85         8.55 o                         
  11   3   0          0.76         10.10        10.86 o                         
   1   4   0          3.79         13.41         1.47 o                         
   2   4   0       8179.76       8355.54       188.53 o                         
   3   4   0       4281.61       4788.70       150.11 o                         
   4   4   0        369.95        419.24        12.73 o                         
   5   4   0         90.69        102.62         3.65 o                         
   6   4   0        518.91        486.54        12.03 o                         
   7   4   0        339.04        367.34        11.58 o                         
   8   4   0         16.51         18.39         5.13 o                         
   9   4   0          2.13          4.71         6.08 o                         
  10   4   0         97.00        103.38         7.94 o                         
  11   4   0         21.71         45.27        11.98 o                         
   1   5   0       1609.74       1601.02        30.03 o                         
   2   5   0        783.12        754.08        18.01 o                         
   3   5   0       1640.56       1755.92        41.27 o                         
   4   5   0       1537.94       1484.83        62.36 o                         
   5   5   0          5.02          7.02         2.54 o                         
   6   5   0        637.43        636.85        15.42 o                         
   7   5   0         88.67         90.41         4.33 o                         
   8   5   0          0.70          1.63         5.45 o                         
   9   5   0          0.27          3.39         6.45 o                         
  10   5   0          2.60          6.79         7.22 o                         
  11   5   0          1.51         -0.30         9.78 o                         
   0   6   0        254.57        282.43         7.96 o                         
   2   6   0       1448.99       1358.84        30.43 o                         
   3   6   0        451.39        417.48        16.05 o                         
   4   6   0       1766.26       1910.14        49.83 o                         
   5   6   0        358.37        353.93         9.88 o                         
   6   6   0        111.27        136.95         5.74 o                         
   7   6   0          1.45          1.42         3.50 o                         
   8   6   0         25.06         28.02         5.81 o                         
   9   6   0        141.26        156.44         8.74 o                         
  10   6   0        256.97        300.81        11.54 o                         
  11   6   0          1.51          9.05        10.58 o                         
   1   7   0       3706.88       3671.06        68.65 o                         
   2   7   0        341.98        371.47         7.78 o                         
   3   7   0       4541.36       4321.27       112.67 o                         
   4   7   0        938.04        984.63        29.11 o                         
   5   7   0       2092.22       2026.78        45.35 o                         
   6   7   0       3195.64       3124.75        66.50 o                         
   7   7   0        340.02        363.23        10.03 o                         
   8   7   0        497.62        528.09        14.00 o                         
   9   7   0         12.75         11.86         6.65 o                         
  10   7   0        103.78         99.17         8.77 o                         
   0   8   0       1002.63       1088.32        24.39 o                         
   1   8   0       8843.16       8773.95       158.28 o                         
   2   8   0       8435.74       8773.07       176.75 o                         
   3   8   0       2269.53       2218.75        49.52 o                         
   4   8   0       1015.66        893.67        27.20 o                         
   5   8   0         78.29         89.63         3.91 o                         
   6   8   0         79.12         72.74         5.11 o                         
   7   8   0          2.46          7.20         4.35 o                         
   8   8   0        694.68        736.07        17.12 o                         
   9   8   0        392.87        418.84        13.08 o                         
  10   8   0        102.67        126.36         9.34 o                         
   1   9   0       2270.53       2346.00        40.10 o                         
   2   9   0       3026.30       3029.45        61.43 o                         
   3   9   0        324.66        248.04         7.52 o                         
   4   9   0       3942.57       3969.46       119.18 o                         
   5   9   0       3962.83       3933.54       103.45 o                         
   6   9   0       2772.00       2775.44        65.37 o                         
   7   9   0        839.82        837.09        19.06 o                         
   8   9   0        249.88        236.24         8.25 o                         
   9   9   0        419.23        420.27        14.09 o                         
  10   9   0         30.93         24.78         7.55 o                         
   0  10   0      17090.74      14786.06      1034.61 o                         
   1  10   0       2646.73       2643.00        43.82 o                         
   2  10   0       9842.82       9406.05       175.22 o                         
   3  10   0       1643.18       1499.21        35.21 o                         
   4  10   0        209.98        200.23         6.84 o                         
   5  10   0       2561.79       2549.16        56.23 o                         
   6  10   0        170.96        179.41         5.95 o                         
   7  10   0          0.72          0.14         4.06 o                         
   8  10   0         59.87         74.46         6.87 o                         
   9  10   0        324.32        330.35        10.57 o                         
  10  10   0        176.74        167.91         9.80 o                         
   1  11   0        677.96        700.23        12.07 o                         
   2  11   0        121.73         81.14         3.90 o                         
   3  11   0       2593.84       2657.55        57.11 o                         
   4  11   0       4558.09       4702.63       104.35 o                         
   5  11   0        605.05        544.37        13.21 o                         
   6  11   0        489.27        467.39        10.88 o                         
   7  11   0        570.69        535.07        12.61 o                         
   8  11   0        317.88        298.77         9.53 o                         
   9  11   0        109.09        122.62         7.26 o                         
  10  11   0          9.80         19.92         7.46 o                         
   0  12   0        161.55        142.25         4.64 o                         
   1  12   0       1831.16       1835.41        36.09 o                         
   2  12   0        790.69        810.27        16.56 o                         
   3  12   0        114.94         60.38         3.20 o                         
   4  12   0        163.36        151.05         4.86 o                         
   5  12   0        300.10        255.95         6.57 o                         
   6  12   0         23.99         19.13         3.38 o                         
   7  12   0         43.02         44.99         4.95 o                         
   8  12   0          4.08         10.75         4.92 o                         
   9  12   0         37.50         40.39         6.12 o                         
  10  12   0          8.57         17.68         7.27 o                         
   1  13   0       2731.25       2989.70        51.12 o                         
   2  13   0         96.79        109.48         3.49 o                         
   3  13   0        460.55        424.74        11.16 o                         
   4  13   0         55.85         60.72         3.50 o                         
   5  13   0          2.28          1.08         3.46 o                         
   6  13   0         70.13         64.33         5.31 o                         
   7  13   0         11.28         17.32         3.85 o                         
   8  13   0        186.64        168.73         6.88 o                         
   9  13   0         45.64         47.08         5.55 o                         
  10  13   0         54.81         42.78         6.36 o                         
   0  14   0         24.76         13.79         3.68 o                         
   1  14   0        263.69        328.89         6.79 o                         
   2  14   0        157.83        143.24         4.49 o                         
   3  14   0        753.38        736.67        14.70 o                         
   4  14   0        108.89         99.81         4.07 o                         
   5  14   0        473.96        425.78         9.84 o                         
   6  14   0        348.55        343.83         8.79 o                         
   7  14   0         40.25         20.58         4.13 o                         
   8  14   0        156.95        164.38         7.53 o                         
   9  14   0         11.24         18.94         5.58 o                         
  10  14   0          5.42         17.56         9.74 o                         
   1  15   0         68.14         75.69         3.13 o                         
   2  15   0       2310.62       2338.18        39.06 o                         
   3  15   0        240.21        241.93         6.19 o                         
   4  15   0       1001.46        999.40        19.75 o                         
   5  15   0        210.05        222.00         6.35 o                         
   6  15   0          8.79         11.98         3.67 o                         
   7  15   0        888.93        887.22        20.46 o                         
   8  15   0          2.77          6.96         5.09 o                         
   9  15   0         41.30         39.88         5.96 o                         
  10  15   0          4.02          8.08         6.97 o                         
   0  16   0       3133.54       3259.03        86.95 o                         
   1  16   0       2531.48       2486.48        45.50 o                         
   2  16   0         17.85          6.80         2.11 o                         
   3  16   0       1578.50       1565.54        31.34 o                         
   4  16   0        163.21        159.70         5.19 o                         
   5  16   0          0.40         -3.75         3.75 o                         
   6  16   0         17.50         25.81         3.96 o                         
   7  16   0        452.27        445.84        13.10 o                         
   8  16   0        127.27        125.41         7.00 o                         
   9  16   0         79.53         86.22         8.68 o                         
  10  16   0         89.19         98.37         7.44 o                         
   1  17   0        843.30        853.74        16.35 o                         
   2  17   0         24.95         32.04         2.70 o                         
   3  17   0       3586.21       3711.36        72.56 o                         
   4  17   0        590.33        624.50        13.20 o                         
   5  17   0       2025.24       2054.96        42.66 o                         
   6  17   0        848.00        845.23        18.22 o                         
   7  17   0         40.16         41.99         5.01 o                         
   8  17   0        462.44        451.37        13.61 o                         
   9  17   0          2.34          4.95         6.33 o                         
  10  17   0         24.71         30.11         7.07 o                         
   0  18   0        617.95        516.27        14.43 o                         
   1  18   0       5050.69       5217.79       106.01 o                         
   2  18   0       3461.39       3512.44        66.23 o                         
   3  18   0         16.87          1.68         3.44 o                         
   4  18   0       1024.46       1035.59        19.94 o                         
   5  18   0        308.30        304.70         9.97 o                         
   6  18   0        171.27        139.54         5.62 o                         
   7  18   0        318.85        319.25         9.91 o                         
   8  18   0          4.33          6.53         5.39 o                         
   9  18   0         99.81        114.45         8.28 o                         
   1  19   0        875.60        901.41        16.89 o                         
   2  19   0         10.90         11.33         3.60 o                         
   3  19   0        536.24        485.76        10.46 o                         
   4  19   0       1393.02       1403.10        27.53 o                         
   5  19   0        722.86        728.76        16.66 o                         
   6  19   0       1192.62       1162.36        26.18 o                         
   7  19   0        428.81        406.99        11.41 o                         
   8  19   0        129.90        124.29         7.29 o                         
   9  19   0         12.49         10.18         8.71 o                         
   0  20   0       4844.81       4888.78       121.56 o                         
   1  20   0        358.73        336.23         7.59 o                         
   2  20   0       2844.18       2945.78        52.20 o                         
   3  20   0        640.61        599.38        12.56 o                         
   4  20   0         44.97         51.58         5.44 o                         
   5  20   0        345.60        305.62         8.99 o                         
   6  20   0         49.82         35.82         4.92 o                         
   7  20   0         69.22         59.27         5.91 o                         
   8  20   0         13.31         12.55         5.65 o                         
   9  20   0         89.01        103.14         8.18 o                         
   1  21   0         59.71         62.95         3.79 o                         
   2  21   0        423.62        442.98         9.82 o                         
   3  21   0        299.22        283.49         7.48 o                         
   4  21   0        475.61        430.88        12.09 o                         
   5  21   0        390.79        362.73        11.36 o                         
   6  21   0        188.38        173.65         6.84 o                         
   7  21   0         82.21         71.03         6.03 o                         
   8  21   0         44.10         46.14         7.11 o                         
   9  21   0        118.65         98.97         7.95 o                         
   0  22   0        452.87        431.50        12.41 o                         
   1  22   0          7.50          5.03         3.55 o                         
   2  22   0          4.78          1.08         3.20 o                         
   3  22   0        376.56        336.19         8.49 o                         
   4  22   0          6.64          7.50         4.57 o                         
   5  22   0        243.68        218.99        12.16 o                         
   6  22   0          1.03          3.43         5.50 o                         
   7  22   0         29.43         41.34         6.01 o                         
   8  22   0         10.39         15.91         6.39 o                         
   9  22   0          9.68         12.56         6.35 o                         
   1  23   0          9.69         13.98         3.78 o                         
   2  23   0        247.41        255.34         6.42 o                         
   3  23   0        216.13        178.86         6.73 o                         
   4  23   0        285.18        312.98         9.20 o                         
   5  23   0        363.20        357.30        13.93 o                         
   6  23   0         10.17         -2.51         6.03 o                         
   7  23   0          5.21          5.85         5.89 o                         
   8  23   0          2.84          0.96         6.24 o                         
   0  24   0       1424.55       1525.93        39.58 o                         
   1  24   0        171.31        190.36         5.72 o                         
   2  24   0        346.12        347.85         8.00 o                         
   3  24   0        192.51        190.43         7.24 o                         
   4  24   0        182.22        198.99         8.05 o                         
   5  24   0         92.12         81.52         7.00 o                         
   6  24   0          2.97          2.44         6.45 o                         
   7  24   0         39.08         42.72         8.30 o                         
   8  24   0         58.82         59.97         7.20 o                         
   1  25   0         59.15         63.03         4.51 o                         
   2  25   0        435.64        404.45         9.37 o                         
   3  25   0        139.99        144.92         6.83 o                         
   4  25   0        472.12        500.17        13.57 o                         
   5  25   0        626.25        653.59        17.68 o                         
   6  25   0         49.65         63.13         7.12 o                         
   7  25   0        182.63        206.00        10.92 o                         
   8  25   0         49.36         51.83         7.05 o                         
   0  26   0        203.98        246.51        10.69 o                         
   1  26   0       1636.80       1602.22        29.55 o                         
   2  26   0        148.51        148.72         5.33 o                         
   3  26   0        104.66        110.38         7.12 o                         
   4  26   0        195.91        180.10         7.61 o                         
   5  26   0         20.99         12.07         6.31 o                         
   6  26   0          9.79          3.04         7.02 o                         
   7  26   0         74.52         83.36         7.38 o                         
   8  26   0         41.08         53.07         8.07 o                         
   1  27   0        113.22        142.91         6.05 o                         
   2  27   0         66.40         72.36         5.54 o                         
   3  27   0        779.56        802.99        19.77 o                         
   4  27   0        203.43        207.89         9.25 o                         
   5  27   0        571.96        571.14        19.25 o                         
   6  27   0        160.27        180.95         9.76 o                         
   7  27   0         44.06         49.34         7.27 o                         
   0  28   0        675.16        701.06        21.78 o                         
   1  28   0        946.78        934.54        19.57 o                         
   2  28   0          7.64          3.79         4.00 o                         
   3  28   0         98.34         72.67         7.56 o                         
   4  28   0        164.61        151.56         8.55 o                         
   5  28   0          5.58         -5.13         7.74 o                         
   6  28   0         95.39        113.83        10.00 o                         
   7  28   0          8.49          4.97         7.54 o                         
   1  29   0        210.05        188.98         6.87 o                         
   2  29   0         70.02         53.26         5.46 o                         
   3  29   0        230.23        215.17         9.14 o                         
   4  29   0         90.87         82.74         7.36 o                         
   5  29   0         48.45         39.79         7.71 o                         
   6  29   0         42.77         45.71         8.49 o                         
   7  29   0         85.36         85.26         9.32 o                         
   0  30   0        459.91        468.16        16.49 o                         
   1  30   0          1.00         -2.11         5.62 o                         
   2  30   0         60.27         52.64         5.57 o                         
   3  30   0        112.68        135.71        15.10 o                         
   4  30   0         20.82         -1.34         7.58 o                         
   5  30   0         34.54         22.20         7.54 o                         
   6  30   0          1.33         -9.55         9.55 o                         
   1  31   0         12.93         14.03         7.46 o                         
   2  31   0         58.93         51.57         5.25 o                         
   3  31   0        104.03        127.14         9.19 o                         
   4  31   0         12.37         26.70         7.66 o                         
   5  31   0          3.60         -4.73         8.72 o                         
   6  31   0          7.72         21.39        13.08 o                         
   0  32   0         66.47         58.50        13.75 o                         
   1  32   0        126.57        143.02         7.52 o                         
   2  32   0          0.13         10.34         5.01 o                         
   3  32   0         14.91         23.60         8.42 o                         
   4  32   0          9.37          9.67         8.71 o                         
   5  32   0         31.39         30.75         9.05 o                         
   6  32   0         36.57         30.75        11.20 o                         
   1  33   0         19.44          8.54         6.87 o                         
   2  33   0         17.08         12.52         9.46 o                         
   3  33   0         41.66         53.47        10.98 o                         
   4  33   0         10.14          1.69        10.59 o                         
   5  33   0         88.40         97.03        15.17 o                         
   0  34   0        122.87        117.89        10.87 o                         
   1  34   0        105.16        131.38         9.03 o                         
   2  34   0         46.39         48.44        10.00 o                         
   3  34   0         76.09         82.03        13.23 o                         
   4  34   0          0.17        -10.54        14.31 o                         
   5  34   0          5.41          3.65        15.54 o                         
   1  35   0          6.38          7.46         7.26 o                         
   2  35   0        103.58        117.57        11.48 o                         
   3  35   0         25.92         24.95        13.06 o                         
   4  35   0         42.81         60.03        20.71 o                         
   0  36   0         71.93        108.28        15.97 o                         
   1  36   0         58.26         69.42         8.80 o                         
   2  36   0         56.54         67.72        14.23 o                         
   3  36   0         17.59         -2.80        14.10 o                         
   1  37   0          0.90        -10.56        12.37 o                         
   2  37   0          0.39         -1.60        14.55 o                         
   0  38   0          9.13         -2.67        45.48 o                         
   1  38   0         42.04         48.60         8.96 o                         
 -11   1   1          4.88          4.43         8.43 o                         
 -10   1   1         61.57         72.19         7.05 o                         
  -9   1   1          3.40         -5.31         5.31 o                         
  -8   1   1        336.09        341.05        10.23 o                         
  -7   1   1          6.84          9.32         4.22 o                         
  -6   1   1        209.01        209.86         6.73 o                         
  -5   1   1        451.77        412.02        12.00 o                         
  -4   1   1        322.97        350.87         9.50 o                         
  -3   1   1       4627.05       4509.57       105.26 o                         
  -1   1   1        370.74        244.25        17.30 o                         
   1   1   1       8810.19       5946.14       416.53 o                         
   2   1   1        384.59        440.46         9.98 o                         
   3   1   1       2828.54       2799.27        62.00 o                         
   4   1   1         17.99         26.16         1.75 o                         
   5   1   1         42.97         37.30         3.20 o                         
   6   1   1        879.26        940.52        23.05 o                         
   7   1   1         83.96         97.74         5.34 o                         
   8   1   1         36.42         32.85         5.58 o                         
   9   1   1         71.21         88.28         5.87 o                         
  10   1   1         74.05         67.35         7.88 o                         
  11   1   1          4.23         -4.15        13.40 o                         
 -11   2   1          6.55         13.18         8.58 o                         
 -10   2   1        302.45        313.57        15.36 o                         
  -9   2   1         34.15         26.09         5.72 o                         
  -8   2   1         63.44         66.15         5.33 o                         
  -7   2   1        171.63        180.01         6.34 o                         
  -6   2   1        768.06        757.54        19.01 o                         
  -5   2   1          6.79         10.15         2.69 o                         
  -4   2   1       6674.92       6514.78       137.14 o                         
  -3   2   1      15779.31      12365.47      1679.16 o                         
  -1   2   1       8979.91        138.13      1590.13 o                         
   1   2   1       3309.33       3310.93        87.39 o                         
   2   2   1        317.44        312.24         6.12 o                         
   3   2   1        576.70        678.17        14.08 o                         
   4   2   1          0.54          3.24         1.87 o                         
   5   2   1        298.06        294.79         7.42 o                         
   6   2   1        174.97        189.79         5.57 o                         
   7   2   1        142.40        148.60         6.22 o                         
   8   2   1        237.10        260.42         8.63 o                         
   9   2   1        246.94        252.70         8.79 o                         
  10   2   1        441.43        469.40        16.33 o                         
  11   2   1          1.48         -1.27        10.11 o                         
 -11   3   1         24.31          5.96         9.61 o                         
 -10   3   1        321.81        339.06        12.04 o                         
  -9   3   1        252.49        229.06         8.90 o                         
  -8   3   1        773.84        799.08        23.50 o                         
  -7   3   1       1237.08       1278.61        35.14 o                         
  -6   3   1       2189.71       2181.42        54.73 o                         
  -5   3   1       1438.83       1320.43        29.69 o                         
  -4   3   1         23.18         19.62         2.79 o                         
  -3   3   1        404.51        430.73        12.04 o                         
  -2   3   1      11468.61      12576.98       880.47 o                         
  -1   3   1       1327.63       1336.96        27.05 o                         
   1   3   1         98.03        116.00         4.45 o                         
   2   3   1       6244.33       6094.87       118.07 o                         
   3   3   1       5628.48       5532.14       111.49 o                         
   4   3   1        837.53        797.03        23.45 o                         
   5   3   1       4691.82       4736.96       117.29 o                         
   6   3   1        739.15        715.23        16.94 o                         
   7   3   1        755.34        763.54        19.33 o                         
   8   3   1        129.38        137.24         8.93 o                         
   9   3   1          0.66          3.86         6.16 o                         
  10   3   1          2.72         -3.33         7.36 o                         
  11   3   1          1.26          9.26        10.53 o                         
 -11   4   1         70.81        102.27        13.23 o                         
 -10   4   1         93.08        119.41         8.23 o                         
  -9   4   1        225.28        230.25         9.24 o                         
  -8   4   1         81.58         82.30         6.12 o                         
  -7   4   1        108.58        110.29         5.87 o                         
  -6   4   1        240.76        222.09         8.95 o                         
  -5   4   1       2192.97       2154.58        47.96 o                         
  -4   4   1       1680.89       1600.84        40.10 o                         
  -3   4   1       3050.57       2702.35        72.67 o                         
  -1   4   1        914.09        912.41        17.27 o                         
   1   4   1       4991.16       5039.44        94.13 o                         
   2   4   1       2693.86       2723.92        50.97 o                         
   3   4   1        602.23        580.24        15.31 o                         
   4   4   1         73.02         72.20         3.87 o                         
   5   4   1         25.49         33.65         3.67 o                         
   6   4   1       1692.63       1771.08        44.67 o                         
   7   4   1         13.90         14.37         3.54 o                         
   8   4   1        658.69        689.51        18.39 o                         
   9   4   1        728.83        747.85        20.46 o                         
  10   4   1        106.78        113.29         8.47 o                         
 -11   5   1         33.47         16.10         9.45 o                         
 -10   5   1         29.41         17.95         7.70 o                         
  -9   5   1       1428.71       1494.76        34.86 o                         
  -8   5   1        434.76        417.21        12.16 o                         
  -7   5   1       2011.81       2055.39        51.97 o                         
  -6   5   1       2449.33       2509.40        55.98 o                         
  -5   5   1        107.59         87.00         4.28 o                         
  -4   5   1      23023.35      20488.23       826.62 o                         
  -3   5   1        313.55        366.78        11.43 o                         
  -2   5   1        151.02        168.25         4.90 o                         
  -1   5   1         20.04         25.16         1.51 o                         
   1   5   1       4364.51       4513.38        87.40 o                         
   2   5   1       5143.90       4699.30        90.96 o                         
   3   5   1       4417.36       4451.70       103.88 o                         
   4   5   1       8818.91       8090.76       428.70 o                         
   5   5   1       3679.34       3403.55        91.69 o                         
   6   5   1       2047.56       2091.62        49.85 o                         
   7   5   1        952.77        923.21        22.32 o                         
   8   5   1         93.61         97.67         6.49 o                         
   9   5   1        348.22        368.09        17.39 o                         
  10   5   1         19.50         29.92         7.97 o                         
 -11   6   1        144.51        165.96         9.87 o                         
 -10   6   1          2.67         -2.46         8.01 o                         
  -9   6   1         29.80         33.33         6.20 o                         
  -8   6   1         22.96         34.24         5.59 o                         
  -7   6   1          1.12          5.81         4.35 o                         
  -6   6   1        568.41        575.34        13.34 o                         
  -5   6   1       1046.07        981.18        28.50 o                         
  -4   6   1       7511.75       7157.51       289.73 o                         
  -3   6   1       1191.00        993.88        31.85 o                         
  -2   6   1       2429.62       2211.75        44.90 o                         
  -1   6   1       9387.30       9660.98       203.29 o                         
   1   6   1      10450.19      10737.10       249.88 o                         
   2   6   1      12949.48      12520.13       252.02 o                         
   3   6   1        153.39        158.67         4.21 o                         
   4   6   1        367.51        360.62        16.79 o                         
   5   6   1         83.05        107.20         5.43 o                         
   6   6   1        878.49        891.68        21.55 o                         
   7   6   1         14.91         12.36         3.95 o                         
   8   6   1       1035.06        994.93        23.76 o                         
   9   6   1        199.11        230.69         9.86 o                         
  10   6   1         73.52         80.18        11.03 o                         
 -11   7   1         10.65         16.22         8.14 o                         
 -10   7   1        220.57        208.54        11.86 o                         
  -9   7   1        129.24        149.17         8.76 o                         
  -8   7   1        344.75        346.66        10.74 o                         
  -7   7   1        319.22        286.04         7.89 o                         
  -6   7   1        389.04        391.00        10.29 o                         
  -5   7   1       3209.25       3169.84       110.74 o                         
  -4   7   1        131.36        116.90         5.18 o                         
  -3   7   1        569.07        600.05        17.08 o                         
  -2   7   1        309.90        300.16         8.71 o                         
  -1   7   1       2192.88       2350.10        41.22 o                         
   1   7   1       3127.68       3034.31        56.83 o                         
   2   7   1       7393.38       7361.53       148.23 o                         
   3   7   1         62.33         38.12         2.48 o                         
   4   7   1       3694.51       3687.83       148.43 o                         
   5   7   1       2611.49       2576.92        81.64 o                         
   6   7   1       1484.66       1466.46        33.42 o                         
   7   7   1         61.63         60.81         4.51 o                         
   8   7   1        695.17        699.76        19.76 o                         
   9   7   1         10.05         14.17         6.50 o                         
  10   7   1          0.99         -0.88         7.55 o                         
 -10   8   1         26.73         25.40         8.77 o                         
  -9   8   1          2.11          4.25         5.24 o                         
  -8   8   1        246.22        233.31         7.86 o                         
  -7   8   1        380.00        384.73         9.86 o                         
  -6   8   1       1628.70       1636.95        44.42 o                         
  -5   8   1         17.56         12.84         3.58 o                         
  -4   8   1        767.06        746.68        22.50 o                         
  -3   8   1       1648.36       1630.29        47.97 o                         
  -2   8   1          7.01          9.27         1.67 o                         
  -1   8   1       4118.47       3991.02        67.63 o                         
   0   8   1       1036.28       1050.50        18.10 o                         
   1   8   1       9691.26       9902.23       172.55 o                         
   2   8   1       3362.97       3456.14        67.29 o                         
   3   8   1         10.36         10.67         2.15 o                         
   4   8   1        122.32        137.66         4.34 o                         
   5   8   1        365.55        349.91         9.25 o                         
   6   8   1         30.14         37.67         5.28 o                         
   7   8   1        106.31        119.02         6.00 o                         
   8   8   1         73.70         67.64         5.48 o                         
   9   8   1          9.56          7.78         6.50 o                         
  10   8   1        114.77        115.64        10.03 o                         
 -10   9   1         20.11         15.82         7.70 o                         
  -9   9   1         82.28         79.95        10.50 o                         
  -8   9   1        127.23        103.24         4.81 o                         
  -7   9   1          0.09          6.32         3.36 o                         
  -6   9   1        371.67        408.87        10.98 o                         
  -5   9   1         80.56         98.35         4.72 o                         
  -4   9   1          5.02          4.39         2.88 o                         
  -3   9   1        996.04        978.66        21.40 o                         
  -2   9   1       2990.99       3018.00        66.77 o                         
  -1   9   1        146.64        147.55         3.45 o                         
   0   9   1       4077.82       4177.16        73.11 o                         
   1   9   1        223.08        230.44         5.21 o                         
   2   9   1        913.58        915.51        16.48 o                         
   3   9   1        208.26        161.28         5.62 o                         
   4   9   1        991.51       1000.55        22.65 o                         
   5   9   1        811.25        813.20        26.14 o                         
   6   9   1        315.47        297.62         8.64 o                         
   7   9   1        125.87        135.95         5.89 o                         
   8   9   1        110.95        109.46         5.97 o                         
   9   9   1         45.59         55.59         5.14 o                         
  10   9   1        168.95        184.51        17.03 o                         
 -10  10   1          1.24         11.07         6.90 o                         
  -9  10   1         14.95         23.99         6.47 o                         
  -8  10   1        296.68        292.32        10.27 o                         
  -7  10   1         21.25         12.22         4.66 o                         
  -6  10   1          0.85          3.21         4.68 o                         
  -5  10   1          8.10         12.84         3.59 o                         
  -4  10   1        189.76        197.00         6.03 o                         
  -3  10   1        626.00        634.59        14.36 o                         
  -2  10   1        741.33        648.86        13.09 o                         
  -1  10   1         39.94         44.82         1.83 o                         
   0  10   1       2987.38       3020.62        56.80 o                         
   1  10   1        714.82        781.02        15.07 o                         
   2  10   1         98.85         99.30         2.86 o                         
   3  10   1        443.04        468.45        11.48 o                         
   4  10   1        161.94        157.06         5.74 o                         
   5  10   1          1.45         -3.38         3.38 o                         
   6  10   1        308.24        305.65         8.46 o                         
   7  10   1        320.07        335.55         9.38 o                         
   8  10   1        234.50        247.87         8.60 o                         
   9  10   1          1.61         14.22         5.68 o                         
  10  10   1          2.83         -2.53         6.90 o                         
 -10  11   1         62.44         62.54         8.60 o                         
  -9  11   1        149.27        136.59         5.84 o                         
  -8  11   1        312.26        323.24         9.89 o                         
  -7  11   1         29.79         35.16         5.40 o                         
  -6  11   1        794.20        811.66        20.81 o                         
  -5  11   1       1567.89       1598.41        36.35 o                         
  -4  11   1        361.55        394.03        10.78 o                         
  -3  11   1       3762.72       3882.92        78.73 o                         
  -2  11   1       1279.24       1284.49        26.44 o                         
  -1  11   1        137.51        157.04         3.70 o                         
   0  11   1       1935.36       2097.69        37.04 o                         
   1  11   1       2169.80       2186.35        38.61 o                         
   2  11   1       4860.26       4940.14        86.52 o                         
   3  11   1        945.85        869.32        17.00 o                         
   4  11   1       2082.65       1979.83        46.87 o                         
   5  11   1       1271.98       1305.92        30.37 o                         
   6  11   1       1104.80       1117.84        24.85 o                         
   7  11   1         37.50         38.58         6.52 o                         
   8  11   1        141.12        142.18         6.43 o                         
   9  11   1         19.92         12.17         5.49 o                         
  10  11   1         12.58         13.20        16.40 o                         
 -10  12   1        197.29        230.82        10.20 o                         
  -9  12   1        134.75        136.49         6.75 o                         
  -8  12   1          0.48          1.88         4.57 o                         
  -7  12   1         92.58        104.70         6.22 o                         
  -6  12   1       1835.96       1801.95        39.17 o                         
  -5  12   1        104.58        104.76         4.98 o                         
  -4  12   1       1277.68       1262.79        31.21 o                         
  -3  12   1        732.45        602.03        13.14 o                         
  -2  12   1       5150.32       5185.76       107.07 o                         
  -1  12   1      10292.81      10056.25       181.22 o                         
   0  12   1       4936.19       5308.79        99.41 o                         
   1  12   1       4600.11       4544.32        79.50 o                         
   2  12   1       1652.16       1691.62        32.13 o                         
   3  12   1        293.50        295.79         6.88 o                         
   4  12   1          9.62         11.71         3.30 o                         
   5  12   1        699.07        644.55        14.39 o                         
   6  12   1        309.07        321.18         8.90 o                         
   7  12   1        835.39        846.64        19.68 o                         
   8  12   1         46.22         55.42         5.39 o                         
   9  12   1        288.60        290.48        11.36 o                         
  10  12   1        247.24        256.89        11.04 o                         
 -10  13   1        300.53        284.30        11.49 o                         
  -9  13   1         25.56         32.26         5.18 o                         
  -8  13   1        783.25        778.22        20.00 o                         
  -7  13   1        695.86        706.90        18.00 o                         
  -6  13   1       1640.79       1654.98        36.27 o                         
  -5  13   1       2690.12       2688.74        76.89 o                         
  -4  13   1        906.38        917.23        19.58 o                         
  -3  13   1        878.31        762.90        16.48 o                         
  -2  13   1         78.03         60.55         3.00 o                         
  -1  13   1       1099.36       1156.56        20.14 o                         
   0  13   1        982.85       1048.35        17.84 o                         
   1  13   1       2885.29       2852.01        51.98 o                         
   2  13   1       2934.77       2882.27        52.54 o                         
   3  13   1       4206.72       3781.31        80.18 o                         
   4  13   1       2890.50       2776.53        56.69 o                         
   5  13   1       2298.37       2183.95        43.24 o                         
   6  13   1       1283.31       1234.31        26.26 o                         
   7  13   1        687.04        655.54        15.23 o                         
   8  13   1        383.04        364.82        10.72 o                         
   9  13   1         32.92         54.59         6.87 o                         
  10  13   1          8.17         15.57        10.46 o                         
 -10  14   1        104.17        117.41         6.48 o                         
  -9  14   1         58.81         72.55         5.62 o                         
  -8  14   1          2.58         10.40         5.91 o                         
  -7  14   1         36.06         43.43         6.52 o                         
  -6  14   1        934.46        891.21        20.61 o                         
  -5  14   1        514.61        488.53        11.72 o                         
  -4  14   1       2754.08       2643.81        52.00 o                         
  -3  14   1       4414.53       4314.69        81.17 o                         
  -2  14   1       3130.63       2912.90        53.09 o                         
  -1  14   1       7346.74       7364.73       143.11 o                         
   0  14   1       8063.47       8598.07       160.88 o                         
   1  14   1       1201.65       1206.73        26.40 o                         
   2  14   1       4473.15       4711.15        88.33 o                         
   3  14   1        296.72        276.89         6.65 o                         
   4  14   1          0.63         -3.00         3.00 o                         
   5  14   1        139.68        128.77         5.04 o                         
   6  14   1         26.76         29.37         3.93 o                         
   7  14   1         64.88         77.09         6.47 o                         
   8  14   1        361.23        383.14        11.59 o                         
   9  14   1         84.93        102.47        11.45 o                         
  10  14   1        251.81        245.56        16.39 o                         
 -10  15   1         47.03         54.32         6.42 o                         
  -9  15   1        566.97        543.55        15.44 o                         
  -8  15   1         93.23         92.27         7.57 o                         
  -7  15   1        826.57        818.52        20.42 o                         
  -6  15   1       1295.26       1307.23        27.99 o                         
  -5  15   1        549.05        529.33        11.79 o                         
  -4  15   1       2449.70       2485.14        54.83 o                         
  -3  15   1          5.41          1.74         2.84 o                         
  -2  15   1        461.65        536.80        10.78 o                         
  -1  15   1        107.83         89.15         4.05 o                         
   0  15   1         34.45         78.20         3.63 o                         
   1  15   1       1481.85       1576.29        31.31 o                         
   2  15   1       1908.82       1870.78        34.59 o                         
   3  15   1        329.59        271.07         6.69 o                         
   4  15   1       2242.24       2195.11        43.47 o                         
   5  15   1       1710.97       1638.98        31.72 o                         
   6  15   1        476.49        445.17        10.14 o                         
   7  15   1        548.79        527.27        13.41 o                         
   8  15   1         66.56         61.19         4.88 o                         
   9  15   1         74.18         72.47         7.59 o                         
  10  15   1         11.13         18.42         7.36 o                         
 -10  16   1          0.32          5.36         5.64 o                         
  -9  16   1         15.14         21.66         7.56 o                         
  -8  16   1          6.93          6.47         7.09 o                         
  -7  16   1        175.75        167.68         8.12 o                         
  -6  16   1         11.70         10.51         3.45 o                         
  -5  16   1       2098.02       2037.96        40.56 o                         
  -4  16   1        473.65        465.12        10.69 o                         
  -3  16   1       1068.47        996.57        18.94 o                         
  -2  16   1        525.07        452.19         9.77 o                         
  -1  16   1       3799.51       3858.54        72.57 o                         
   0  16   1       1992.88       1867.71        31.49 o                         
   1  16   1        384.90        360.46         8.28 o                         
   2  16   1        295.98        255.57         5.85 o                         
   3  16   1        212.08        192.64         5.36 o                         
   4  16   1          0.45         -0.65         3.46 o                         
   5  16   1       1349.69       1288.69        25.44 o                         
   6  16   1        421.40        405.01        10.08 o                         
   7  16   1          4.24          5.24         5.64 o                         
   8  16   1         40.50         43.53         4.47 o                         
   9  16   1         29.36         46.33         7.76 o                         
  10  16   1         29.00         26.97         7.68 o                         
 -10  17   1          9.84          4.08         5.94 o                         
  -9  17   1        166.88        154.96         9.35 o                         
  -8  17   1          2.53         -1.75         5.13 o                         
  -7  17   1        108.85        109.45         5.17 o                         
  -6  17   1         43.56         40.94         4.20 o                         
  -5  17   1          1.13          2.47         3.84 o                         
  -4  17   1         99.37         77.93         4.42 o                         
  -3  17   1         64.63         74.09         4.45 o                         
  -2  17   1          7.78          7.52         2.85 o                         
  -1  17   1          0.77          4.86         2.58 o                         
   0  17   1        684.93        720.88        13.17 o                         
   1  17   1         91.63        100.12         3.64 o                         
   2  17   1        615.71        582.88        11.36 o                         
   3  17   1        229.34        222.46         5.92 o                         
   4  17   1         48.81         38.24         3.97 o                         
   5  17   1        170.37        168.49         5.91 o                         
   6  17   1          1.75          4.42         3.78 o                         
   7  17   1        159.62        144.03         6.50 o                         
   8  17   1         48.17         57.10         6.37 o                         
   9  17   1         14.09          4.09         9.62 o                         
  -9  18   1         24.10         34.01         6.39 o                         
  -8  18   1         21.89         26.76         5.19 o                         
  -7  18   1        151.18        145.08         6.27 o                         
  -6  18   1        459.00        429.06        10.96 o                         
  -5  18   1         43.96         56.90         4.47 o                         
  -4  18   1         59.95         65.50         5.15 o                         
  -3  18   1        138.38        151.07         5.46 o                         
  -2  18   1        211.12        210.03         5.12 o                         
  -1  18   1         15.37          4.02         2.54 o                         
   0  18   1       1610.36       1631.42        30.26 o                         
   1  18   1         22.52         26.46         3.15 o                         
   2  18   1          6.19          7.14         2.87 o                         
   3  18   1        172.36        167.35         5.69 o                         
   4  18   1         50.79         43.12         3.93 o                         
   5  18   1         68.24         79.73         4.67 o                         
   6  18   1        114.16        118.35         5.37 o                         
   7  18   1          1.77         -3.61         4.68 o                         
   8  18   1          0.49         -2.72         4.50 o                         
   9  18   1         17.68         12.57         8.59 o                         
  -9  19   1         73.62         87.35         9.60 o                         
  -8  19   1          8.21         17.14         4.81 o                         
  -7  19   1        592.68        579.80        15.30 o                         
  -6  19   1        125.50        135.74         6.15 o                         
  -5  19   1         16.33         12.42         4.29 o                         
  -4  19   1       1411.03       1471.99        29.87 o                         
  -3  19   1          9.81          2.82         3.52 o                         
  -2  19   1        777.57        772.41        13.73 o                         
  -1  19   1        663.47        708.43        12.39 o                         
   0  19   1        350.12        394.21         8.10 o                         
   1  19   1         66.91         87.49         3.81 o                         
   2  19   1        444.20        432.46         9.02 o                         
   3  19   1          9.71         12.60         4.13 o                         
   4  19   1        407.13        421.27         9.62 o                         
   5  19   1         92.92        111.53         5.54 o                         
   6  19   1        184.29        184.62         7.94 o                         
   7  19   1        124.38        128.63         7.40 o                         
   8  19   1         79.90         77.02         6.08 o                         
   9  19   1         21.18         15.68        10.72 o                         
  -9  20   1          9.32         21.23         8.98 o                         
  -8  20   1         51.94         63.37         6.10 o                         
  -7  20   1          0.06          2.61         5.72 o                         
  -6  20   1        231.10        234.33         7.89 o                         
  -5  20   1       2102.40       2002.56        43.58 o                         
  -4  20   1        133.77        133.04         5.84 o                         
  -3  20   1        530.64        540.98        11.95 o                         
  -2  20   1       2126.67       2094.99        37.41 o                         
  -1  20   1        512.83        520.39        10.30 o                         
   0  20   1        267.74        294.98         7.02 o                         
   1  20   1       1837.71       1976.99        36.74 o                         
   2  20   1         27.63         29.30         3.69 o                         
   3  20   1        543.66        505.57        11.51 o                         
   4  20   1          9.59          4.75         4.07 o                         
   5  20   1         41.97         52.24         4.88 o                         
   6  20   1         58.77         74.94         5.88 o                         
   7  20   1         41.48         46.35         5.54 o                         
   8  20   1        140.85        140.66         6.92 o                         
   9  20   1         58.76         56.36         9.06 o                         
  -9  21   1         38.41         46.39         7.93 o                         
  -8  21   1        345.12        337.24        11.77 o                         
  -7  21   1        384.34        382.47        12.33 o                         
  -6  21   1          9.77         13.99         4.42 o                         
  -5  21   1        817.89        834.95        20.85 o                         
  -4  21   1        464.83        480.86        12.17 o                         
  -3  21   1        245.85        267.82         7.44 o                         
  -2  21   1          8.39         12.28         2.80 o                         
  -1  21   1          7.73         21.00         3.39 o                         
   0  21   1        379.25        407.64         8.58 o                         
   1  21   1       2193.16       2350.19        43.47 o                         
   2  21   1         67.28         80.36         4.26 o                         
   3  21   1       2079.22       2133.03        41.08 o                         
   4  21   1        576.63        594.46        13.78 o                         
   5  21   1        909.55        911.12        21.55 o                         
   6  21   1        235.01        266.51         9.17 o                         
   7  21   1         22.42         20.78         5.45 o                         
   8  21   1        147.60        134.20         7.11 o                         
   9  21   1         12.79         12.05         8.73 o                         
  -9  22   1         44.28         51.70         7.81 o                         
  -8  22   1          7.84         16.28         5.96 o                         
  -7  22   1         57.04         68.92         7.63 o                         
  -6  22   1        380.95        349.03        13.23 o                         
  -5  22   1        102.17         86.69         7.85 o                         
  -4  22   1        714.33        732.29        16.09 o                         
  -3  22   1       1681.30       1652.61        31.11 o                         
  -2  22   1        122.00        124.01         4.22 o                         
  -1  22   1       3133.71       3170.67        54.57 o                         
   0  22   1        116.18        108.34         4.37 o                         
   1  22   1       2222.81       2263.85        40.60 o                         
   2  22   1        865.55        906.44        18.40 o                         
   3  22   1         63.88         55.89         5.61 o                         
   4  22   1          7.39          9.77         5.10 o                         
   5  22   1        159.34        176.65         8.08 o                         
   6  22   1         88.01         65.64         6.10 o                         
   7  22   1        454.69        454.90        13.19 o                         
   8  22   1        111.14        124.89         7.01 o                         
   9  22   1         86.60        134.71        35.23 o                         
  -8  23   1        229.95        233.68        10.25 o                         
  -7  23   1         82.48        113.31         7.00 o                         
  -6  23   1         90.67         89.64         7.51 o                         
  -5  23   1        796.45        779.74        25.05 o                         
  -4  23   1          3.58         -2.90         4.17 o                         
  -3  23   1        539.36        523.92        11.53 o                         
  -2  23   1          0.76          8.72         3.12 o                         
  -1  23   1        142.57        143.50         5.01 o                         
   0  23   1         12.19         17.85         5.04 o                         
   1  23   1       1590.35       1568.26        28.62 o                         
   2  23   1         87.18         86.18         4.83 o                         
   3  23   1       1028.30       1072.27        23.43 o                         
   4  23   1        491.25        492.58        13.21 o                         
   5  23   1       1068.59       1045.31        23.50 o                         
   6  23   1        310.80        298.29        10.54 o                         
   7  23   1          7.08          9.76         6.10 o                         
   8  23   1         71.74         78.56         8.86 o                         
  -8  24   1         12.14          5.13         6.43 o                         
  -7  24   1          0.68          0.41         6.22 o                         
  -6  24   1         85.11         65.23         6.85 o                         
  -5  24   1        152.66        123.68         7.86 o                         
  -4  24   1        259.76        258.51         9.34 o                         
  -3  24   1        206.05        200.30         6.63 o                         
  -2  24   1       1026.98        963.47        17.22 o                         
  -1  24   1        717.09        718.31        13.79 o                         
   0  24   1        672.09        668.01        13.02 o                         
   1  24   1        336.09        348.28         8.26 o                         
   2  24   1        252.48        254.19         7.00 o                         
   3  24   1         53.43         52.55         5.40 o                         
   4  24   1         28.36         28.13         5.63 o                         
   5  24   1         97.64        100.96         6.55 o                         
   6  24   1          3.03         -0.62         6.87 o                         
   7  24   1         11.27         12.81         7.38 o                         
   8  24   1         32.65         38.11         6.20 o                         
  -8  25   1          1.17         -0.27         6.31 o                         
  -7  25   1        167.99        160.27        11.54 o                         
  -6  25   1         59.08         59.57         7.01 o                         
  -5  25   1         27.19         16.82         6.20 o                         
  -4  25   1        224.67        219.79         8.29 o                         
  -3  25   1        100.48        103.60         5.98 o                         
  -2  25   1        163.96        170.99         5.32 o                         
  -1  25   1         11.15         11.76         3.95 o                         
   0  25   1        757.52        774.01        15.25 o                         
   1  25   1        146.27        150.05         5.99 o                         
   2  25   1        507.33        470.74        11.10 o                         
   3  25   1         15.11          7.56         5.73 o                         
   4  25   1        115.96        104.53         6.31 o                         
   5  25   1         79.84         75.96         7.15 o                         
   6  25   1        261.94        254.86        13.39 o                         
   7  25   1         30.28         38.23         7.96 o                         
   8  25   1          2.85          4.05         6.31 o                         
  -8  26   1          3.95          2.03         8.65 o                         
  -7  26   1        125.48        116.83         7.75 o                         
  -6  26   1          0.64         -6.12         7.97 o                         
  -5  26   1         55.67         50.69         7.01 o                         
  -4  26   1         87.33         75.76         6.29 o                         
  -3  26   1         18.11          5.15         3.77 o                         
  -2  26   1        146.69        118.40         4.91 o                         
  -1  26   1        240.92        250.20         7.08 o                         
   0  26   1        617.94        565.68        12.14 o                         
   1  26   1        206.52        191.32         7.59 o                         
   2  26   1         13.60         10.89         4.26 o                         
   3  26   1          0.61          6.17         5.26 o                         
   4  26   1          4.26          6.71         7.28 o                         
   5  26   1        122.22        114.12         8.08 o                         
   6  26   1         78.77         95.69         9.08 o                         
   7  26   1        125.30        135.81         8.84 o                         
   8  26   1          4.90          8.66         6.91 o                         
  -7  27   1          0.07         12.09         6.79 o                         
  -6  27   1          0.22          8.57         7.85 o                         
  -5  27   1         75.51         89.49         9.18 o                         
  -4  27   1         12.47         10.68         5.90 o                         
  -3  27   1          0.36          1.39         5.26 o                         
  -2  27   1         33.58         37.41         3.99 o                         
  -1  27   1         40.03         33.56         4.54 o                         
   0  27   1        158.55        164.35         6.21 o                         
   1  27   1        357.50        402.48        10.59 o                         
   2  27   1          5.68         -1.02         4.19 o                         
   3  27   1          0.35          6.91         6.43 o                         
   4  27   1         27.28          5.77         6.55 o                         
   5  27   1        166.24        158.66         9.48 o                         
   6  27   1         14.73         23.18         8.36 o                         
   7  27   1         45.10         32.39         7.79 o                         
  -7  28   1          2.54         -1.78         7.62 o                         
  -6  28   1         43.19         51.58         9.25 o                         
  -5  28   1         30.45         28.44         7.80 o                         
  -4  28   1         26.79         22.30         6.32 o                         
  -3  28   1        126.44        126.58         7.05 o                         
  -2  28   1        252.23        269.72         7.33 o                         
  -1  28   1          2.83         12.20         5.07 o                         
   0  28   1        113.82        120.70         5.67 o                         
   1  28   1         94.32        116.29         6.40 o                         
   2  28   1         93.23         93.51         5.46 o                         
   3  28   1         20.74         14.63         6.48 o                         
   4  28   1         76.04         65.14         7.53 o                         
   5  28   1          1.89          3.47         7.20 o                         
   6  28   1          0.68         -4.01         8.64 o                         
   7  28   1         80.68        108.97        10.06 o                         
  -7  29   1        116.38        122.80         8.87 o                         
  -6  29   1         62.72         85.01        11.31 o                         
  -5  29   1         51.63         45.54         8.20 o                         
  -4  29   1        228.28        261.39        10.07 o                         
  -3  29   1         15.66         14.62         7.44 o                         
  -2  29   1         28.80         33.94         4.06 o                         
  -1  29   1          1.48          9.33         5.48 o                         
   0  29   1          1.76          9.89         5.23 o                         
   1  29   1        121.67        138.44         6.65 o                         
   2  29   1         82.29        103.53         5.99 o                         
   3  29   1         66.62         84.60         8.72 o                         
   4  29   1        338.93        373.50        15.23 o                         
   5  29   1          2.36         -1.66         9.55 o                         
   6  29   1         51.77         72.41        10.29 o                         
   7  29   1         33.37         49.07         9.33 o                         
  -6  30   1         10.18         12.10         8.59 o                         
  -5  30   1         92.74         95.84         8.67 o                         
  -4  30   1        151.07        169.05         9.44 o                         
  -3  30   1         87.02         99.88         8.04 o                         
  -2  30   1        136.42        152.15         8.68 o                         
  -1  30   1        238.72        288.37        10.38 o                         
   0  30   1        341.69        394.95        10.74 o                         
   1  30   1         53.26         57.11         5.88 o                         
   2  30   1        100.16        103.84         6.93 o                         
   3  30   1         67.20         69.14         7.71 o                         
   4  30   1         13.22         19.98         7.56 o                         
   5  30   1        171.08        164.73        11.78 o                         
   6  30   1         38.63         71.34        10.20 o                         
  -6  31   1         58.04         78.61        13.47 o                         
  -5  31   1         45.79         57.69        11.44 o                         
  -4  31   1         30.32         50.91         9.77 o                         
  -3  31   1        276.39        308.23        16.44 o                         
  -2  31   1         14.72         16.14         7.38 o                         
  -1  31   1        233.73        205.60         8.29 o                         
   0  31   1         43.74         64.29         7.54 o                         
   1  31   1         96.78        104.99         7.28 o                         
   2  31   1        104.93        132.91         7.40 o                         
   3  31   1        148.57        143.67        10.76 o                         
   4  31   1         61.78         62.20        10.56 o                         
   5  31   1        123.82        119.10        10.81 o                         
   6  31   1        120.27        133.09        13.37 o                         
  -6  32   1         47.56         39.68        10.83 o                         
  -5  32   1         13.86          5.72        10.28 o                         
  -4  32   1        140.82        137.38        10.08 o                         
  -3  32   1        165.46        151.73        10.46 o                         
  -2  32   1         17.94         21.31         8.31 o                         
  -1  32   1         99.34         99.40         8.01 o                         
   0  32   1        295.70        265.13        10.31 o                         
   1  32   1        312.04        320.02        10.13 o                         
   2  32   1          7.80          3.77         6.40 o                         
   3  32   1          1.85          0.93         7.98 o                         
   4  32   1          0.48          4.89        10.36 o                         
   5  32   1          0.06         -1.37        10.40 o                         
  -5  33   1         51.58         92.42        18.51 o                         
  -4  33   1          5.75         12.73         9.00 o                         
  -3  33   1         19.76         22.26         8.74 o                         
  -2  33   1          8.08         15.27         9.26 o                         
  -1  33   1         37.16         36.12         8.47 o                         
   0  33   1         52.98         41.52         7.50 o                         
   1  33   1         46.53         57.06         7.41 o                         
   2  33   1          2.64          7.78         7.21 o                         
   3  33   1         76.31         59.07         9.90 o                         
   4  33   1         75.83         75.34        10.63 o                         
   5  33   1         79.48         87.45        14.67 o                         
  -5  34   1         47.34         41.55        12.64 o                         
  -4  34   1         41.61         55.72        10.71 o                         
  -3  34   1         20.54          7.01         8.87 o                         
  -2  34   1         15.11         10.07        10.71 o                         
  -1  34   1         27.92         18.65         7.35 o                         
   0  34   1         45.72         44.62         7.10 o                         
   1  34   1         96.60         79.79         8.41 o                         
   2  34   1         12.39         18.80         8.35 o                         
   3  34   1         13.16         16.46        10.85 o                         
   4  34   1          6.35          6.76        12.69 o                         
  -4  35   1          3.66          0.82        10.19 o                         
  -3  35   1          2.94         -2.23         9.97 o                         
  -2  35   1          4.15         -0.27        11.53 o                         
  -1  35   1          1.82         -0.53         7.66 o                         
   0  35   1         10.67         -5.96         8.14 o                         
   1  35   1          0.06         -4.65         7.46 o                         
   2  35   1         10.89         17.99         6.48 o                         
   3  35   1         13.49         38.35        13.79 o                         
   4  35   1          5.40          5.92        12.53 o                         
  -3  36   1          1.30         -4.06        11.40 o                         
  -2  36   1         13.27         23.17        11.92 o                         
  -1  36   1         32.75         44.77         9.38 o                         
   0  36   1          0.63         -3.40         8.06 o                         
   1  36   1          0.36         -5.65        10.96 o                         
   2  36   1         28.82         24.54        15.98 o                         
   3  36   1          3.49         11.28        16.13 o                         
  -2  37   1          0.24         15.61        11.66 o                         
  -1  37   1          2.97          4.50         8.99 o                         
   0  37   1          7.05          7.80        10.02 o                         
   1  37   1          2.32          3.92        11.43 o                         
   2  37   1          6.65        -12.92        12.92 o                         
   0  38   1         22.24         37.42        15.25 o                         
 -11   0   2        156.69        217.17        19.23 o                         
 -10   0   2          3.04         -0.86        10.06 o                         
  -9   0   2         55.84         47.60         8.28 o                         
  -8   0   2         13.30         10.54         7.65 o                         
  -7   0   2       1172.58       1177.80        44.71 o                         
  -6   0   2        379.29        379.02        13.79 o                         
  -5   0   2       3031.18       2796.50        88.01 o                         
  -4   0   2      14477.98      13762.89       484.86 o                         
  -3   0   2       1752.17       1643.98        51.78 o                         
  -1   0   2       1636.66       1816.19        42.38 o                         
   2   0   2        237.22        274.52        12.45 o                         
   3   0   2        374.59        413.30        12.64 o                         
   4   0   2       4042.99       4056.06       127.47 o                         
   5   0   2        205.24        208.54         7.56 o                         
   6   0   2       3734.33       3696.25        97.95 o                         
   7   0   2        430.52        474.52        20.45 o                         
   8   0   2        297.27        327.89        15.50 o                         
   9   0   2        776.75        777.75        25.96 o                         
  10   0   2         60.75         74.57        16.20 o                         
 -11   1   2        133.74        153.66        10.50 o                         
 -10   1   2        168.05        157.81         8.99 o                         
  -9   1   2        911.47        909.00        23.16 o                         
  -8   1   2        519.75        526.09        15.35 o                         
  -7   1   2       1251.47       1229.96        28.43 o                         
  -6   1   2       1265.54       1319.85        30.01 o                         
  -5   1   2        468.40        490.49        16.78 o                         
  -4   1   2        756.33        690.09        19.49 o                         
  -3   1   2        552.24        676.23        15.40 o                         
  -2   1   2        657.98        677.52        13.92 o                         
  -1   1   2       3814.56       4059.85        75.94 o                         
   0   1   2       7551.55       7920.37       153.36 o                         
   1   1   2       5625.34       5378.62       108.55 o                         
   3   1   2       1455.92       1460.61        32.73 o                         
   4   1   2       7447.72       7298.93       169.70 o                         
   5   1   2       1437.36       1468.51        27.85 o                         
   6   1   2        208.00        224.25         7.68 o                         
   7   1   2       2793.19       2837.69        59.14 o                         
   8   1   2        295.53        310.26         9.56 o                         
   9   1   2          4.64         23.07         7.59 o                         
  10   1   2         29.72         33.74         9.74 o                         
 -11   2   2         12.14         18.41         8.79 o                         
 -10   2   2          6.78          1.99         7.13 o                         
  -9   2   2          1.76          8.38         5.76 o                         
  -8   2   2         90.67         87.58         6.15 o                         
  -7   2   2        376.19        347.26         9.74 o                         
  -6   2   2       1260.78       1155.72        27.87 o                         
  -5   2   2        806.77        738.53        18.65 o                         
  -4   2   2       9054.95       9508.21       199.80 o                         
  -3   2   2       5109.23       5039.52       106.03 o                         
  -2   2   2       5338.82       5264.15        94.84 o                         
  -1   2   2       6286.69       6326.25       113.74 o                         
   0   2   2        838.62        877.48        16.06 o                         
   2   2   2         17.80         22.15         2.16 o                         
   3   2   2          0.92          1.58         2.24 o                         
   4   2   2         73.68         91.46         4.68 o                         
   5   2   2       2078.20       2009.33        40.94 o                         
   6   2   2       1915.80       1960.17        40.21 o                         
   7   2   2        213.46        219.46         7.10 o                         
   8   2   2        175.13        175.58         7.19 o                         
   9   2   2        128.05        132.88         7.35 o                         
  10   2   2        182.32        189.28        12.17 o                         
 -11   3   2          0.87         -3.85         7.90 o                         
 -10   3   2        226.53        216.02         9.59 o                         
  -9   3   2         20.74          9.77         6.10 o                         
  -8   3   2        263.40        289.84         9.68 o                         
  -7   3   2        407.84        431.59        13.50 o                         
  -6   3   2         18.26          3.79         3.75 o                         
  -5   3   2       1082.84       1080.15        23.36 o                         
  -4   3   2       5609.24       5440.97       171.18 o                         
  -3   3   2       3401.62       3465.95       135.43 o                         
  -2   3   2         48.12         26.71         2.03 o                         
  -1   3   2       1669.03       1688.07        30.59 o                         
   0   3   2       6548.13       6657.06       128.94 o                         
   2   3   2       1662.91       1669.25        37.25 o                         
   3   3   2        142.20        100.33         4.43 o                         
   4   3   2        326.29        336.75         8.30 o                         
   5   3   2        867.86        904.39        18.95 o                         
   6   3   2       1049.65       1038.03        24.01 o                         
   7   3   2          0.75         -2.91         3.61 o                         
   8   3   2        118.78        126.16         7.17 o                         
   9   3   2         28.91         33.12         7.10 o                         
  10   3   2          1.17         -8.75         8.75 o                         
 -11   4   2         28.70         39.02         7.96 o                         
 -10   4   2          0.07          0.03         6.43 o                         
  -9   4   2         20.99         14.42         5.82 o                         
  -8   4   2         20.27         20.78         5.12 o                         
  -7   4   2         44.49         37.65         6.11 o                         
  -6   4   2        479.04        479.70        13.24 o                         
  -5   4   2        408.18        399.36        11.65 o                         
  -4   4   2        130.68        152.44         4.76 o                         
  -3   4   2       2118.80       2068.11        66.87 o                         
  -2   4   2       1832.10       2042.67        41.28 o                         
  -1   4   2       1313.15       1190.44        21.06 o                         
   1   4   2       1765.78       1777.79        37.68 o                         
   2   4   2        135.61        164.05         5.47 o                         
   3   4   2         13.63         21.99         2.33 o                         
   4   4   2          0.31          2.19         2.25 o                         
   5   4   2       1723.18       1670.08        39.61 o                         
   6   4   2       1243.45       1270.97        30.65 o                         
   7   4   2         21.74         15.82         3.95 o                         
   8   4   2         84.39         71.95         4.86 o                         
   9   4   2          2.44         17.61         6.85 o                         
  10   4   2         51.59         65.14         9.65 o                         
 -11   5   2         13.58         21.47         7.76 o                         
 -10   5   2         10.47         13.98         7.54 o                         
  -9   5   2          2.01          0.99         4.94 o                         
  -8   5   2         65.19         72.83         5.86 o                         
  -7   5   2         29.43         32.11         5.81 o                         
  -6   5   2         12.96         23.31         4.16 o                         
  -5   5   2        379.34        339.31         8.62 o                         
  -4   5   2        573.12        600.41        14.87 o                         
  -3   5   2       2921.63       3183.91        73.47 o                         
  -2   5   2       1064.53       1094.02        25.18 o                         
  -1   5   2       2819.72       2753.07        53.53 o                         
   1   5   2       4189.17       4528.62        87.80 o                         
   2   5   2       3718.02       3719.73        78.67 o                         
   3   5   2        120.90        121.87         3.89 o                         
   4   5   2       1142.33       1118.20        25.39 o                         
   5   5   2         18.74         13.84         3.74 o                         
   6   5   2        283.50        298.73         9.27 o                         
   7   5   2          6.44          9.32         4.08 o                         
   8   5   2          5.42          9.11         4.87 o                         
   9   5   2          0.32          6.41         7.29 o                         
  10   5   2         31.23         27.27        10.93 o                         
 -11   6   2          7.18         18.38         7.97 o                         
 -10   6   2          8.83          8.14         6.36 o                         
  -9   6   2         16.84         15.72         5.25 o                         
  -8   6   2         20.46         27.84         5.06 o                         
  -7   6   2        142.97        146.58         4.93 o                         
  -6   6   2       4853.89       4899.03       103.65 o                         
  -5   6   2        946.38        921.48        22.52 o                         
  -4   6   2        212.85        184.32         7.89 o                         
  -3   6   2       3193.10       3221.10        71.52 o                         
  -2   6   2       1297.78       1352.84        26.52 o                         
  -1   6   2       2441.96       2340.27        41.10 o                         
   0   6   2       5506.42       5932.25       110.57 o                         
   1   6   2       8925.87       8903.29       187.38 o                         
   2   6   2          1.00          1.73         1.34 o                         
   3   6   2        113.53        180.21         5.20 o                         
   4   6   2        411.50        387.92        10.25 o                         
   5   6   2       1573.98       1558.51        37.39 o                         
   6   6   2        123.51        129.35         6.03 o                         
   7   6   2        294.78        284.96        10.02 o                         
   8   6   2        281.31        260.78         8.69 o                         
   9   6   2         15.00         12.77         8.44 o                         
  10   6   2         70.69         86.86        11.23 o                         
 -11   7   2          3.44          0.40         7.85 o                         
 -10   7   2        495.99        519.39        16.80 o                         
  -9   7   2        152.43        142.01         9.81 o                         
  -8   7   2        763.94        749.88        21.09 o                         
  -7   7   2        251.78        276.97         7.32 o                         
  -6   7   2         36.84         37.23         4.91 o                         
  -5   7   2       2588.62       2546.43        71.73 o                         
  -4   7   2        186.62        183.95         8.39 o                         
  -3   7   2         10.22          0.56         2.90 o                         
  -2   7   2       5981.92       5976.46       115.68 o                         
  -1   7   2        242.71        203.55         4.36 o                         
   1   7   2       4437.30       4142.38        87.45 o                         
   2   7   2       1421.09       1383.13        29.74 o                         
   3   7   2       9553.03       9483.30       191.13 o                         
   4   7   2        191.91        141.91         5.04 o                         
   5   7   2       2258.28       2175.48        73.75 o                         
   6   7   2       1497.24       1516.97        47.01 o                         
   7   7   2         14.26         22.64         5.15 o                         
   8   7   2        192.69        197.39         9.66 o                         
   9   7   2         61.33         67.70         6.20 o                         
  10   7   2          0.40          1.86        10.02 o                         
 -10   8   2          7.70          5.99         6.35 o                         
  -9   8   2          2.36          5.35         8.09 o                         
  -8   8   2          3.53          5.65         5.44 o                         
  -7   8   2        738.38        707.07        15.43 o                         
  -6   8   2        771.41        724.36        18.51 o                         
  -5   8   2        675.92        682.77        15.55 o                         
  -4   8   2      13646.43      13058.58       409.37 o                         
  -3   8   2       7572.05       7801.49       192.72 o                         
  -2   8   2       5251.36       5326.13       132.09 o                         
  -1   8   2       7163.54       7347.26       128.25 o                         
   0   8   2        784.39        827.93        15.94 o                         
   1   8   2       6106.79       6577.09       127.49 o                         
   2   8   2         15.15          9.75         1.80 o                         
   3   8   2        118.57        113.08         3.62 o                         
   4   8   2        570.60        576.22        17.75 o                         
   5   8   2       2136.50       2198.62        69.98 o                         
   6   8   2        147.76        166.36         7.44 o                         
   7   8   2        997.70        981.14        24.79 o                         
   8   8   2        202.72        220.88         8.85 o                         
   9   8   2        242.16        242.22        10.49 o                         
  10   8   2        243.42        236.83        13.68 o                         
 -10   9   2        241.59        235.20        17.52 o                         
  -9   9   2        761.31        698.86        18.26 o                         
  -8   9   2        721.55        703.46        16.38 o                         
  -7   9   2        982.16       1002.35        23.73 o                         
  -6   9   2       1734.77       1787.98        42.88 o                         
  -5   9   2        434.03        416.33        10.30 o                         
  -4   9   2        327.15        306.17         8.85 o                         
  -3   9   2       2945.61       2951.36        83.88 o                         
  -2   9   2       1281.40       1448.91        27.50 o                         
  -1   9   2       4276.56       4349.39        81.52 o                         
   0   9   2       1258.26       1196.64        22.76 o                         
   1   9   2      10115.90      10222.15       190.91 o                         
   2   9   2       4055.00       3797.93        73.76 o                         
   3   9   2       2668.25       2385.46        53.33 o                         
   4   9   2       1279.84       1246.40        33.67 o                         
   5   9   2       3413.72       3520.82       115.40 o                         
   6   9   2         19.90         28.81         5.36 o                         
   7   9   2        839.70        797.52        19.83 o                         
   8   9   2         55.22         71.06         5.93 o                         
   9   9   2         17.55         26.88         7.05 o                         
  10   9   2         66.20         99.96        10.54 o                         
 -10  10   2          4.61         16.12         6.70 o                         
  -9  10   2         57.96         44.35         5.91 o                         
  -8  10   2         48.59         52.57         6.63 o                         
  -7  10   2        140.34        138.44         6.45 o                         
  -6  10   2        594.21        610.76        15.25 o                         
  -5  10   2       4476.47       4430.93        93.87 o                         
  -4  10   2        368.46        318.19         8.69 o                         
  -3  10   2       5544.73       5433.43       144.89 o                         
  -2  10   2       3827.44       3597.54        65.07 o                         
  -1  10   2       3604.51       3621.26        61.39 o                         
   0  10   2       5469.55       5717.74       103.10 o                         
   1  10   2         34.19         25.98         2.14 o                         
   2  10   2         21.36         19.88         2.61 o                         
   3  10   2        378.77        357.74         7.94 o                         
   4  10   2        985.62       1011.76        23.47 o                         
   5  10   2        117.56        121.58         5.61 o                         
   6  10   2        846.39        865.83        23.32 o                         
   7  10   2        290.82        295.08         9.55 o                         
   8  10   2        572.78        595.64        16.03 o                         
   9  10   2        283.85        311.20        12.41 o                         
  10  10   2          4.41         -2.47        14.67 o                         
 -10  11   2         19.81         24.40         8.02 o                         
  -9  11   2        318.52        292.45         9.92 o                         
  -8  11   2        422.84        444.35        15.34 o                         
  -7  11   2       1433.39       1403.70        34.52 o                         
  -6  11   2        189.65        160.97         6.73 o                         
  -5  11   2        211.53        232.44         6.88 o                         
  -4  11   2        926.56        908.25        29.64 o                         
  -3  11   2        116.60         78.46         3.06 o                         
  -2  11   2        609.06        641.37        14.61 o                         
  -1  11   2       7651.95       7937.43       143.22 o                         
   0  11   2        197.70        141.11         3.63 o                         
   1  11   2        234.75        305.49         6.41 o                         
   2  11   2       5111.72       5202.36       105.30 o                         
   3  11   2        757.48        776.86        15.95 o                         
   4  11   2       1459.92       1378.51        36.20 o                         
   5  11   2        700.36        697.26        18.49 o                         
   6  11   2        190.32        193.60         9.68 o                         
   7  11   2        130.61        115.51         6.98 o                         
   8  11   2         70.56         83.81         6.44 o                         
   9  11   2         92.23         77.94         7.23 o                         
  10  11   2         91.50         99.23        10.60 o                         
 -10  12   2          2.64          5.31         9.45 o                         
  -9  12   2         56.56         52.32         5.88 o                         
  -8  12   2         46.69         43.52         6.70 o                         
  -7  12   2         62.12         64.71         5.60 o                         
  -6  12   2         17.72          8.19         4.30 o                         
  -5  12   2        451.85        412.26        10.05 o                         
  -4  12   2       2291.36       2461.30        58.24 o                         
  -3  12   2        139.25        108.70         3.60 o                         
  -2  12   2        263.93        356.31         8.17 o                         
  -1  12   2       3789.17       4178.08        78.09 o                         
   0  12   2        119.62        104.20         3.87 o                         
   1  12   2        482.04        531.11        10.81 o                         
   2  12   2         19.15         14.94         2.46 o                         
   3  12   2        613.31        685.09        13.88 o                         
   4  12   2          2.96          2.40         2.33 o                         
   5  12   2        852.21        892.96        21.20 o                         
   6  12   2         94.97         77.02         5.94 o                         
   7  12   2        109.85        112.86         7.29 o                         
   8  12   2         46.81         47.20         6.27 o                         
   9  12   2          3.30          2.60         7.53 o                         
  10  12   2         83.21         75.35        13.09 o                         
 -10  13   2         44.55         40.09         6.40 o                         
  -9  13   2          0.20         10.67         7.43 o                         
  -8  13   2         32.62         34.45         6.04 o                         
  -7  13   2         65.64         65.72         5.88 o                         
  -6  13   2        569.35        597.94        14.64 o                         
  -5  13   2         80.95         75.61         4.61 o                         
  -4  13   2        233.75        215.77         6.28 o                         
  -3  13   2        708.11        736.59        14.66 o                         
  -2  13   2       1116.82       1248.07        24.99 o                         
  -1  13   2        179.84        196.17         4.87 o                         
   0  13   2       1280.84       1317.28        24.45 o                         
   1  13   2        285.43        310.96         6.45 o                         
   2  13   2         60.32         69.86         3.10 o                         
   3  13   2        107.50         92.99         3.41 o                         
   4  13   2         93.93         86.97         4.11 o                         
   5  13   2         62.59         54.01         5.05 o                         
   6  13   2         47.49         57.74         5.50 o                         
   7  13   2          1.53          1.04         6.12 o                         
   8  13   2        363.43        356.79        12.88 o                         
   9  13   2        106.79        106.21         8.92 o                         
  10  13   2         18.96         40.86        10.38 o                         
 -10  14   2         23.76         23.97        12.18 o                         
  -9  14   2          2.12         -8.25         8.25 o                         
  -8  14   2        204.41        200.61         8.80 o                         
  -7  14   2         19.52         14.45         5.26 o                         
  -6  14   2        173.79        151.70         6.36 o                         
  -5  14   2        367.01        344.20         9.62 o                         
  -4  14   2          1.86          3.82         2.90 o                         
  -3  14   2        226.60        237.28         7.10 o                         
  -2  14   2        993.25        913.37        24.78 o                         
  -1  14   2         94.56         96.49         3.08 o                         
   0  14   2       1621.85       1791.20        34.10 o                         
   1  14   2       1990.90       2105.50        39.81 o                         
   2  14   2         21.99         16.26         2.79 o                         
   3  14   2         81.86         88.71         4.54 o                         
   4  14   2        262.43        284.45         7.78 o                         
   5  14   2        179.51        165.85         5.64 o                         
   6  14   2        414.89        403.58        12.28 o                         
   7  14   2         36.21         27.42         6.32 o                         
   8  14   2          3.44          1.93         7.75 o                         
   9  14   2        104.26         89.52         8.40 o                         
  10  14   2         17.60         31.92         8.09 o                         
 -10  15   2          1.52          9.80         6.66 o                         
  -9  15   2        188.81        208.73        10.13 o                         
  -8  15   2        207.47        211.50         9.62 o                         
  -7  15   2        110.19        127.58         7.36 o                         
  -6  15   2        402.48        409.85        11.26 o                         
  -5  15   2          5.79          4.12         3.61 o                         
  -4  15   2        352.91        352.52         8.88 o                         
  -3  15   2        361.64        376.13         8.82 o                         
  -2  15   2         78.52         85.66         3.18 o                         
  -1  15   2        287.63        263.44         6.72 o                         
   0  15   2        493.19        453.45         9.00 o                         
   1  15   2        302.48        242.52         7.64 o                         
   2  15   2        568.69        582.49        12.94 o                         
   3  15   2        336.27        340.54         7.55 o                         
   4  15   2       1741.01       1753.50        36.70 o                         
   5  15   2         42.64         51.55         3.60 o                         
   6  15   2         81.08         68.04         6.08 o                         
   7  15   2         83.53         63.05         7.18 o                         
   8  15   2          0.12          6.01         7.09 o                         
   9  15   2         29.26         30.90         8.05 o                         
 -10  16   2         16.24         18.19         8.39 o                         
  -9  16   2         26.50         21.72         7.65 o                         
  -8  16   2         18.85         20.24         6.82 o                         
  -7  16   2         18.93         16.16         5.95 o                         
  -6  16   2         35.24         32.12         5.47 o                         
  -5  16   2        935.75        926.26        20.37 o                         
  -4  16   2       2123.42       2119.50        43.81 o                         
  -3  16   2       1102.60       1087.96        28.82 o                         
  -2  16   2        589.73        580.44        11.64 o                         
  -1  16   2       1475.93       1390.14        27.75 o                         
   0  16   2        711.90        663.81        12.62 o                         
   1  16   2       1454.04       1516.47        28.16 o                         
   2  16   2         11.55          5.63         2.92 o                         
   3  16   2        115.81        120.26         4.11 o                         
   4  16   2         58.89         61.26         5.43 o                         
   5  16   2        391.14        372.09         9.25 o                         
   6  16   2        141.14        151.57         7.35 o                         
   7  16   2        708.91        662.22        19.56 o                         
   8  16   2         78.25         87.30         8.97 o                         
   9  16   2         47.79         58.98         9.08 o                         
 -10  17   2        219.15        214.01        10.28 o                         
  -9  17   2         61.78         62.73         8.37 o                         
  -8  17   2        360.35        367.77        13.51 o                         
  -7  17   2        447.09        491.62        13.40 o                         
  -6  17   2         36.48         38.86         5.00 o                         
  -5  17   2        338.36        347.56         9.97 o                         
  -4  17   2         86.12         99.87         4.72 o                         
  -3  17   2        653.38        716.60        14.70 o                         
  -2  17   2       1822.18       1740.27        42.42 o                         
  -1  17   2        521.27        480.06         9.31 o                         
   0  17   2        905.78        899.08        18.18 o                         
   1  17   2       4217.03       4302.77        81.11 o                         
   2  17   2       1013.28       1043.64        19.24 o                         
   3  17   2       3819.91       4028.07        73.35 o                         
   4  17   2        240.19        273.30         7.96 o                         
   5  17   2        706.12        663.46        14.49 o                         
   6  17   2       1066.17       1006.71        26.04 o                         
   7  17   2         59.41         62.63         7.13 o                         
   8  17   2         83.41         78.46         9.79 o                         
   9  17   2        103.97        121.62        11.72 o                         
  -9  18   2          9.16          6.96         8.03 o                         
  -8  18   2        208.69        199.23         9.85 o                         
  -7  18   2          3.57          3.63         6.57 o                         
  -6  18   2        641.45        624.61        14.60 o                         
  -5  18   2       1496.11       1468.67        31.13 o                         
  -4  18   2       1342.86       1312.72        26.82 o                         
  -3  18   2        934.47        905.86        18.23 o                         
  -2  18   2       1292.09       1259.62        24.64 o                         
  -1  18   2       3384.50       3526.62        60.32 o                         
   0  18   2        591.47        628.23        11.83 o                         
   1  18   2        984.00       1015.92        20.06 o                         
   2  18   2        157.69        153.97         4.89 o                         
   3  18   2        111.53         86.85         3.91 o                         
   4  18   2          6.51          3.31         4.36 o                         
   5  18   2       1599.90       1611.63        39.41 o                         
   6  18   2         88.70        102.93         5.73 o                         
   7  18   2        259.75        265.93        13.91 o                         
   8  18   2        429.93        400.93        16.32 o                         
   9  18   2         35.20         37.38         9.29 o                         
  -9  19   2        187.12        176.50        11.02 o                         
  -8  19   2        201.31        214.93        11.45 o                         
  -7  19   2        287.98        268.78         8.81 o                         
  -6  19   2        112.39        133.87         5.89 o                         
  -5  19   2        617.99        590.59        14.80 o                         
  -4  19   2          6.31         -1.85         3.99 o                         
  -3  19   2          5.71         -3.32         3.32 o                         
  -2  19   2         10.42          9.26         3.14 o                         
  -1  19   2        969.51        964.39        17.39 o                         
   0  19   2        596.47        607.76        11.29 o                         
   1  19   2       2654.19       2655.15        49.73 o                         
   2  19   2       2082.35       2096.48        37.54 o                         
   3  19   2        163.68        153.09         4.95 o                         
   4  19   2       1197.59       1174.52        25.41 o                         
   5  19   2        612.05        591.01        15.69 o                         
   6  19   2        255.96        221.18         8.01 o                         
   7  19   2         19.92         20.45         7.80 o                         
   8  19   2          3.58         -1.55         8.31 o                         
   9  19   2          7.73          7.39        10.06 o                         
  -9  20   2          0.70          1.35        14.75 o                         
  -8  20   2          1.98          2.20        10.42 o                         
  -7  20   2        383.98        370.68        11.21 o                         
  -6  20   2        213.23        186.83         6.81 o                         
  -5  20   2        568.85        558.99        14.12 o                         
  -4  20   2        343.31        309.50         9.13 o                         
  -3  20   2       1115.06       1113.52        21.45 o                         
  -2  20   2       1611.14       1576.30        26.81 o                         
  -1  20   2         49.71         50.87         3.48 o                         
   0  20   2        534.96        525.21        10.05 o                         
   1  20   2        134.57        123.11         4.73 o                         
   2  20   2        500.46        510.46        10.54 o                         
   3  20   2         20.00         24.65         3.45 o                         
   4  20   2        771.56        774.03        16.39 o                         
   5  20   2          2.14         -2.07         4.93 o                         
   6  20   2        192.45        193.32         7.44 o                         
   7  20   2         20.25         14.77         7.89 o                         
   8  20   2        127.54        119.15        10.06 o                         
   9  20   2         29.97         47.76        10.90 o                         
  -9  21   2        164.77        164.29        12.88 o                         
  -8  21   2          2.07         -3.45         7.67 o                         
  -7  21   2         47.47         44.50         6.26 o                         
  -6  21   2          0.33         -2.23         4.39 o                         
  -5  21   2          6.14         -3.13         4.72 o                         
  -4  21   2        319.81        328.00        10.34 o                         
  -3  21   2         73.56         75.28         4.22 o                         
  -2  21   2         71.34         49.17         3.26 o                         
  -1  21   2        481.25        484.06         9.48 o                         
   0  21   2        972.02        977.09        17.80 o                         
   1  21   2         22.27         23.65         3.86 o                         
   2  21   2        318.23        304.06         7.44 o                         
   3  21   2          3.95          3.51         3.61 o                         
   4  21   2        579.74        548.02        15.07 o                         
   5  21   2        136.30        127.17         6.85 o                         
   6  21   2          2.52          1.56         5.20 o                         
   7  21   2        189.08        187.98        10.97 o                         
   8  21   2          0.63          0.75         8.84 o                         
  -9  22   2         18.57         25.38        12.13 o                         
  -8  22   2          1.85          0.24         5.29 o                         
  -7  22   2         40.44         46.15         8.89 o                         
  -6  22   2         17.34         19.72         7.92 o                         
  -5  22   2        435.39        420.03        16.23 o                         
  -4  22   2        171.73        158.72         7.25 o                         
  -3  22   2         47.33         43.21         4.21 o                         
  -2  22   2         42.98         55.31         3.36 o                         
  -1  22   2         69.06         71.71         3.90 o                         
   0  22   2         28.97         29.13         3.65 o                         
   1  22   2        317.58        298.62         7.69 o                         
   2  22   2        165.29        170.98         5.41 o                         
   3  22   2         12.76          8.26         3.71 o                         
   4  22   2         23.27         12.49         4.38 o                         
   5  22   2         43.03         45.00         5.77 o                         
   6  22   2          0.72          4.47         4.92 o                         
   7  22   2          0.49          7.63         7.96 o                         
   8  22   2          4.56          4.18         8.81 o                         
  -8  23   2          1.92         -3.42         5.66 o                         
  -7  23   2        103.94         93.12         6.83 o                         
  -6  23   2        169.06        179.76        12.85 o                         
  -5  23   2          0.90         -4.73         6.01 o                         
  -4  23   2        436.63        428.85        13.42 o                         
  -3  23   2          4.21          1.00         4.08 o                         
  -2  23   2          5.52          6.05         4.24 o                         
  -1  23   2        154.72        158.04         5.27 o                         
   0  23   2        150.97        142.47         5.04 o                         
   1  23   2         17.62          7.21         4.00 o                         
   2  23   2         83.98         91.83         5.29 o                         
   3  23   2          2.59         -0.01         3.36 o                         
   4  23   2        150.06        154.56        10.99 o                         
   5  23   2         16.82         16.24         6.08 o                         
   6  23   2          3.42          0.08         5.25 o                         
   7  23   2         65.94         74.57         8.96 o                         
   8  23   2          3.22         -9.95         9.95 o                         
  -8  24   2         15.44         25.37         6.36 o                         
  -7  24   2         42.48         51.50         7.72 o                         
  -6  24   2         12.50          5.29         6.28 o                         
  -5  24   2        236.77        241.76         9.95 o                         
  -4  24   2        105.18         92.81         7.68 o                         
  -3  24   2         11.14         13.95         4.53 o                         
  -2  24   2        898.17        894.64        16.50 o                         
  -1  24   2         62.53         58.23         4.26 o                         
   0  24   2        482.03        484.14        10.29 o                         
   1  24   2        149.03        142.71         7.87 o                         
   2  24   2        362.77        349.18         9.84 o                         
   3  24   2         11.61         16.18         5.37 o                         
   4  24   2        518.80        484.35        16.18 o                         
   5  24   2         14.02         32.73         7.67 o                         
   6  24   2        209.72        217.55         8.97 o                         
   7  24   2          6.03          5.59         8.94 o                         
   8  24   2         23.41         19.23        10.34 o                         
  -8  25   2         57.03         76.96        13.33 o                         
  -7  25   2         89.43        108.60         7.67 o                         
  -6  25   2        275.12        277.58        14.74 o                         
  -5  25   2         88.52         87.66         8.59 o                         
  -4  25   2        123.80        135.88         7.19 o                         
  -3  25   2          0.01          2.78         4.51 o                         
  -2  25   2         14.16         10.62         3.54 o                         
  -1  25   2         45.27         54.11         4.70 o                         
   0  25   2        147.09        146.32         5.31 o                         
   1  25   2       1658.82       1651.08        31.50 o                         
   2  25   2       1166.59       1196.52        25.02 o                         
   3  25   2        189.28        171.67         7.01 o                         
   4  25   2        253.11        255.14         9.47 o                         
   5  25   2         97.90        107.72        10.22 o                         
   6  25   2        103.28         93.57         6.93 o                         
   7  25   2         27.91         30.84         9.07 o                         
   8  25   2          0.50          3.20        10.43 o                         
  -8  26   2          1.56          0.37         7.88 o                         
  -7  26   2          6.67         10.84         7.32 o                         
  -6  26   2        154.66        162.05         9.19 o                         
  -5  26   2        415.96        404.45        15.63 o                         
  -4  26   2        422.96        412.17        12.58 o                         
  -3  26   2       1014.69        996.52        23.29 o                         
  -2  26   2        141.53        148.12         5.85 o                         
  -1  26   2        387.28        377.60         8.65 o                         
   0  26   2        243.85        269.90         7.63 o                         
   1  26   2        134.08        159.23         6.23 o                         
   2  26   2        421.19        422.18        11.05 o                         
   3  26   2        148.41        157.74        10.77 o                         
   4  26   2         29.13         33.04         6.61 o                         
   5  26   2         69.32         67.03        11.07 o                         
   6  26   2        164.78        200.26        10.42 o                         
   7  26   2         94.00        110.69         8.76 o                         
  -7  27   2         89.27         88.70         8.44 o                         
  -6  27   2         37.89         39.50         7.55 o                         
  -5  27   2         22.23         34.60         6.99 o                         
  -4  27   2          5.55         -0.54         6.29 o                         
  -3  27   2         32.03         33.41         6.23 o                         
  -2  27   2         69.91         67.58         5.79 o                         
  -1  27   2        690.53        667.49        15.20 o                         
   0  27   2        392.30        375.41         9.86 o                         
   1  27   2        716.06        728.71        15.87 o                         
   2  27   2          6.81         -2.25         5.14 o                         
   3  27   2       1699.41       1614.93        37.99 o                         
   4  27   2         69.83         65.05         6.86 o                         
   5  27   2         64.60         70.31         7.53 o                         
   6  27   2        261.38        239.21        11.58 o                         
   7  27   2          8.98          1.95         5.77 o                         
  -7  28   2         39.07         34.29         8.05 o                         
  -6  28   2         66.36         86.75         8.57 o                         
  -5  28   2        162.68        162.29         9.38 o                         
  -4  28   2        361.49        382.94        16.90 o                         
  -3  28   2        541.69        522.94        13.83 o                         
  -2  28   2        184.98        178.22         7.63 o                         
  -1  28   2        251.27        260.28         7.75 o                         
   0  28   2         54.12         53.90         4.93 o                         
   1  28   2        223.45        221.26         7.34 o                         
   2  28   2          5.35          9.63         6.60 o                         
   3  28   2         22.09         21.48         7.15 o                         
   4  28   2         14.98          6.94         8.72 o                         
   5  28   2        454.37        495.55        18.58 o                         
   6  28   2          1.53          7.06         8.87 o                         
   7  28   2         31.63         39.27         7.10 o                         
  -7  29   2         20.06         17.48         7.96 o                         
  -6  29   2         33.63         32.37         8.41 o                         
  -5  29   2         18.94         18.36         7.70 o                         
  -4  29   2         13.64          9.74         7.39 o                         
  -3  29   2          3.71         -5.92         5.92 o                         
  -2  29   2          9.46          9.85         7.27 o                         
  -1  29   2          1.90          4.29         5.19 o                         
   0  29   2        113.73         98.07         6.13 o                         
   1  29   2        367.84        356.30        10.52 o                         
   2  29   2         97.49         90.27         6.75 o                         
   3  29   2         87.95         98.43         8.18 o                         
   4  29   2         52.80         50.26         8.39 o                         
   5  29   2        118.73        123.09        10.04 o                         
   6  29   2         38.23         45.77        11.42 o                         
  -6  30   2          1.27         -3.51         9.16 o                         
  -5  30   2          9.02         -8.11         8.11 o                         
  -4  30   2         69.07         53.48         8.53 o                         
  -3  30   2         39.38         43.14         7.12 o                         
  -2  30   2         91.01         97.85         7.90 o                         
  -1  30   2          1.55          1.77         7.33 o                         
   0  30   2          0.81          4.27         5.60 o                         
   1  30   2          3.90          4.71         5.38 o                         
   2  30   2         52.81         57.18         7.16 o                         
   3  30   2          0.24         -7.37         7.53 o                         
   4  30   2          9.65          4.65         9.19 o                         
   5  30   2         38.08         50.37        11.26 o                         
   6  30   2        109.06        146.81        16.34 o                         
  -6  31   2          1.13         -3.44         9.00 o                         
  -5  31   2         18.28         10.94         9.77 o                         
  -4  31   2         49.51         61.85         9.23 o                         
  -3  31   2          0.70         -7.45         9.46 o                         
  -2  31   2         14.22          7.88        10.78 o                         
  -1  31   2          3.89          1.53         7.34 o                         
   0  31   2         27.77         30.74         6.28 o                         
   1  31   2          5.54          6.04         6.40 o                         
   2  31   2         50.80         51.79         7.18 o                         
   3  31   2         71.59         86.17         9.24 o                         
   4  31   2         20.28         13.26         8.87 o                         
   5  31   2         10.52          9.83        10.95 o                         
   6  31   2         11.95         -6.82        16.31 o                         
  -5  32   2         16.32          9.33         9.42 o                         
  -4  32   2          7.40         13.61         9.46 o                         
  -3  32   2          1.08         -8.32         9.42 o                         
  -2  32   2         17.37          1.39        11.49 o                         
  -1  32   2        119.28        128.27        11.92 o                         
   0  32   2          4.23         -2.22         7.51 o                         
   1  32   2          4.80          2.93         6.43 o                         
   2  32   2          3.64          2.90         7.93 o                         
   3  32   2         24.72         19.51         9.28 o                         
   4  32   2         17.52          2.94         9.80 o                         
   5  32   2         21.55         12.22        13.13 o                         
  -5  33   2          0.52          1.26        10.21 o                         
  -4  33   2         14.34         19.11        10.67 o                         
  -3  33   2          2.19         -4.76        10.99 o                         
  -2  33   2         19.66         15.52        12.83 o                         
  -1  33   2         63.02         61.89         7.79 o                         
   0  33   2          8.18         20.61         9.71 o                         
   1  33   2          8.34         17.17         7.93 o                         
   2  33   2         41.50         48.49         8.90 o                         
   3  33   2         70.82        106.03        11.70 o                         
   4  33   2         33.40         32.72        12.90 o                         
   5  33   2          0.56         22.49        11.69 o                         
  -4  34   2         11.54         18.04        22.81 o                         
  -3  34   2        174.93        169.60        12.38 o                         
  -2  34   2         42.82         44.42         9.85 o                         
  -1  34   2          4.19         -4.46        10.68 o                         
   0  34   2        318.70        319.81        11.36 o                         
   1  34   2          0.70         -2.56         8.78 o                         
   2  34   2          3.03         14.03         9.04 o                         
   3  34   2         12.48         -9.65        10.76 o                         
   4  34   2          6.73         -7.12        11.28 o                         
  -4  35   2          8.35         10.88        28.08 o                         
  -3  35   2         25.77         22.78        11.45 o                         
  -2  35   2         17.82         21.83         9.82 o                         
  -1  35   2         32.80         43.39         8.52 o                         
   0  35   2         68.91         64.73         8.84 o                         
   1  35   2         17.36         18.62         7.59 o                         
   2  35   2        149.23        164.32        13.39 o                         
   3  35   2         17.47         16.04        12.80 o                         
  -3  36   2         61.33         56.78        11.31 o                         
  -2  36   2         90.19        121.40        13.29 o                         
  -1  36   2          6.17         14.77        12.84 o                         
   0  36   2         25.68         27.17        14.27 o                         
   1  36   2          8.57         27.29        10.19 o                         
   2  36   2         12.99          9.99         7.70 o                         
   3  36   2          8.68         26.69        12.48 o                         
  -2  37   2         15.19         -0.21        10.29 o                         
  -1  37   2          9.31         12.59        10.74 o                         
   0  37   2        112.49        113.39        16.03 o                         
   1  37   2         17.23         27.24         9.01 o                         
 -11   1   3          0.49         -8.81        14.27 o                         
 -10   1   3        115.72        124.08         9.72 o                         
  -9   1   3         12.43          6.50         5.19 o                         
  -8   1   3        171.24        149.39         6.59 o                         
  -7   1   3          1.88          2.61         4.03 o                         
  -6   1   3          6.31         10.35         3.29 o                         
  -5   1   3        832.15        829.27        18.28 o                         
  -4   1   3        430.30        449.01        10.25 o                         
  -3   1   3        110.39        105.39         3.12 o                         
  -2   1   3       2824.99       2793.11        56.49 o                         
  -1   1   3       1302.96       1390.12        26.29 o                         
   0   1   3       1316.77       1496.45        28.22 o                         
   1   1   3       3421.16       3489.76        86.91 o                         
   2   1   3       1846.97       1976.05        44.08 o                         
   3   1   3        873.95        776.65        17.89 o                         
   4   1   3        749.39        805.47        17.68 o                         
   5   1   3         31.77         45.21         3.43 o                         
   6   1   3        196.46        190.43         6.32 o                         
   7   1   3         14.82         14.03         3.38 o                         
   8   1   3          0.24         -6.72         6.72 o                         
   9   1   3        115.54        103.90         8.97 o                         
  10   1   3         22.96         -7.79        14.12 o                         
 -11   2   3          4.37          0.54         8.91 o                         
 -10   2   3          3.99         -4.32         6.82 o                         
  -9   2   3          1.92         -2.50         5.37 o                         
  -8   2   3        373.01        386.36        10.79 o                         
  -7   2   3        121.73        126.35         5.45 o                         
  -6   2   3       1658.65       1599.58        36.35 o                         
  -5   2   3        394.48        369.72         8.86 o                         
  -4   2   3       2990.17       2878.69        79.30 o                         
  -3   2   3       6486.15       6782.38       143.02 o                         
  -2   2   3        674.88        734.31        15.29 o                         
  -1   2   3       5760.09       5764.24       116.15 o                         
   0   2   3         67.16         69.81         2.71 o                         
   1   2   3        103.83        107.82         3.15 o                         
   2   2   3         38.14         62.85         3.50 o                         
   3   2   3       2662.09       2672.15        62.72 o                         
   4   2   3         57.80         56.35         2.83 o                         
   5   2   3       2594.90       2592.48        57.82 o                         
   6   2   3         17.80         14.24         3.18 o                         
   7   2   3        461.41        440.48        11.38 o                         
   8   2   3         19.75         26.54         6.22 o                         
   9   2   3        184.48        187.09        10.41 o                         
  10   2   3         52.27         44.65         9.93 o                         
 -11   3   3         67.50         53.70         9.29 o                         
 -10   3   3        220.31        216.09        10.22 o                         
  -9   3   3         75.63         76.78         6.15 o                         
  -8   3   3       1188.18       1138.94        28.04 o                         
  -7   3   3        379.80        409.00        10.85 o                         
  -6   3   3        564.66        547.97        14.10 o                         
  -5   3   3         98.65         97.85         3.81 o                         
  -4   3   3       1953.37       2015.55        63.32 o                         
  -3   3   3        223.63        189.71         4.83 o                         
  -2   3   3       1384.99       1294.25        24.45 o                         
  -1   3   3       4626.30       4430.32        85.90 o                         
   0   3   3        336.68        276.48         5.60 o                         
   1   3   3      15456.50      15676.21       364.61 o                         
   2   3   3       1544.89       1548.95        31.86 o                         
   3   3   3       6749.87       7037.24       155.56 o                         
   4   3   3         17.28         33.13         3.19 o                         
   5   3   3         87.23        107.46         4.80 o                         
   6   3   3        166.15        168.68         5.52 o                         
   7   3   3         29.86         48.87         5.94 o                         
   8   3   3         14.97         17.58         4.83 o                         
   9   3   3        192.16        192.82        14.52 o                         
  10   3   3         29.34         41.88        13.83 o                         
 -11   4   3         11.74          6.78         8.57 o                         
 -10   4   3         19.91          6.12         6.62 o                         
  -9   4   3        252.17        234.66        12.14 o                         
  -8   4   3         10.45         19.29         4.51 o                         
  -7   4   3       1121.10       1107.10        25.73 o                         
  -6   4   3        561.92        554.52        15.20 o                         
  -5   4   3       3498.51       3258.65        80.95 o                         
  -4   4   3       3206.58       2917.58        98.90 o                         
  -3   4   3       5235.85       5506.41       145.65 o                         
  -2   4   3       6420.01       6576.83       128.19 o                         
  -1   4   3         67.58         76.52         2.69 o                         
   0   4   3         69.86         60.34         2.09 o                         
   1   4   3        114.17        167.10         4.26 o                         
   2   4   3       5648.55       5991.46       126.18 o                         
   3   4   3         11.07          7.67         2.89 o                         
   4   4   3       1262.88       1196.27        27.18 o                         
   5   4   3       1314.81       1345.13        32.00 o                         
   6   4   3       1214.96       1230.16        32.73 o                         
   7   4   3       1555.16       1595.54        36.73 o                         
   8   4   3         53.83         52.48         6.07 o                         
   9   4   3        180.57        175.14        15.12 o                         
  10   4   3         56.81         34.41        11.12 o                         
 -10   5   3         73.29         74.51         8.33 o                         
  -9   5   3       1024.48        971.35        24.46 o                         
  -8   5   3        377.21        353.89        11.01 o                         
  -7   5   3        156.29        153.88         6.14 o                         
  -6   5   3        706.57        707.95        15.90 o                         
  -5   5   3        313.48        277.68         6.90 o                         
  -4   5   3         44.77         56.58         2.86 o                         
  -3   5   3       2413.55       2179.58        57.91 o                         
  -2   5   3         25.50         19.01         1.53 o                         
  -1   5   3       5815.07       5954.19       107.19 o                         
   0   5   3       6111.52       6348.06       128.05 o                         
   1   5   3       3821.03       3625.84        70.53 o                         
   2   5   3       4703.97       4415.06        93.28 o                         
   3   5   3       2935.07       3269.75        76.69 o                         
   4   5   3       1783.46       1928.09        43.27 o                         
   5   5   3        965.68       1016.77        21.48 o                         
   6   5   3        341.05        373.81        11.27 o                         
   7   5   3        169.53        191.02         8.49 o                         
   8   5   3         80.75         78.94         6.53 o                         
   9   5   3          2.52         11.36        11.65 o                         
  10   5   3        211.89        227.96        16.84 o                         
 -10   6   3        114.41        103.93         6.95 o                         
  -9   6   3         76.53         83.55         8.99 o                         
  -8   6   3         87.30         85.38         5.80 o                         
  -7   6   3       1365.58       1326.74        32.16 o                         
  -6   6   3        469.36        435.41        10.55 o                         
  -5   6   3       4122.56       4063.79        86.00 o                         
  -4   6   3        537.94        485.24        12.15 o                         
  -3   6   3       2214.81       2126.92        72.86 o                         
  -2   6   3       5381.48       5495.23        96.09 o                         
  -1   6   3         10.56         11.03         1.43 o                         
   0   6   3       1785.80       1863.83        36.96 o                         
   1   6   3        903.25        885.75        17.88 o                         
   2   6   3          3.79         -1.56         2.03 o                         
   3   6   3        459.78        589.83        13.40 o                         
   4   6   3       5040.24       5157.05       120.59 o                         
   5   6   3        129.88        132.03         4.90 o                         
   6   6   3       1811.91       1914.07        45.89 o                         
   7   6   3       1168.85       1169.09        29.11 o                         
   8   6   3        197.61        202.67         8.90 o                         
   9   6   3        152.53        144.05         7.51 o                         
  10   6   3          3.45          6.48        11.20 o                         
 -10   7   3        141.67        141.97         8.57 o                         
  -9   7   3         91.78         98.65         6.25 o                         
  -8   7   3        125.79        136.45         8.28 o                         
  -7   7   3        202.12        197.03         6.17 o                         
  -6   7   3        936.39        945.72        21.10 o                         
  -5   7   3        776.41        812.19        18.79 o                         
  -4   7   3        155.76        130.60         4.40 o                         
  -3   7   3        252.08        232.71         5.53 o                         
  -2   7   3       1757.97       1660.59        30.37 o                         
  -1   7   3        749.44        810.98        16.30 o                         
   0   7   3       2377.21       2509.89        47.16 o                         
   1   7   3       7061.43       7212.87       134.84 o                         
   2   7   3       5672.24       5801.56       155.66 o                         
   3   7   3        248.80        237.30         7.47 o                         
   4   7   3       1435.24       1444.67        34.80 o                         
   5   7   3         18.44         13.56         3.40 o                         
   6   7   3        543.18        575.50        17.99 o                         
   7   7   3         30.21         23.12         5.41 o                         
   8   7   3          0.26          7.16         6.06 o                         
   9   7   3          1.67          3.39         6.92 o                         
  10   7   3         40.70         56.42        15.01 o                         
 -10   8   3          2.69         -6.09         6.09 o                         
  -9   8   3          6.27          4.10         6.00 o                         
  -8   8   3        420.20        385.76        12.20 o                         
  -7   8   3        172.61        137.99         5.09 o                         
  -6   8   3        512.61        470.31        10.90 o                         
  -5   8   3        382.11        386.21        10.63 o                         
  -4   8   3       1866.84       1979.67        39.14 o                         
  -3   8   3        535.41        505.64        10.56 o                         
  -2   8   3        116.53        120.94         2.88 o                         
  -1   8   3       1239.81       1347.70        27.66 o                         
   0   8   3          0.10         -1.74         1.74 o                         
   1   8   3       1972.77       2213.02        41.63 o                         
   2   8   3        269.05        273.59         6.37 o                         
   3   8   3        111.81         92.05         3.78 o                         
   4   8   3        142.45        137.90         5.09 o                         
   5   8   3       1618.08       1618.72        44.20 o                         
   6   8   3          8.59          7.41         5.19 o                         
   7   8   3        270.92        267.45        11.53 o                         
   8   8   3         31.40         35.85         6.11 o                         
   9   8   3         10.54          4.20         7.65 o                         
  10   8   3         49.12         60.82        14.88 o                         
 -10   9   3          1.23         10.14         6.25 o                         
  -9   9   3         56.00         61.97         9.26 o                         
  -8   9   3         40.42         33.93         3.81 o                         
  -7   9   3        142.92        121.63         4.84 o                         
  -6   9   3        234.00        220.59         6.04 o                         
  -5   9   3          3.13          4.34         2.53 o                         
  -4   9   3       2285.54       2402.16        65.63 o                         
  -3   9   3       2058.98       1979.98        42.35 o                         
  -2   9   3       2112.75       2220.21        42.04 o                         
  -1   9   3       1395.61       1535.88        29.20 o                         
   0   9   3       1927.16       2021.85        36.83 o                         
   1   9   3       3243.29       3488.18        70.95 o                         
   2   9   3         86.89         86.74         3.00 o                         
   3   9   3        417.51        406.63         9.47 o                         
   4   9   3        217.59        223.01         7.22 o                         
   5   9   3          6.02          8.91         4.74 o                         
   6   9   3        378.56        376.82        11.95 o                         
   7   9   3        105.80        106.89        10.99 o                         
   8   9   3        380.78        387.36        13.17 o                         
   9   9   3         25.58         18.72         6.60 o                         
  10   9   3          0.35         12.26        23.58 o                         
 -10  10   3          1.93          8.92         5.97 o                         
  -9  10   3         18.38         24.05         5.93 o                         
  -8  10   3        164.66        147.70         5.92 o                         
  -7  10   3          1.02         -2.55         4.17 o                         
  -6  10   3          6.72          6.88         4.13 o                         
  -5  10   3        456.97        434.16         9.41 o                         
  -4  10   3        602.22        552.24        12.87 o                         
  -3  10   3        100.52         98.17         3.38 o                         
  -2  10   3        907.26        875.84        17.05 o                         
  -1  10   3       1710.51       2031.33        41.72 o                         
   0  10   3        354.18        393.06         8.56 o                         
   1  10   3       3522.58       3977.84        92.83 o                         
   2  10   3        335.28        360.29         7.50 o                         
   3  10   3        669.99        718.36        15.55 o                         
   4  10   3         23.43         10.14         3.59 o                         
   5  10   3         26.67         24.62         4.90 o                         
   6  10   3        563.45        556.21        16.12 o                         
   7  10   3         35.62         29.27         7.26 o                         
   8  10   3         53.64         44.37         9.22 o                         
   9  10   3         16.16         17.61         7.07 o                         
  10  10   3          9.18         22.00        10.15 o                         
 -10  11   3        137.38        140.03         8.01 o                         
  -9  11   3        238.39        245.72         9.64 o                         
  -8  11   3        112.95        117.33         7.33 o                         
  -7  11   3         16.14         21.40         5.18 o                         
  -6  11   3        202.42        199.71         7.04 o                         
  -5  11   3        287.62        280.62         6.82 o                         
  -4  11   3       1025.10        984.03        20.93 o                         
  -3  11   3       1909.48       2154.55        54.03 o                         
  -2  11   3       4684.88       4757.98        92.50 o                         
  -1  11   3         31.78          9.92         2.76 o                         
   0  11   3       6560.88       6816.75       132.08 o                         
   1  11   3       1863.59       1780.45        38.56 o                         
   2  11   3        609.29        588.21        13.01 o                         
   3  11   3       1276.81       1289.09        26.94 o                         
   4  11   3        474.92        448.12        10.66 o                         
   5  11   3        120.66        130.87         7.17 o                         
   6  11   3        189.19        175.49         7.67 o                         
   7  11   3        101.52        113.02         8.12 o                         
   8  11   3         48.86         30.16         7.32 o                         
   9  11   3        190.14        183.22         9.88 o                         
  10  11   3         21.58         17.34         9.11 o                         
 -10  12   3          8.51         -6.89         6.89 o                         
  -9  12   3         86.10         73.87         7.97 o                         
  -8  12   3        133.55        143.64         8.53 o                         
  -7  12   3         63.55         57.67         5.68 o                         
  -6  12   3       4212.11       4402.25        98.42 o                         
  -5  12   3        964.33        944.42        20.09 o                         
  -4  12   3       3559.95       3615.00        70.57 o                         
  -3  12   3       2524.67       2473.01        46.69 o                         
  -2  12   3        154.62        136.35         4.14 o                         
  -1  12   3       5030.36       5107.24        99.44 o                         
   0  12   3        230.63        229.25         7.32 o                         
   1  12   3       2946.32       3048.53        55.41 o                         
   2  12   3        467.24        531.01        10.67 o                         
   3  12   3        636.37        573.78        12.24 o                         
   4  12   3       1112.29       1105.06        24.46 o                         
   5  12   3       2577.66       2460.41        58.61 o                         
   6  12   3        106.03        107.84         7.18 o                         
   7  12   3        477.50        485.43        14.86 o                         
   8  12   3        267.20        268.12        11.15 o                         
   9  12   3         42.94         45.25         7.77 o                         
 -10  13   3        162.24        198.55        12.33 o                         
  -9  13   3        115.51        118.88         8.56 o                         
  -8  13   3        712.88        753.09        20.31 o                         
  -7  13   3        283.64        282.97        10.37 o                         
  -6  13   3         15.43         15.44         4.67 o                         
  -5  13   3          8.24         22.04         3.71 o                         
  -4  13   3        527.63        476.27        10.65 o                         
  -3  13   3         15.18         12.10         2.80 o                         
  -2  13   3       1690.40       1763.43        36.53 o                         
  -1  13   3       3821.54       3564.94        69.74 o                         
   0  13   3       3486.63       3373.73        72.79 o                         
   1  13   3      15052.76      15341.86       347.44 o                         
   2  13   3       1356.71       1337.75        27.90 o                         
   3  13   3       1800.51       1714.04        34.16 o                         
   4  13   3        261.99        256.51         7.25 o                         
   5  13   3        642.18        640.85        16.39 o                         
   6  13   3        454.99        412.10        15.04 o                         
   7  13   3         18.68         27.20         6.54 o                         
   8  13   3         35.16         33.72         9.83 o                         
   9  13   3         12.71         31.20         8.81 o                         
 -10  14   3          2.43         12.70         9.73 o                         
  -9  14   3          5.36          1.29         7.46 o                         
  -8  14   3        595.70        585.55        17.62 o                         
  -7  14   3        812.77        823.24        20.68 o                         
  -6  14   3         35.24         41.23         5.03 o                         
  -5  14   3       3826.12       3780.56        88.34 o                         
  -4  14   3       2596.51       2611.21        51.33 o                         
  -3  14   3       3432.15       3758.47        73.53 o                         
  -2  14   3       3159.08       3248.36        61.26 o                         
  -1  14   3         18.79          8.23         2.71 o                         
   0  14   3        132.57        149.78         4.43 o                         
   1  14   3         82.59         57.48         4.26 o                         
   2  14   3        349.07        338.36         7.32 o                         
   3  14   3         23.86         16.53         3.18 o                         
   4  14   3        526.61        537.98        15.95 o                         
   5  14   3       1409.59       1371.95        32.07 o                         
   6  14   3       1376.72       1438.70        35.31 o                         
   7  14   3        114.44        131.05         8.54 o                         
   8  14   3        213.04        217.83        15.63 o                         
   9  14   3         95.21        111.67        11.50 o                         
 -10  15   3         42.14         37.71        10.83 o                         
  -9  15   3        170.92        166.74         9.17 o                         
  -8  15   3         70.20         89.56         7.49 o                         
  -7  15   3        615.58        592.03        16.93 o                         
  -6  15   3         31.55         31.96         3.50 o                         
  -5  15   3       1131.23       1126.98        23.94 o                         
  -4  15   3        422.08        426.83         9.64 o                         
  -3  15   3       1969.36       1928.80        36.89 o                         
  -2  15   3         16.76          3.55         2.69 o                         
  -1  15   3       4550.97       4558.39        82.73 o                         
   0  15   3       1943.86       1888.19        42.56 o                         
   1  15   3       1737.50       1675.29        29.97 o                         
   2  15   3       2208.99       2307.09        42.40 o                         
   3  15   3        807.08        799.30        15.61 o                         
   4  15   3        591.38        565.85        13.51 o                         
   5  15   3         28.89         32.31         5.12 o                         
   6  15   3         28.54         23.83         8.93 o                         
   7  15   3        185.73        187.35        10.18 o                         
   8  15   3        123.72        118.69         9.72 o                         
   9  15   3          6.48         28.52         9.93 o                         
 -10  16   3         27.88         27.31        11.09 o                         
  -9  16   3        135.25        126.23         8.64 o                         
  -8  16   3         10.60         15.05         6.82 o                         
  -7  16   3        227.83        251.43         8.95 o                         
  -6  16   3         81.37         76.77         4.74 o                         
  -5  16   3       2776.36       2865.65        64.17 o                         
  -4  16   3        448.79        441.59         9.88 o                         
  -3  16   3         89.53         96.25         4.81 o                         
  -2  16   3       1379.39       1337.14        25.03 o                         
  -1  16   3        699.49        683.40        13.06 o                         
   0  16   3       1371.33       1421.43        27.39 o                         
   1  16   3        179.50        175.63         4.96 o                         
   2  16   3         26.48         24.80         3.43 o                         
   3  16   3        271.60        263.77         6.71 o                         
   4  16   3        667.46        624.77        13.88 o                         
   5  16   3         45.45         42.33         5.25 o                         
   6  16   3         25.01         27.35         6.14 o                         
   7  16   3         91.17         81.80         6.87 o                         
   8  16   3         56.76         60.63         9.17 o                         
   9  16   3        137.15        144.50        11.75 o                         
  -9  17   3         37.55         24.02         8.02 o                         
  -8  17   3         31.18         26.86         7.14 o                         
  -7  17   3         29.19         29.22         6.16 o                         
  -6  17   3         17.19         19.12         5.66 o                         
  -5  17   3         66.77         60.45         4.65 o                         
  -4  17   3         51.69         49.88         3.92 o                         
  -3  17   3        100.89         89.15         4.09 o                         
  -2  17   3        167.29        170.39         4.95 o                         
  -1  17   3        352.70        353.76         7.51 o                         
   0  17   3         48.49         46.54         4.07 o                         
   1  17   3        627.16        650.81        12.53 o                         
   2  17   3         51.75         47.89         3.86 o                         
   3  17   3          1.61          0.16         3.56 o                         
   4  17   3         22.64         23.41         4.01 o                         
   5  17   3        122.72        105.36         6.64 o                         
   6  17   3        130.40        108.72         9.97 o                         
   7  17   3         40.26         28.43         8.03 o                         
   8  17   3         19.83         11.19         8.37 o                         
   9  17   3          5.20         11.42        12.06 o                         
  -9  18   3         14.73          4.40         7.74 o                         
  -8  18   3          7.18         12.28         7.64 o                         
  -7  18   3         18.56          7.67         6.49 o                         
  -6  18   3          6.31          5.13         5.17 o                         
  -5  18   3          0.52         -1.40         4.36 o                         
  -4  18   3         37.22         33.32         3.94 o                         
  -3  18   3          0.24         -3.97         3.97 o                         
  -2  18   3         10.15          7.85         3.22 o                         
  -1  18   3         20.30         24.73         2.77 o                         
   0  18   3        424.96        395.89         9.28 o                         
   1  18   3        546.31        549.61        10.70 o                         
   2  18   3          8.07         12.33         3.65 o                         
   3  18   3         18.71         17.56         4.21 o                         
   4  18   3        516.33        480.40        11.59 o                         
   5  18   3        193.57        181.10         7.74 o                         
   6  18   3        291.13        255.34        20.26 o                         
   7  18   3         23.46         22.67         7.36 o                         
   8  18   3          0.91          0.92         9.70 o                         
   9  18   3         11.58         22.82        12.86 o                         
  -9  19   3         76.48         89.81         9.86 o                         
  -8  19   3         19.02         17.67         8.75 o                         
  -7  19   3         82.95         83.20         6.36 o                         
  -6  19   3        177.72        179.45         7.52 o                         
  -5  19   3          0.56         -1.14         4.97 o                         
  -4  19   3        555.44        570.89        13.59 o                         
  -3  19   3        496.81        495.82        11.05 o                         
  -2  19   3        213.03        190.10         5.91 o                         
  -1  19   3         43.64         41.05         3.24 o                         
   0  19   3        268.84        265.25         6.85 o                         
   1  19   3         18.05         13.33         3.39 o                         
   2  19   3       3620.09       3745.09        68.47 o                         
   3  19   3         52.31         66.18         4.48 o                         
   4  19   3         27.27         23.77         4.67 o                         
   5  19   3         40.68         25.75         5.44 o                         
   6  19   3         16.91         18.78         8.66 o                         
   7  19   3          9.13         10.52         8.64 o                         
   8  19   3         29.44         19.06         9.61 o                         
   9  19   3          0.33          7.48        11.36 o                         
  -9  20   3          3.98         -1.54        11.04 o                         
  -8  20   3          2.37          4.77         9.21 o                         
  -7  20   3        103.51        111.10         6.40 o                         
  -6  20   3        123.31        121.12         6.28 o                         
  -5  20   3        345.53        354.93        11.35 o                         
  -4  20   3       1180.54       1180.59        25.50 o                         
  -3  20   3        357.82        361.22         9.00 o                         
  -2  20   3        638.73        610.69        12.12 o                         
  -1  20   3         42.94         58.33         3.70 o                         
   0  20   3        334.68        329.53         7.59 o                         
   1  20   3        204.28        186.03         5.42 o                         
   2  20   3         15.48          0.05         4.35 o                         
   3  20   3         15.13          9.70         4.15 o                         
   4  20   3        220.16        213.23         7.27 o                         
   5  20   3        273.54        261.90        12.70 o                         
   6  20   3        137.40        147.19         9.21 o                         
   7  20   3        137.01        154.66        10.84 o                         
   8  20   3         37.35         29.80        10.10 o                         
  -9  21   3         72.33         85.49        11.07 o                         
  -8  21   3        164.26        191.30        10.45 o                         
  -7  21   3        141.28        145.00         7.37 o                         
  -6  21   3         65.28         66.81         6.11 o                         
  -5  21   3         54.72         24.42         5.89 o                         
  -4  21   3          2.21         -1.18         4.77 o                         
  -3  21   3         13.71          6.20         4.02 o                         
  -2  21   3        282.90        257.25         6.20 o                         
  -1  21   3       1682.38       1638.76        28.96 o                         
   0  21   3       1221.35       1249.28        22.37 o                         
   1  21   3        650.69        676.05        13.08 o                         
   2  21   3        399.60        409.38         9.24 o                         
   3  21   3        695.97        706.41        14.97 o                         
   4  21   3        193.59        169.06         7.19 o                         
   5  21   3         94.43         98.22         6.49 o                         
   6  21   3          8.85         -3.01         7.86 o                         
   7  21   3         12.34          2.22         8.91 o                         
   8  21   3         30.77         24.48        10.98 o                         
  -8  22   3         56.91         71.75         6.87 o                         
  -7  22   3         76.12         67.35         6.23 o                         
  -6  22   3        796.05        789.72        22.25 o                         
  -5  22   3        386.95        375.06        11.95 o                         
  -4  22   3        514.27        539.87        14.59 o                         
  -3  22   3       1476.01       1524.86        30.06 o                         
  -2  22   3         24.96         26.27         2.87 o                         
  -1  22   3       2061.94       2130.29        37.16 o                         
   0  22   3         59.69         74.49         4.22 o                         
   1  22   3        478.38        480.35        13.46 o                         
   2  22   3        242.25        237.31         7.38 o                         
   3  22   3        209.58        205.06         6.47 o                         
   4  22   3        137.76        145.35         7.86 o                         
   5  22   3        340.82        352.64        12.16 o                         
   6  22   3        112.32        109.61        11.06 o                         
   7  22   3        186.68        200.15        12.37 o                         
   8  22   3         63.45         69.21        13.47 o                         
  -8  23   3        118.10        137.29         7.61 o                         
  -7  23   3         15.50         19.93         7.40 o                         
  -6  23   3          6.59          4.19         6.48 o                         
  -5  23   3         16.87         12.81         6.16 o                         
  -4  23   3        192.15        175.48         7.44 o                         
  -3  23   3        320.50        315.12        10.28 o                         
  -2  23   3        354.12        330.87         7.80 o                         
  -1  23   3        234.85        239.83         6.40 o                         
   0  23   3         30.61         28.34         4.64 o                         
   1  23   3       3218.92       3280.34        60.27 o                         
   2  23   3        435.42        435.74        11.08 o                         
   3  23   3        232.92        233.37         7.48 o                         
   4  23   3        244.39        246.22         8.50 o                         
   5  23   3         79.79         81.40         6.87 o                         
   6  23   3         99.13         98.63         9.82 o                         
   7  23   3          6.93         17.07        10.24 o                         
   8  23   3          0.51         -8.38        12.12 o                         
  -8  24   3         41.75         44.63         6.86 o                         
  -7  24   3        131.72        155.49        11.68 o                         
  -6  24   3         48.64         56.86         7.52 o                         
  -5  24   3        143.95        148.07         7.70 o                         
  -4  24   3        235.32        227.55         8.03 o                         
  -3  24   3        658.19        654.35        17.60 o                         
  -2  24   3        315.11        312.45         7.52 o                         
  -1  24   3          2.12          1.03         3.89 o                         
   0  24   3         40.65         26.51         4.03 o                         
   1  24   3         64.57         75.30         5.97 o                         
   2  24   3          4.96         10.91         5.07 o                         
   3  24   3        146.47        132.02        10.86 o                         
   4  24   3         52.35         44.18         6.69 o                         
   5  24   3        140.32        145.00         8.21 o                         
   6  24   3        146.60        172.78        10.79 o                         
   7  24   3         43.89         51.55        11.76 o                         
  -8  25   3          2.05          4.79         6.75 o                         
  -7  25   3          7.61          7.10         8.08 o                         
  -6  25   3         21.72         29.34         6.89 o                         
  -5  25   3         89.04         82.51         7.12 o                         
  -4  25   3         46.30         56.48         7.85 o                         
  -3  25   3         71.73         51.98         8.03 o                         
  -2  25   3          5.91         -2.01         4.48 o                         
  -1  25   3         26.50         22.31         4.00 o                         
   0  25   3        462.88        440.99        10.14 o                         
   1  25   3          4.34          6.77         4.77 o                         
   2  25   3        599.05        579.47        14.36 o                         
   3  25   3        110.68        123.84         6.18 o                         
   4  25   3          5.13         -6.41         6.41 o                         
   5  25   3          0.76          3.04         6.99 o                         
   6  25   3         18.36          7.46        10.36 o                         
   7  25   3         24.98         16.73        10.30 o                         
  -7  26   3         53.71         54.76         7.30 o                         
  -6  26   3          7.56         -2.40         7.34 o                         
  -5  26   3         13.73          6.25         6.49 o                         
  -4  26   3          2.27         -1.12         6.16 o                         
  -3  26   3         12.15          3.00         5.65 o                         
  -2  26   3          0.26          2.12         4.98 o                         
  -1  26   3         59.48         62.59         4.56 o                         
   0  26   3        243.73        252.67         8.13 o                         
   1  26   3        209.88        205.63         7.45 o                         
   2  26   3          5.68          3.77         5.61 o                         
   3  26   3        238.75        216.40         9.15 o                         
   4  26   3        186.58        188.64        10.12 o                         
   5  26   3          2.28          8.26         7.47 o                         
   6  26   3         67.79         56.17        10.09 o                         
   7  26   3         19.02         22.19        12.20 o                         
  -7  27   3         16.39         22.84         7.91 o                         
  -6  27   3         67.36         62.69         9.04 o                         
  -5  27   3          2.31         -5.81         6.49 o                         
  -4  27   3          0.26          5.10         6.30 o                         
  -3  27   3          6.53          5.33         7.05 o                         
  -2  27   3          5.02          0.35         6.07 o                         
  -1  27   3         64.24         53.17         5.13 o                         
   0  27   3         41.73         46.22         6.72 o                         
   1  27   3         18.03         25.41         5.36 o                         
   2  27   3         21.58         16.45         5.01 o                         
   3  27   3         41.27         31.66         5.79 o                         
   4  27   3          3.62         11.18         7.22 o                         
   5  27   3          1.96          6.32         7.18 o                         
   6  27   3         10.79         13.43         6.44 o                         
   7  27   3         76.50         84.18        14.08 o                         
  -7  28   3         12.52         14.37         7.51 o                         
  -6  28   3          0.27          3.18         9.08 o                         
  -5  28   3          2.23          9.84         7.28 o                         
  -4  28   3         40.53         44.66         8.71 o                         
  -3  28   3         19.09         23.86         8.28 o                         
  -2  28   3         98.28         93.68         6.34 o                         
  -1  28   3         24.19         31.09         5.11 o                         
   0  28   3         54.11         52.76         6.73 o                         
   1  28   3        132.33        113.16         7.40 o                         
   2  28   3          1.61          5.38         6.12 o                         
   3  28   3          2.43          0.86         5.79 o                         
   4  28   3        104.89        104.03        11.54 o                         
   5  28   3          5.07          5.26         8.30 o                         
   6  28   3         11.99         11.05         7.82 o                         
  -6  29   3          8.12         17.34         9.61 o                         
  -5  29   3          0.59          8.31         7.43 o                         
  -4  29   3         47.67         60.16         9.33 o                         
  -3  29   3         43.70         29.69        10.09 o                         
  -2  29   3          0.81         -2.96         6.43 o                         
  -1  29   3         98.98         98.34         6.67 o                         
   0  29   3        273.40        279.76         9.77 o                         
   1  29   3         27.46         25.93         5.96 o                         
   2  29   3        477.61        486.05        13.76 o                         
   3  29   3         26.36         15.26         6.61 o                         
   4  29   3        155.99        178.94        10.49 o                         
   5  29   3          2.29         21.81        11.90 o                         
   6  29   3          2.01         -2.66         6.64 o                         
  -6  30   3         17.48         18.02         9.89 o                         
  -5  30   3        181.84        183.67        10.52 o                         
  -4  30   3         43.79         65.98        12.00 o                         
  -3  30   3         67.49         62.84         9.93 o                         
  -2  30   3        319.26        337.68        13.43 o                         
  -1  30   3          6.07          6.03         6.53 o                         
   0  30   3         91.81        106.44         6.87 o                         
   1  30   3          3.47         -2.70         7.85 o                         
   2  30   3         22.87         33.61         8.28 o                         
   3  30   3          0.98         11.14         8.32 o                         
   4  30   3         46.52         43.80        10.21 o                         
   5  30   3         37.39         37.07         9.90 o                         
   6  30   3        209.21        248.48        12.62 o                         
  -6  31   3          1.50        -10.38        11.15 o                         
  -5  31   3          2.11         15.71        11.11 o                         
  -4  31   3          0.10         -2.67         9.84 o                         
  -3  31   3         36.18         31.08        11.30 o                         
  -2  31   3         34.10         31.68         8.20 o                         
  -1  31   3         48.01         48.72         6.79 o                         
   0  31   3        396.97        410.56        12.66 o                         
   1  31   3        102.91        106.03         9.98 o                         
   2  31   3        165.34        175.86         9.56 o                         
   3  31   3        133.93        161.94        11.12 o                         
   4  31   3          7.00         23.51        10.10 o                         
   5  31   3          8.25         12.47        11.73 o                         
  -5  32   3         70.33        106.93        15.47 o                         
  -4  32   3        228.47        204.16        13.72 o                         
  -3  32   3         97.51        112.33        14.72 o                         
  -2  32   3          3.37         10.90         7.17 o                         
  -1  32   3         83.63         77.63         7.79 o                         
   0  32   3          0.16          1.53         7.94 o                         
   1  32   3         75.61         92.50         7.59 o                         
   2  32   3         26.88         30.39        10.55 o                         
   3  32   3         65.64         68.88         9.68 o                         
   4  32   3          4.86          4.03         9.60 o                         
   5  32   3         40.09         28.05        12.02 o                         
  -5  33   3          1.08          6.00        12.56 o                         
  -4  33   3         62.47         84.19        14.39 o                         
  -3  33   3          4.24         23.38        11.94 o                         
  -2  33   3        112.66        118.51        11.49 o                         
  -1  33   3         68.44         78.03         7.98 o                         
   0  33   3         46.12         35.83         7.63 o                         
   1  33   3        164.62        176.83        10.15 o                         
   2  33   3          5.07         -2.92         7.48 o                         
   3  33   3        169.35        171.15        11.71 o                         
   4  33   3          4.47         11.62        11.25 o                         
  -4  34   3         15.20         15.89        14.09 o                         
  -3  34   3         80.99         88.71        16.52 o                         
  -2  34   3         32.70         41.19        10.14 o                         
  -1  34   3          0.47          1.44         7.06 o                         
   0  34   3         35.37         25.01         7.52 o                         
   1  34   3          0.04         11.26         7.72 o                         
   2  34   3          2.53         11.43         8.54 o                         
   3  34   3          0.23         11.64        11.40 o                         
  -3  35   3         77.83         60.85        14.76 o                         
  -2  35   3         12.93         -3.35         8.32 o                         
  -1  35   3          5.36         -3.23         7.76 o                         
   0  35   3         30.28         53.91         7.66 o                         
   1  35   3         10.56          9.86         7.89 o                         
   2  35   3         14.05         15.52         9.06 o                         
   3  35   3          1.30          0.19        11.46 o                         
  -2  36   3         14.25          4.13         8.85 o                         
  -1  36   3         20.71         39.54        16.91 o                         
   0  36   3          1.50         -4.05         8.73 o                         
   1  36   3         11.25          6.11         9.57 o                         
   2  36   3          0.07         -6.43         8.33 o                         
 -10   0   4         51.27         85.72        12.96 o                         
  -9   0   4        468.19        488.35        21.09 o                         
  -8   0   4        393.19        396.40        15.49 o                         
  -7   0   4       1343.25       1382.72        58.79 o                         
  -6   0   4        618.79        611.02        21.67 o                         
  -5   0   4       5190.14       5419.58       237.31 o                         
  -4   0   4       1495.55       1406.13        37.97 o                         
  -3   0   4       1321.44       1389.53        40.43 o                         
  -2   0   4         53.61         60.48         5.75 o                         
  -1   0   4         10.83          7.43         2.80 o                         
   0   0   4        269.31        282.01        10.00 o                         
   1   0   4          7.12         17.52         3.73 o                         
   2   0   4       6369.90       6818.24       213.40 o                         
   3   0   4       1087.36       1024.61        43.39 o                         
   4   0   4       1884.74       1722.61        71.23 o                         
   5   0   4         99.30        104.79         6.39 o                         
   6   0   4       4321.96       4476.50       119.18 o                         
   7   0   4        393.75        400.79        15.12 o                         
   8   0   4        537.01        517.03        17.03 o                         
   9   0   4         66.62         44.95        20.71 o                         
  10   0   4         40.81         75.01        22.20 o                         
 -10   1   4         20.31         26.01         5.58 o                         
  -9   1   4        312.04        282.11        10.03 o                         
  -8   1   4        224.37        182.49         6.95 o                         
  -7   1   4         17.19         27.31         6.44 o                         
  -6   1   4        182.15        194.64         7.71 o                         
  -5   1   4        964.93       1024.88        35.95 o                         
  -4   1   4        701.89        709.83        14.95 o                         
  -3   1   4       3368.74       3496.31        73.99 o                         
  -2   1   4       3985.93       3927.41        76.46 o                         
  -1   1   4       3074.71       3087.97        57.97 o                         
   0   1   4      11005.76      11732.42       219.02 o                         
   1   1   4       1832.42       1898.08        35.92 o                         
   2   1   4       3198.14       3168.79        70.84 o                         
   3   1   4       4595.88       5160.53       128.14 o                         
   4   1   4        132.04        129.58         5.22 o                         
   5   1   4         23.12         22.16         3.91 o                         
   6   1   4         91.72         93.91         7.41 o                         
   7   1   4          9.29         17.28         3.34 o                         
   8   1   4         34.66         34.97         5.03 o                         
   9   1   4         38.14         28.72        10.85 o                         
  10   1   4        103.47        145.77        17.85 o                         
 -10   2   4        113.42        121.24         7.36 o                         
  -9   2   4        153.37        123.17         6.73 o                         
  -8   2   4        464.63        438.07        13.30 o                         
  -7   2   4        375.49        372.64        10.29 o                         
  -6   2   4       1309.27       1295.28        35.94 o                         
  -5   2   4       1631.38       1602.31        48.38 o                         
  -4   2   4        642.70        586.94        19.98 o                         
  -3   2   4       1700.55       1813.39        40.68 o                         
  -2   2   4       1690.05       1771.63        38.66 o                         
  -1   2   4        266.03        270.70         5.98 o                         
   0   2   4          6.88         -2.13         2.13 o                         
   1   2   4       1167.31       1307.43        25.10 o                         
   2   2   4        265.63        204.41         5.49 o                         
   3   2   4        917.35        885.96        18.84 o                         
   4   2   4        482.25        474.31        11.40 o                         
   5   2   4       1197.90       1186.59        24.99 o                         
   6   2   4        439.92        452.97        11.71 o                         
   7   2   4        776.88        769.50        18.08 o                         
   8   2   4         14.87         18.15         6.08 o                         
   9   2   4         14.37         11.43         8.03 o                         
  10   2   4         17.79         32.45        16.62 o                         
 -10   3   4        155.60        154.89         7.96 o                         
  -9   3   4          4.41          4.25         5.01 o                         
  -8   3   4         56.13         48.10         4.40 o                         
  -7   3   4         10.18         10.33         5.43 o                         
  -6   3   4         17.20         13.82         4.66 o                         
  -5   3   4        155.45        145.74         5.14 o                         
  -4   3   4        806.64        809.93        19.89 o                         
  -3   3   4        351.36        389.76         8.81 o                         
  -2   3   4       1184.97       1216.35        22.44 o                         
  -1   3   4       3174.65       3422.35        64.17 o                         
   0   3   4        193.51        181.85         4.51 o                         
   1   3   4        790.38        816.88        17.27 o                         
   2   3   4        289.23        350.92         8.25 o                         
   3   3   4        276.27        233.21         6.50 o                         
   4   3   4         13.12         13.14         2.57 o                         
   5   3   4        105.70        110.08         5.79 o                         
   6   3   4          7.97         13.82         4.20 o                         
   7   3   4        515.19        540.70        13.18 o                         
   8   3   4        203.29        187.83         8.55 o                         
   9   3   4        202.23        191.79        14.97 o                         
  10   3   4          1.37         22.17        16.37 o                         
 -10   4   4          0.35          4.83        10.01 o                         
  -9   4   4         53.76         58.26         7.47 o                         
  -8   4   4        220.04        227.47         7.67 o                         
  -7   4   4         33.77         29.17         4.11 o                         
  -6   4   4        566.29        555.12        12.45 o                         
  -5   4   4          0.40         -0.67         3.35 o                         
  -4   4   4         19.89         29.36         2.58 o                         
  -3   4   4         34.75         28.94         2.91 o                         
  -2   4   4        488.81        610.37        14.27 o                         
  -1   4   4        501.67        505.55        10.13 o                         
   0   4   4        914.52        978.64        18.79 o                         
   1   4   4        560.01        616.85        12.44 o                         
   2   4   4        396.82        407.67         9.33 o                         
   3   4   4       2320.53       2393.43        48.95 o                         
   4   4   4        340.91        322.22        10.11 o                         
   5   4   4        563.21        532.32        12.37 o                         
   6   4   4        590.72        586.06        14.19 o                         
   7   4   4         18.84         21.71         6.73 o                         
   8   4   4         31.88         27.09         7.13 o                         
   9   4   4          2.67          5.93         5.29 o                         
  10   4   4          1.25        -10.90        14.44 o                         
 -10   5   4          0.56         -2.64         5.24 o                         
  -9   5   4         79.07         84.85         6.00 o                         
  -8   5   4         43.94         42.28         4.81 o                         
  -7   5   4        103.59         95.33         4.40 o                         
  -6   5   4         49.82         49.44         4.26 o                         
  -5   5   4        176.14        180.83         7.14 o                         
  -4   5   4        110.37        113.88         4.01 o                         
  -3   5   4        496.06        553.55        11.99 o                         
  -2   5   4       1472.75       1538.84        30.55 o                         
  -1   5   4        163.96        168.04         4.28 o                         
   0   5   4         31.62         22.75         2.39 o                         
   1   5   4        153.25        119.75         4.03 o                         
   2   5   4       1771.10       1933.51        41.28 o                         
   3   5   4          6.07          7.63         2.61 o                         
   4   5   4        135.02        136.46         4.88 o                         
   5   5   4          4.73         -4.57         5.37 o                         
   6   5   4        211.90        223.94         6.96 o                         
   7   5   4        274.13        268.47         9.43 o                         
   8   5   4         14.70         18.13         7.82 o                         
   9   5   4         79.97         90.52        11.44 o                         
  10   5   4          1.69          3.05        10.27 o                         
 -10   6   4         31.85         32.36         5.55 o                         
  -9   6   4          1.59         -0.94         5.32 o                         
  -8   6   4        597.88        581.98        14.89 o                         
  -7   6   4         19.42         18.28         3.93 o                         
  -6   6   4       1863.17       1781.90        38.38 o                         
  -5   6   4        488.69        481.36        11.64 o                         
  -4   6   4        447.65        390.59        11.46 o                         
  -3   6   4       1403.27       1347.97        27.88 o                         
  -2   6   4         12.00         13.04         2.07 o                         
  -1   6   4       1115.28       1170.23        23.28 o                         
   0   6   4        164.94        132.23         5.37 o                         
   1   6   4         24.28          3.73         2.69 o                         
   2   6   4         37.74         51.10         3.30 o                         
   3   6   4       1272.20       1251.02        28.59 o                         
   4   6   4         87.10         76.31         4.00 o                         
   5   6   4        852.18        841.98        19.09 o                         
   6   6   4         99.58        105.68         6.37 o                         
   7   6   4        396.26        395.03        13.03 o                         
   8   6   4         20.75         14.99         6.68 o                         
   9   6   4         32.89         18.33        14.90 o                         
  10   6   4         30.35         36.86        10.79 o                         
 -10   7   4        300.35        294.30        12.44 o                         
  -9   7   4         17.49         17.45         4.98 o                         
  -8   7   4        164.46        151.91        10.02 o                         
  -7   7   4         37.32         38.99         3.53 o                         
  -6   7   4          0.10          5.49         4.69 o                         
  -5   7   4        351.01        364.20         9.19 o                         
  -4   7   4       3260.61       3306.87        67.16 o                         
  -3   7   4        859.77        924.82        19.83 o                         
  -2   7   4       1768.85       1721.45        33.90 o                         
  -1   7   4        105.19         42.96         2.54 o                         
   0   7   4       6215.91       7029.80       136.37 o                         
   1   7   4      13400.30      14318.29       288.30 o                         
   2   7   4        667.34        778.62        17.81 o                         
   3   7   4       1169.78       1129.25        23.83 o                         
   4   7   4         28.86         39.08         4.75 o                         
   5   7   4         10.85         13.25         4.01 o                         
   6   7   4        124.89        110.40         5.00 o                         
   7   7   4        533.46        516.12        14.48 o                         
   8   7   4         24.12         21.18         6.99 o                         
   9   7   4        234.26        237.86        10.92 o                         
 -10   8   4         18.65         16.62         6.13 o                         
  -9   8   4        135.37        142.85         9.27 o                         
  -8   8   4        534.65        588.64        19.02 o                         
  -7   8   4        340.75        336.92         9.04 o                         
  -6   8   4       2774.61       2692.03        60.40 o                         
  -5   8   4        241.74        228.70         6.71 o                         
  -4   8   4        972.93        921.85        28.66 o                         
  -3   8   4       7502.79       8005.91       161.50 o                         
  -2   8   4       1414.35       1505.97        27.76 o                         
  -1   8   4         81.40         61.21         2.50 o                         
   0   8   4       1869.03       1980.62        38.95 o                         
   1   8   4        825.98        725.15        14.91 o                         
   2   8   4         42.27         21.82         3.14 o                         
   3   8   4       2096.84       2139.08        42.32 o                         
   4   8   4        646.97        602.48        13.06 o                         
   5   8   4       2323.52       2380.83        51.16 o                         
   6   8   4         78.34         86.67         6.76 o                         
   7   8   4        579.32        590.76        16.81 o                         
   8   8   4        118.77        113.07         8.29 o                         
   9   8   4          4.72          7.01         6.93 o                         
 -10   9   4         23.02         15.21         5.57 o                         
  -9   9   4        136.85        101.25         6.61 o                         
  -8   9   4        316.80        282.62         9.64 o                         
  -7   9   4          2.40          1.84         3.82 o                         
  -6   9   4        220.35        218.26         6.60 o                         
  -5   9   4       1556.42       1594.16        32.96 o                         
  -4   9   4        387.33        367.27         8.18 o                         
  -3   9   4       3787.58       3869.93        75.30 o                         
  -2   9   4       1988.70       2018.95        38.34 o                         
  -1   9   4       2862.60       2861.37        53.80 o                         
   0   9   4       1195.65       1073.07        20.74 o                         
   1   9   4       5854.82       5684.18       120.14 o                         
   2   9   4       3682.88       3777.31        73.54 o                         
   3   9   4        850.73        869.77        18.75 o                         
   4   9   4          7.00          5.51         3.79 o                         
   5   9   4         24.43         21.81         4.01 o                         
   6   9   4         30.65         31.58         6.12 o                         
   7   9   4          1.70          2.56         6.30 o                         
   8   9   4         92.30         95.33         7.80 o                         
   9   9   4         76.64         94.84         8.23 o                         
 -10  10   4         43.96         32.67         8.18 o                         
  -9  10   4        324.39        342.19        11.65 o                         
  -8  10   4        169.16        151.81         8.26 o                         
  -7  10   4        850.65        921.43        20.93 o                         
  -6  10   4         16.29         12.85         3.60 o                         
  -5  10   4       1827.20       1908.26        36.44 o                         
  -4  10   4       1555.62       1453.73        37.73 o                         
  -3  10   4        522.91        559.64        11.54 o                         
  -2  10   4       1607.67       1619.38        30.98 o                         
  -1  10   4        886.73        909.67        19.35 o                         
   0  10   4        465.07        526.62        13.99 o                         
   1  10   4       5534.04       5736.78       121.12 o                         
   2  10   4        394.10        370.49         9.49 o                         
   3  10   4        708.51        732.76        15.53 o                         
   4  10   4       2258.67       2245.10        46.26 o                         
   5  10   4         33.35         35.55         3.86 o                         
   6  10   4       1677.56       1676.80        38.77 o                         
   7  10   4         48.53         58.97         7.07 o                         
   8  10   4         26.42         26.54         7.52 o                         
   9  10   4        225.89        231.38        10.74 o                         
 -10  11   4          2.01         -1.55         5.83 o                         
  -9  11   4        243.11        226.31        11.28 o                         
  -8  11   4         48.61         52.89         4.88 o                         
  -7  11   4         21.92         13.71         4.41 o                         
  -6  11   4        427.92        422.85        10.09 o                         
  -5  11   4       3962.23       3931.29        74.18 o                         
  -4  11   4        150.82        166.67         4.52 o                         
  -3  11   4       1979.34       2074.36        42.73 o                         
  -2  11   4       2197.22       2311.98        49.90 o                         
  -1  11   4        517.48        464.85         9.51 o                         
   0  11   4       1803.32       2004.41        39.45 o                         
   1  11   4        179.07        168.25         4.83 o                         
   2  11   4       1085.45       1092.33        20.59 o                         
   3  11   4         14.27         10.64         3.50 o                         
   4  11   4        748.21        749.48        16.65 o                         
   5  11   4          3.46          2.16         4.62 o                         
   6  11   4         57.61         61.93         6.59 o                         
   7  11   4          4.73         14.01         6.92 o                         
   8  11   4         87.18        104.48         8.71 o                         
   9  11   4          0.91         -3.28         7.81 o                         
 -10  12   4         18.89         11.36         6.03 o                         
  -9  12   4         89.41         86.72         5.45 o                         
  -8  12   4        106.84        110.05         6.74 o                         
  -7  12   4        292.30        296.52         8.33 o                         
  -6  12   4        125.67        127.87         5.38 o                         
  -5  12   4        128.58        118.37         4.52 o                         
  -4  12   4        265.67        264.44         6.25 o                         
  -3  12   4         22.66         11.59         3.21 o                         
  -2  12   4          9.74         -1.23         3.61 o                         
  -1  12   4          0.13         -0.52         2.76 o                         
   0  12   4        853.61        895.27        19.92 o                         
   1  12   4       2247.56       2395.98        45.34 o                         
   2  12   4          7.36          5.87         2.72 o                         
   3  12   4        165.14        147.23         5.41 o                         
   4  12   4         44.47         37.17         4.25 o                         
   5  12   4        121.97        128.34         5.22 o                         
   6  12   4        113.81        110.97         7.78 o                         
   7  12   4        132.31        133.08         8.19 o                         
   8  12   4         28.77         23.88         8.95 o                         
   9  12   4          1.10          2.20         8.93 o                         
 -10  13   4          0.88         19.62         6.52 o                         
  -9  13   4        101.13         80.63         7.04 o                         
  -8  13   4         90.43         93.44         5.44 o                         
  -7  13   4          8.19          3.02         3.95 o                         
  -6  13   4        128.00        139.24         5.17 o                         
  -5  13   4         10.48          9.19         3.42 o                         
  -4  13   4        382.70        376.64         8.46 o                         
  -3  13   4        776.89        794.15        16.18 o                         
  -2  13   4        261.39        302.50         7.21 o                         
  -1  13   4         39.44         51.45         3.26 o                         
   0  13   4        139.24        125.71         4.88 o                         
   1  13   4         66.96         67.59         3.54 o                         
   2  13   4          0.75         -2.98         2.98 o                         
   3  13   4        254.97        267.54         7.21 o                         
   4  13   4         49.00         40.66         4.72 o                         
   5  13   4         96.26        106.09         6.76 o                         
   6  13   4        538.27        493.30        14.94 o                         
   7  13   4         73.98         74.78         7.75 o                         
   8  13   4         31.21         22.57         8.66 o                         
   9  13   4         50.90         61.17        10.71 o                         
 -10  14   4         35.26         35.77        12.70 o                         
  -9  14   4          0.55         -5.88         5.88 o                         
  -8  14   4        205.98        191.25         7.27 o                         
  -7  14   4        244.19        264.26         8.47 o                         
  -6  14   4          2.73          1.05         4.03 o                         
  -5  14   4          2.12         -0.60         3.27 o                         
  -4  14   4        316.96        267.57         6.48 o                         
  -3  14   4        248.72        257.59         6.83 o                         
  -2  14   4       1567.21       1568.25        29.08 o                         
  -1  14   4        108.65         92.78         3.90 o                         
   0  14   4         69.56         79.54         3.11 o                         
   1  14   4        179.50        166.72         4.90 o                         
   2  14   4        157.55        136.19         5.05 o                         
   3  14   4        112.89         88.42         4.25 o                         
   4  14   4        252.70        229.87         8.00 o                         
   5  14   4         70.95         67.69         7.06 o                         
   6  14   4         46.79         45.41         7.12 o                         
   7  14   4         60.23         52.16         7.11 o                         
   8  14   4         30.27         29.91         9.77 o                         
   9  14   4          5.48          8.38        12.30 o                         
  -9  15   4          8.21         11.97        10.63 o                         
  -8  15   4        316.46        282.99         9.79 o                         
  -7  15   4        127.08        128.73         6.10 o                         
  -6  15   4          0.25         -3.89         3.89 o                         
  -5  15   4         36.01         36.46         4.03 o                         
  -4  15   4        198.89        184.77         5.37 o                         
  -3  15   4        104.43         84.69         4.43 o                         
  -2  15   4        134.71        117.52         4.90 o                         
  -1  15   4       1376.06       1372.52        28.44 o                         
   0  15   4        302.25        245.04         5.64 o                         
   1  15   4          5.36          6.23         3.30 o                         
   2  15   4        573.96        538.04        11.18 o                         
   3  15   4         20.51         11.98         3.41 o                         
   4  15   4          1.00          6.33         3.84 o                         
   5  15   4         17.68          9.47         6.03 o                         
   6  15   4         12.65          0.61         8.57 o                         
   7  15   4          8.15          5.47         8.11 o                         
   8  15   4         74.78         96.06        12.55 o                         
   9  15   4         43.57         50.01        16.10 o                         
  -9  16   4        104.95         91.63         8.33 o                         
  -8  16   4        520.51        496.09        13.60 o                         
  -7  16   4         27.87         25.97         4.55 o                         
  -6  16   4        526.13        545.54        14.57 o                         
  -5  16   4        351.03        341.85         9.07 o                         
  -4  16   4       1304.31       1367.96        27.84 o                         
  -3  16   4        143.68        143.08         5.41 o                         
  -2  16   4        124.60        113.73         4.31 o                         
  -1  16   4       1225.40       1234.77        23.30 o                         
   0  16   4        104.39        107.98         3.75 o                         
   1  16   4        216.06        196.26         5.76 o                         
   2  16   4        742.84        701.09        14.05 o                         
   3  16   4        482.11        433.04        10.12 o                         
   4  16   4         36.33         25.85         3.96 o                         
   5  16   4       1201.60       1159.77        33.46 o                         
   6  16   4         80.23         74.78         9.71 o                         
   7  16   4         40.01         36.30        10.04 o                         
   8  16   4         36.49         36.36        11.46 o                         
   9  16   4          1.21         24.53        12.94 o                         
  -9  17   4         14.96         26.14         7.18 o                         
  -8  17   4         71.98         78.28         6.71 o                         
  -7  17   4        156.74        166.19         7.03 o                         
  -6  17   4         76.92         64.05         4.85 o                         
  -5  17   4         24.05         22.47         4.31 o                         
  -4  17   4        413.90        393.78        10.32 o                         
  -3  17   4        371.19        315.08         8.21 o                         
  -2  17   4       1530.85       1500.59        28.08 o                         
  -1  17   4       1011.43       1009.08        19.33 o                         
   0  17   4        485.51        462.27         9.61 o                         
   1  17   4        731.18        763.56        17.49 o                         
   2  17   4        339.19        362.95         8.65 o                         
   3  17   4        971.79        984.43        19.27 o                         
   4  17   4         14.27         -1.96         5.26 o                         
   5  17   4          0.77         -4.62         4.62 o                         
   6  17   4         36.79         24.18         7.75 o                         
   7  17   4        270.82        288.75        14.15 o                         
   8  17   4          1.16         -7.69        10.10 o                         
  -9  18   4         58.84         56.88         8.74 o                         
  -8  18   4        316.81        328.63        14.39 o                         
  -7  18   4        463.79        414.88        12.78 o                         
  -6  18   4        331.18        349.80        10.49 o                         
  -5  18   4        376.02        377.08        10.45 o                         
  -4  18   4        458.55        476.43        12.56 o                         
  -3  18   4       2019.88       2058.65        39.78 o                         
  -2  18   4        158.47        174.88         5.35 o                         
  -1  18   4          1.24         -4.04         4.04 o                         
   0  18   4        694.10        696.95        13.56 o                         
   1  18   4          2.18         -3.43         3.43 o                         
   2  18   4         20.20         10.42         5.39 o                         
   3  18   4         86.49         83.09         4.67 o                         
   4  18   4        892.06        842.54        19.11 o                         
   5  18   4        491.26        505.81        25.21 o                         
   6  18   4        226.13        227.69        12.25 o                         
   7  18   4        125.19        136.51        11.91 o                         
   8  18   4        141.95        151.33        14.94 o                         
  -9  19   4         44.84         38.21         9.64 o                         
  -8  19   4          6.70          3.98         5.23 o                         
  -7  19   4         23.33         34.18         5.37 o                         
  -6  19   4          0.69         -3.15         4.65 o                         
  -5  19   4        505.39        533.50        17.91 o                         
  -4  19   4        540.21        524.98        14.02 o                         
  -3  19   4        471.31        446.46        11.04 o                         
  -2  19   4         57.78         55.41         3.89 o                         
  -1  19   4        866.27        863.06        17.67 o                         
   0  19   4        959.43       1021.41        19.09 o                         
   1  19   4       1264.91       1333.16        25.25 o                         
   2  19   4       3189.31       3142.05        54.22 o                         
   3  19   4          7.50          5.01         4.32 o                         
   4  19   4          5.86          4.87         3.92 o                         
   5  19   4          7.94         11.53         5.18 o                         
   6  19   4         17.76         10.89         8.76 o                         
   7  19   4          3.32         13.93        11.20 o                         
   8  19   4         26.71         23.15        11.70 o                         
  -9  20   4        103.18        113.22        12.64 o                         
  -8  20   4         10.87         19.90         7.76 o                         
  -7  20   4        327.37        333.19        10.74 o                         
  -6  20   4         50.01         44.08         5.21 o                         
  -5  20   4        179.90        197.98         7.29 o                         
  -4  20   4        470.41        444.91        13.51 o                         
  -3  20   4         17.79         14.18         5.00 o                         
  -2  20   4        188.46        167.00         7.71 o                         
  -1  20   4          0.50         -1.39         4.09 o                         
   0  20   4          3.98         -3.51         3.51 o                         
   1  20   4       1697.15       1748.10        33.86 o                         
   2  20   4          3.44         -0.52         4.04 o                         
   3  20   4          3.09          3.99         4.43 o                         
   4  20   4        393.29        379.98        11.11 o                         
   5  20   4         55.99         62.73         8.71 o                         
   6  20   4        771.72        723.22        25.43 o                         
   7  20   4         15.80         19.83        10.23 o                         
   8  20   4         29.90         48.89        12.34 o                         
  -8  21   4          6.62         -1.93         6.67 o                         
  -7  21   4         57.13         57.25         6.95 o                         
  -6  21   4         13.35          8.87         6.77 o                         
  -5  21   4        349.59        333.18        15.12 o                         
  -4  21   4          1.58          2.63         5.73 o                         
  -3  21   4        854.80        817.07        21.60 o                         
  -2  21   4         94.01         95.05         4.50 o                         
  -1  21   4         13.42          7.53         4.27 o                         
   0  21   4       1351.30       1336.32        25.43 o                         
   1  21   4        244.10        244.94         6.66 o                         
   2  21   4         85.54         95.23         5.04 o                         
   3  21   4          8.56          3.27         4.29 o                         
   4  21   4         73.78         66.88         4.77 o                         
   5  21   4         18.64         11.58         8.14 o                         
   6  21   4         11.78          1.19        11.24 o                         
   7  21   4          0.93          5.46        11.29 o                         
   8  21   4         10.57          5.92        13.51 o                         
  -8  22   4          1.17          2.73         5.99 o                         
  -7  22   4          9.10         14.90         7.62 o                         
  -6  22   4         16.96         12.93         6.27 o                         
  -5  22   4         12.09          7.76         7.20 o                         
  -4  22   4          0.05          7.06         5.89 o                         
  -3  22   4          2.51         -5.36         5.36 o                         
  -2  22   4        137.61        121.78         5.01 o                         
  -1  22   4        512.40        495.50        11.00 o                         
   0  22   4          1.09         -3.96         3.96 o                         
   1  22   4          7.76          9.24         4.04 o                         
   2  22   4         38.86         27.36         4.36 o                         
   3  22   4        265.32        226.45         7.91 o                         
   4  22   4          2.66          9.10         6.14 o                         
   5  22   4         11.57         12.32         8.99 o                         
   6  22   4          0.06         -4.67         8.74 o                         
   7  22   4         15.31         16.94        12.70 o                         
  -8  23   4          1.11         -6.29         6.66 o                         
  -7  23   4         52.02         52.55         7.06 o                         
  -6  23   4          9.33          0.96         6.09 o                         
  -5  23   4          0.14         -2.10         6.68 o                         
  -4  23   4         10.21         10.07         5.90 o                         
  -3  23   4          1.09          5.63         6.85 o                         
  -2  23   4          4.32          4.24         3.63 o                         
  -1  23   4         24.75         25.18         4.58 o                         
   0  23   4        336.82        303.92         7.91 o                         
   1  23   4         20.87         19.01         4.44 o                         
   2  23   4         17.31         21.32         4.75 o                         
   3  23   4         11.25          7.68         5.86 o                         
   4  23   4         31.20         26.68         6.54 o                         
   5  23   4          0.68         -6.74         9.14 o                         
   6  23   4          4.24         14.17         9.75 o                         
   7  23   4         15.11         19.19        13.64 o                         
  -8  24   4          9.52          3.60         7.41 o                         
  -7  24   4        137.71        147.22         8.72 o                         
  -6  24   4         43.00         44.15         6.24 o                         
  -5  24   4        134.05        132.07         8.69 o                         
  -4  24   4        128.96        120.40         7.80 o                         
  -3  24   4          1.63          3.40         6.01 o                         
  -2  24   4        399.58        391.23        12.41 o                         
  -1  24   4         93.57         89.67         5.08 o                         
   0  24   4          0.35          0.31         4.05 o                         
   1  24   4         16.93         21.09         4.62 o                         
   2  24   4        243.97        235.56         8.24 o                         
   3  24   4         25.15         20.23         5.35 o                         
   4  24   4        241.45        241.94         9.91 o                         
   5  24   4         17.04         14.22         7.75 o                         
   6  24   4         52.09         56.42        11.40 o                         
   7  24   4          0.33        -15.32        15.32 o                         
  -7  25   4          3.18         12.81         6.39 o                         
  -6  25   4          3.47          3.87         7.18 o                         
  -5  25   4          0.16         23.95        13.77 o                         
  -4  25   4          1.00         -5.76         6.84 o                         
  -3  25   4        173.62        157.59         8.04 o                         
  -2  25   4        275.30        247.36        10.16 o                         
  -1  25   4        396.58        393.30        10.95 o                         
   0  25   4        268.31        266.12         8.19 o                         
   1  25   4         28.48         27.65         5.51 o                         
   2  25   4        822.64        803.59        18.73 o                         
   3  25   4          1.49         -1.39         5.65 o                         
   4  25   4          7.65         -5.95         6.80 o                         
   5  25   4          0.23         -4.23        10.72 o                         
   6  25   4         71.12         72.19        11.34 o                         
   7  25   4          0.40        -10.77        13.45 o                         
  -7  26   4         53.26         75.79         7.49 o                         
  -6  26   4        123.30        101.28         9.28 o                         
  -5  26   4        288.80        303.66        12.23 o                         
  -4  26   4        341.02        362.14        13.85 o                         
  -3  26   4        135.10        144.58        10.15 o                         
  -2  26   4         54.13         59.95         8.06 o                         
  -1  26   4          5.28          4.62         6.21 o                         
   0  26   4          3.59         -3.04         4.83 o                         
   1  26   4         47.12         45.59         5.62 o                         
   2  26   4        168.70        150.70         7.47 o                         
   3  26   4         91.00        111.06         6.79 o                         
   4  26   4        130.39        108.56         8.03 o                         
   5  26   4         83.35         74.82         9.79 o                         
   6  26   4         83.75         85.72        12.27 o                         
  -7  27   4         17.65         22.17         7.13 o                         
  -6  27   4         31.36         24.45        10.48 o                         
  -5  27   4         26.09         22.42         8.40 o                         
  -4  27   4         43.49         50.45         8.49 o                         
  -3  27   4         97.61        101.40         8.90 o                         
  -2  27   4        287.81        289.99        13.32 o                         
  -1  27   4        535.94        532.69        14.50 o                         
   0  27   4        260.55        260.37         8.00 o                         
   1  27   4        211.74        210.97         8.02 o                         
   2  27   4         21.17         29.39         6.82 o                         
   3  27   4        268.95        283.57        12.62 o                         
   4  27   4         16.67         24.15         7.58 o                         
   5  27   4          1.53          6.86         7.67 o                         
   6  27   4          5.10          5.51        15.87 o                         
  -6  28   4        184.34        195.65        11.93 o                         
  -5  28   4        104.15        112.72        11.47 o                         
  -4  28   4         65.28         89.88        11.88 o                         
  -3  28   4         76.77         93.13        13.81 o                         
  -2  28   4          9.30         -3.25         8.83 o                         
  -1  28   4         85.71         88.30        10.39 o                         
   0  28   4         20.04         30.21         5.83 o                         
   1  28   4         24.99         26.63         6.20 o                         
   2  28   4        139.36        139.70         7.81 o                         
   3  28   4        135.85        159.32         8.70 o                         
   4  28   4         13.17         10.16        10.42 o                         
   5  28   4        109.31         98.17         9.20 o                         
   6  28   4         19.35         28.66        13.28 o                         
  -6  29   4         16.23         26.55        11.26 o                         
  -5  29   4         19.83         15.47         9.87 o                         
  -4  29   4        212.63        224.35        14.13 o                         
  -3  29   4        147.96        149.34        11.19 o                         
  -2  29   4          6.60         -2.06         8.85 o                         
  -1  29   4         73.83         74.42         7.53 o                         
   0  29   4         76.68         95.97         6.51 o                         
   1  29   4        114.37        118.75         8.05 o                         
   2  29   4         47.19         47.51         6.51 o                         
   3  29   4         80.05         67.08         7.46 o                         
   4  29   4         18.19          6.01         8.46 o                         
   5  29   4          1.12         10.94         9.73 o                         
  -6  30   4          3.46         18.82        14.82 o                         
  -5  30   4          0.60          0.23        10.94 o                         
  -4  30   4          3.76          8.76        10.17 o                         
  -3  30   4         19.48         24.57        10.95 o                         
  -2  30   4         36.08         29.78        10.13 o                         
  -1  30   4        135.45        143.80         9.81 o                         
   0  30   4          0.40          3.25         5.97 o                         
   1  30   4          6.53          6.27         6.33 o                         
   2  30   4         13.50         15.64         6.78 o                         
   3  30   4          5.30         14.18         7.38 o                         
   4  30   4          0.41         -2.56         8.58 o                         
   5  30   4          7.82         11.23         9.89 o                         
  -5  31   4         16.84         29.76        15.32 o                         
  -4  31   4          8.34          3.13        14.38 o                         
  -3  31   4        111.97         78.88        11.93 o                         
  -2  31   4          9.41          2.20        11.15 o                         
  -1  31   4         28.97         31.67         8.05 o                         
   0  31   4         11.47          5.95         6.11 o                         
   1  31   4         49.56         47.47         7.80 o                         
   2  31   4         22.29         28.44         9.02 o                         
   3  31   4          2.89          0.71         6.92 o                         
   4  31   4          6.45         -6.71        12.12 o                         
  -5  32   4          5.35          4.63        12.37 o                         
  -4  32   4         46.14         24.03        12.59 o                         
  -3  32   4         64.75         94.41        12.73 o                         
  -2  32   4          0.99          7.29        11.50 o                         
  -1  32   4          1.38         15.02         8.83 o                         
   0  32   4          0.23          5.59         6.53 o                         
   1  32   4          7.30         12.48         9.87 o                         
   2  32   4          0.09         -7.05         7.05 o                         
   3  32   4          0.58          0.73         6.87 o                         
   4  32   4          0.10         -1.56        10.62 o                         
  -4  33   4          0.03          1.69        27.50 o                         
  -3  33   4         52.65         54.19        14.19 o                         
  -2  33   4         10.69         23.26        14.24 o                         
  -1  33   4         21.15         19.45         9.16 o                         
   0  33   4         28.74         29.12         6.82 o                         
   1  33   4          8.07         14.17         8.91 o                         
   2  33   4         61.36         66.49         7.84 o                         
   3  33   4          0.19         -1.31        10.12 o                         
  -3  34   4          2.29          6.69        12.28 o                         
  -2  34   4         70.79         70.47        14.67 o                         
  -1  34   4         13.95         25.00        10.37 o                         
   0  34   4          0.24         -0.61         6.65 o                         
   1  34   4          2.43          4.63         8.72 o                         
   2  34   4          4.94         16.45         7.60 o                         
   3  34   4         25.67         20.02        10.85 o                         
  -2  35   4         26.98         12.15        16.13 o                         
  -1  35   4         10.22         -1.51        13.46 o                         
   0  35   4         65.37         73.34         8.13 o                         
   1  35   4         45.49         38.90        11.37 o                         
   2  35   4         27.14         47.43         9.20 o                         
 -10   1   5          1.33         -4.33         9.95 o                         
  -9   1   5          2.41          6.33        11.37 o                         
  -8   1   5         29.01         15.85         7.06 o                         
  -7   1   5          0.61          0.88         5.73 o                         
  -6   1   5          8.81         10.55         5.74 o                         
  -5   1   5        254.42        272.44         7.79 o                         
  -4   1   5        255.41        257.95         7.47 o                         
  -3   1   5        922.29       1047.44        21.88 o                         
  -2   1   5        281.60        263.72         5.74 o                         
  -1   1   5        105.59        100.13         3.67 o                         
   0   1   5        124.70        139.11         4.11 o                         
   1   1   5          6.93          3.54         2.76 o                         
   2   1   5        362.62        376.09         8.53 o                         
   3   1   5        441.56        450.18        11.33 o                         
   4   1   5        264.13        267.91         7.82 o                         
   5   1   5          3.77          1.19         3.69 o                         
   6   1   5         24.83         21.91         3.80 o                         
   7   1   5        502.98        506.70        14.67 o                         
   8   1   5         57.48         55.22         5.41 o                         
   9   1   5        100.35        100.48        20.00 o                         
 -10   2   5         33.45         47.96        10.26 o                         
  -9   2   5         21.69         17.44         7.59 o                         
  -8   2   5        687.82        664.52        19.50 o                         
  -7   2   5         37.07         31.86         6.88 o                         
  -6   2   5        888.86        848.91        23.16 o                         
  -5   2   5        104.33        104.04         4.75 o                         
  -4   2   5        496.47        471.22        10.39 o                         
  -3   2   5        151.60        151.08         4.48 o                         
  -2   2   5         62.64         88.82         3.42 o                         
  -1   2   5        227.32        212.06         6.01 o                         
   0   2   5        152.56        133.38         4.10 o                         
   1   2   5        661.64        615.55        12.51 o                         
   2   2   5         91.04         87.90         5.22 o                         
   3   2   5       4604.35       4794.36        97.09 o                         
   4   2   5         90.28         92.96         4.02 o                         
   5   2   5       1734.26       1704.72        33.95 o                         
   6   2   5        211.89        211.19         7.23 o                         
   7   2   5         86.06        102.76         5.80 o                         
   8   2   5         13.28          9.05         4.67 o                         
   9   2   5         28.61         24.78         7.87 o                         
 -10   3   5         66.39         52.82         9.70 o                         
  -9   3   5          6.56         29.77         8.69 o                         
  -8   3   5          9.43          6.54         6.55 o                         
  -7   3   5        108.03         84.68         5.90 o                         
  -6   3   5         95.01         97.19         5.45 o                         
  -5   3   5        315.06        365.15         9.69 o                         
  -4   3   5       1032.21        992.97        22.37 o                         
  -3   3   5       1155.11       1180.79        23.74 o                         
  -2   3   5       3253.79       3440.18        73.16 o                         
  -1   3   5       1154.65       1126.19        25.89 o                         
   0   3   5        321.66        271.62         6.76 o                         
   1   3   5       2381.98       2485.58        47.03 o                         
   2   3   5         11.36          7.91         3.18 o                         
   3   3   5         31.34         35.01         3.74 o                         
   4   3   5         64.64         78.92         3.74 o                         
   5   3   5        713.27        681.90        18.80 o                         
   6   3   5          3.65          7.13         5.31 o                         
   7   3   5        199.62        175.17         7.35 o                         
   8   3   5         51.16         46.30         6.59 o                         
   9   3   5        148.97        139.92        10.42 o                         
 -10   4   5         89.36         99.25        10.80 o                         
  -9   4   5        377.86        394.08        18.38 o                         
  -8   4   5        490.11        449.57        19.91 o                         
  -7   4   5        311.98        316.92        12.32 o                         
  -6   4   5        808.38        782.46        18.88 o                         
  -5   4   5        947.19        931.33        21.93 o                         
  -4   4   5        228.81        225.44         7.59 o                         
  -3   4   5        135.91        116.20         3.59 o                         
  -2   4   5        250.96        251.45         5.52 o                         
  -1   4   5          4.43          5.89         2.62 o                         
   0   4   5       2701.90       3031.98        61.68 o                         
   1   4   5       1532.20       1547.01        29.62 o                         
   2   4   5        948.75        908.83        18.58 o                         
   3   4   5       1755.68       1772.98        36.55 o                         
   4   4   5        724.37        714.34        14.54 o                         
   5   4   5        158.83        161.59         6.36 o                         
   6   4   5       1315.14       1236.62        27.91 o                         
   7   4   5          2.57          2.13         5.06 o                         
   8   4   5         46.90         50.29         7.08 o                         
   9   4   5          0.64          5.87         8.53 o                         
 -10   5   5          2.92          0.87         9.16 o                         
  -9   5   5         97.73         84.93         8.32 o                         
  -8   5   5          7.52         14.77         6.43 o                         
  -7   5   5         79.87        115.29         9.26 o                         
  -6   5   5        479.55        483.23        12.20 o                         
  -5   5   5       1708.40       1768.16        42.29 o                         
  -4   5   5        488.29        506.16        14.06 o                         
  -3   5   5       5828.26       6158.36       124.54 o                         
  -2   5   5       1214.55       1183.73        22.08 o                         
  -1   5   5       1343.01       1348.99        25.89 o                         
   0   5   5       7858.06       8243.64       160.00 o                         
   1   5   5         11.80         11.86         3.17 o                         
   2   5   5       2675.10       2790.06        54.62 o                         
   3   5   5        176.67        156.18         5.70 o                         
   4   5   5        215.25        233.12         6.81 o                         
   5   5   5          9.15         14.44         4.47 o                         
   6   5   5        980.54        950.63        21.87 o                         
   7   5   5         31.73         28.68         4.90 o                         
   8   5   5        104.72        105.99         8.49 o                         
   9   5   5         15.14         27.69         8.09 o                         
 -10   6   5         70.69         55.06         9.63 o                         
  -9   6   5        394.12        407.91        22.49 o                         
  -8   6   5         97.73        108.80         8.73 o                         
  -7   6   5        805.50        759.37        19.66 o                         
  -6   6   5        602.88        605.02        15.44 o                         
  -5   6   5        392.49        388.62        10.43 o                         
  -4   6   5        643.73        613.05        13.77 o                         
  -3   6   5        131.06        119.42         3.61 o                         
  -2   6   5        185.94        219.02         5.04 o                         
  -1   6   5       1485.64       1684.50        33.37 o                         
   0   6   5         59.89         36.86         2.86 o                         
   1   6   5        712.38        714.29        15.02 o                         
   2   6   5       2141.58       2250.87        46.15 o                         
   3   6   5        351.58        344.79         8.48 o                         
   4   6   5       2425.66       2494.04        51.25 o                         
   5   6   5         63.31         58.56         5.03 o                         
   6   6   5        483.73        481.53        13.58 o                         
   7   6   5        361.60        373.06        10.99 o                         
   8   6   5         93.10         86.43        14.70 o                         
   9   6   5          1.03          1.09         7.34 o                         
 -10   7   5          7.71         17.00         8.21 o                         
  -9   7   5         24.38         21.42         7.49 o                         
  -8   7   5         20.22         17.69         7.38 o                         
  -7   7   5         32.93         34.64         4.54 o                         
  -6   7   5        113.55        126.57         5.41 o                         
  -5   7   5        776.04        781.91        17.20 o                         
  -4   7   5        767.64        780.70        17.30 o                         
  -3   7   5       1097.26       1193.16        23.03 o                         
  -2   7   5        838.25        904.49        17.72 o                         
  -1   7   5        222.18        236.77         5.81 o                         
   0   7   5       1281.85       1412.75        28.18 o                         
   1   7   5         61.87         59.63         3.69 o                         
   2   7   5        713.75        816.03        17.92 o                         
   3   7   5        304.04        299.97         7.82 o                         
   4   7   5         32.82         31.24         5.14 o                         
   5   7   5         16.40         13.03         5.20 o                         
   6   7   5        118.22        113.09         6.36 o                         
   7   7   5          8.97          9.36         6.93 o                         
   8   7   5         57.22         56.53         8.74 o                         
   9   7   5         11.57         27.30         9.71 o                         
 -10   8   5         20.46          9.90         8.50 o                         
  -9   8   5          9.30         -3.90         9.54 o                         
  -8   8   5        255.62        240.72        10.47 o                         
  -7   8   5          1.84         -0.49         4.04 o                         
  -6   8   5        233.33        228.41         7.31 o                         
  -5   8   5         65.43         57.65         4.31 o                         
  -4   8   5        170.33        181.31         5.21 o                         
  -3   8   5          0.06         -3.16         3.16 o                         
  -2   8   5         60.70         49.15         2.75 o                         
  -1   8   5        213.14        225.19         5.54 o                         
   0   8   5       1598.35       1687.70        32.25 o                         
   1   8   5         89.30         86.99         4.65 o                         
   2   8   5          5.84          5.88         3.23 o                         
   3   8   5        595.23        630.27        13.71 o                         
   4   8   5        167.53        149.06         5.90 o                         
   5   8   5       1160.91       1226.07        30.33 o                         
   6   8   5          1.21         -5.21         5.21 o                         
   7   8   5         26.13         13.78         7.45 o                         
   8   8   5        182.60        202.16        10.66 o                         
   9   8   5          1.08         11.35         8.57 o                         
 -10   9   5         29.89         33.33         8.83 o                         
  -9   9   5         52.68         75.61         8.48 o                         
  -8   9   5         29.46         26.93         3.74 o                         
  -7   9   5         22.42         14.97         4.42 o                         
  -6   9   5         35.01         29.50         5.19 o                         
  -5   9   5          9.17          8.33         3.12 o                         
  -4   9   5         10.79         12.31         3.03 o                         
  -3   9   5        532.11        500.11        11.77 o                         
  -2   9   5        606.51        657.93        13.04 o                         
  -1   9   5         31.52         25.63         2.66 o                         
   0   9   5         72.24         59.88         3.29 o                         
   1   9   5        170.83        195.11         5.32 o                         
   2   9   5        509.42        478.00        10.79 o                         
   3   9   5         74.92         61.21         3.69 o                         
   4   9   5          1.99         -4.44         4.44 o                         
   5   9   5          0.12         -2.12         5.54 o                         
   6   9   5        286.34        246.90         7.88 o                         
   7   9   5        234.30        244.27        10.40 o                         
   8   9   5          0.39         -8.02         8.02 o                         
   9   9   5         11.15         30.12        17.87 o                         
 -10  10   5         36.88         48.47         8.43 o                         
  -9  10   5         60.20         60.66         5.70 o                         
  -8  10   5          5.01         10.79         4.75 o                         
  -7  10   5        223.14        230.05         9.01 o                         
  -6  10   5        108.55        108.00         5.32 o                         
  -5  10   5        277.86        255.85         7.62 o                         
  -4  10   5          7.19         10.91         3.21 o                         
  -3  10   5          7.60         10.93         3.37 o                         
  -2  10   5        442.06        469.87         9.71 o                         
  -1  10   5        129.00        123.36         4.04 o                         
   0  10   5        312.05        319.92         7.07 o                         
   1  10   5        255.51        226.83         7.20 o                         
   2  10   5        118.91         97.74         4.75 o                         
   3  10   5          1.93          1.67         3.92 o                         
   4  10   5        125.13        117.18         5.44 o                         
   5  10   5         92.74         92.29         6.97 o                         
   6  10   5          7.70         10.49         4.49 o                         
   7  10   5        189.99        192.39        10.45 o                         
   8  10   5          5.21          6.32         8.05 o                         
   9  10   5          0.74         -0.65        10.28 o                         
 -10  11   5         58.93         74.64         6.43 o                         
  -9  11   5         39.78         34.35         7.56 o                         
  -8  11   5         30.37         24.07         5.20 o                         
  -7  11   5          2.83          0.05         4.35 o                         
  -6  11   5        300.54        313.61         8.73 o                         
  -5  11   5        140.63        147.45         5.06 o                         
  -4  11   5        846.00        831.18        16.68 o                         
  -3  11   5        488.38        438.76        10.24 o                         
  -2  11   5       1422.73       1425.34        28.07 o                         
  -1  11   5       1053.08       1036.19        23.84 o                         
   0  11   5        196.58        215.43         6.07 o                         
   1  11   5       1187.54       1181.06        22.25 o                         
   2  11   5         51.03         57.00         4.59 o                         
   3  11   5        350.32        370.51         8.88 o                         
   4  11   5         10.79          8.28         3.84 o                         
   5  11   5          1.63         -1.07         5.95 o                         
   6  11   5         93.93         80.95         5.25 o                         
   7  11   5        376.68        373.61        14.81 o                         
   8  11   5         11.40        -10.26        10.84 o                         
   9  11   5         29.43         16.04        15.43 o                         
  -9  12   5         25.84         21.71         9.71 o                         
  -8  12   5        658.30        674.90        19.20 o                         
  -7  12   5        287.02        245.25         9.05 o                         
  -6  12   5       1038.49       1021.78        27.31 o                         
  -5  12   5         78.26         67.48         4.14 o                         
  -4  12   5         26.60         18.77         3.27 o                         
  -3  12   5       1163.89       1179.59        24.07 o                         
  -2  12   5        385.46        378.83         8.69 o                         
  -1  12   5        606.42        629.60        13.12 o                         
   0  12   5       1948.94       1980.27        37.79 o                         
   1  12   5        220.62        196.98         6.04 o                         
   2  12   5        479.03        423.44         9.65 o                         
   3  12   5       2014.63       2019.27        40.15 o                         
   4  12   5         14.13         21.71         3.95 o                         
   5  12   5        696.72        681.30        18.44 o                         
   6  12   5        138.52        132.79         9.72 o                         
   7  12   5        131.49        143.51         9.92 o                         
   8  12   5         65.23         85.46        10.94 o                         
   9  12   5         36.90         46.47        11.59 o                         
  -9  13   5         10.93         21.39         5.59 o                         
  -8  13   5         22.18         13.68         4.81 o                         
  -7  13   5         30.82         29.57         4.78 o                         
  -6  13   5         91.29        104.14         4.88 o                         
  -5  13   5        202.89        196.09         6.13 o                         
  -4  13   5       3124.02       3269.27        73.44 o                         
  -3  13   5        517.91        531.40        12.88 o                         
  -2  13   5        757.35        736.35        15.08 o                         
  -1  13   5       1038.03       1000.39        19.91 o                         
   0  13   5        775.20        801.47        15.15 o                         
   1  13   5       1735.60       1862.27        34.39 o                         
   2  13   5        521.27        522.20        11.40 o                         
   3  13   5        318.08        319.68         7.89 o                         
   4  13   5         41.84         39.41         5.19 o                         
   5  13   5        367.76        338.59        15.82 o                         
   6  13   5         10.97         12.82         8.57 o                         
   7  13   5        104.35        133.01         9.80 o                         
   8  13   5         43.55         37.66        10.37 o                         
  -9  14   5        162.19        175.57         7.70 o                         
  -8  14   5        139.81        140.44         6.54 o                         
  -7  14   5        567.34        560.72        13.73 o                         
  -6  14   5         96.61        100.60         4.62 o                         
  -5  14   5        324.53        315.51         8.93 o                         
  -4  14   5       1050.06       1074.85        23.28 o                         
  -3  14   5         25.62          8.55         4.47 o                         
  -2  14   5         99.79        105.89         4.41 o                         
  -1  14   5          4.08          2.77         3.42 o                         
   0  14   5        693.58        704.66        13.58 o                         
   1  14   5       1766.29       1755.16        32.71 o                         
   2  14   5       1737.21       1784.69        32.24 o                         
   3  14   5         38.24         26.78         4.56 o                         
   4  14   5        846.32        824.42        20.30 o                         
   5  14   5        466.50        450.10        17.86 o                         
   6  14   5        479.97        448.58        22.78 o                         
   7  14   5         18.82         27.31        10.19 o                         
   8  14   5         60.40         43.61        12.75 o                         
  -9  15   5          1.05         -2.27         5.18 o                         
  -8  15   5          0.42         -2.62         5.02 o                         
  -7  15   5        183.55        184.12         6.85 o                         
  -6  15   5         50.77         55.29         4.25 o                         
  -5  15   5        761.80        746.47        16.20 o                         
  -4  15   5        104.08        105.45         5.56 o                         
  -3  15   5       2597.17       2790.30        57.39 o                         
  -2  15   5        854.92        897.87        18.16 o                         
  -1  15   5       1054.49       1142.95        23.43 o                         
   0  15   5       1323.85       1287.16        22.76 o                         
   1  15   5        415.72        407.07         9.65 o                         
   2  15   5       5871.80       6086.81       106.85 o                         
   3  15   5         25.46         28.31         4.53 o                         
   4  15   5        167.08        160.00         6.92 o                         
   5  15   5          5.79         13.44         6.68 o                         
   6  15   5        213.55        212.77        11.97 o                         
   7  15   5          3.36         13.67         9.36 o                         
   8  15   5         75.00        105.75        11.44 o                         
  -9  16   5        134.37        139.86         6.81 o                         
  -8  16   5         66.69         57.91         5.53 o                         
  -7  16   5        125.33        150.54         6.81 o                         
  -6  16   5        219.70        216.70         7.70 o                         
  -5  16   5        184.67        161.41         6.90 o                         
  -4  16   5        178.56        173.26         8.46 o                         
  -3  16   5          0.02         -4.30         4.47 o                         
  -2  16   5        152.76        154.27         5.18 o                         
  -1  16   5        956.39        955.72        18.56 o                         
   0  16   5        534.49        517.06        10.32 o                         
   1  16   5       2044.41       2093.65        40.20 o                         
   2  16   5        509.26        523.78        11.13 o                         
   3  16   5         43.16         55.01         5.14 o                         
   4  16   5        465.30        466.59        13.03 o                         
   5  16   5          5.88          3.77         7.88 o                         
   6  16   5        241.85        231.24        11.66 o                         
   7  16   5         51.87         67.07        13.70 o                         
   8  16   5          0.24         34.53        17.47 o                         
  -9  17   5         65.34         53.37         5.72 o                         
  -8  17   5          4.01          6.99         5.30 o                         
  -7  17   5         18.47         12.12         4.52 o                         
  -6  17   5          5.73         -2.44         4.10 o                         
  -5  17   5         74.76         74.55         5.76 o                         
  -4  17   5        168.71        198.67         7.65 o                         
  -3  17   5        154.72        177.24         7.03 o                         
  -2  17   5         56.56         59.95         4.19 o                         
  -1  17   5        398.75        448.18        10.05 o                         
   0  17   5          8.61         16.81         3.01 o                         
   1  17   5        323.75        305.35         7.47 o                         
   2  17   5        112.23        132.37         5.26 o                         
   3  17   5         25.05         18.90         4.29 o                         
   4  17   5        210.60        190.75         9.54 o                         
   5  17   5         22.09         11.77         5.80 o                         
   6  17   5         67.56         58.05         9.68 o                         
   7  17   5          6.66          1.49        10.18 o                         
   8  17   5          2.29          6.97        16.00 o                         
  -9  18   5          5.29         10.47         5.86 o                         
  -8  18   5          3.03          0.80         6.07 o                         
  -7  18   5         17.56         22.29         4.95 o                         
  -6  18   5         18.14         22.99         4.01 o                         
  -5  18   5        148.94        144.14         7.28 o                         
  -4  18   5         25.65         27.68         5.45 o                         
  -3  18   5        398.87        395.26        11.09 o                         
  -2  18   5          4.33          1.88         3.60 o                         
  -1  18   5        410.78        366.12         9.12 o                         
   0  18   5        344.13        360.33         8.08 o                         
   1  18   5          0.57         -1.47         3.49 o                         
   2  18   5        124.65        119.59         4.93 o                         
   3  18   5        175.98        178.06         7.38 o                         
   4  18   5        257.91        231.15         8.42 o                         
   5  18   5          3.64          6.15         5.86 o                         
   6  18   5          0.34         -8.59         9.41 o                         
   7  18   5          2.98         -7.18        11.33 o                         
   8  18   5         20.87         29.24        12.35 o                         
  -8  19   5          3.31         11.03         5.98 o                         
  -7  19   5          7.82          7.84         4.89 o                         
  -6  19   5          0.02          2.41         6.24 o                         
  -5  19   5        298.99        268.09        10.28 o                         
  -4  19   5          1.50         -0.66         5.45 o                         
  -3  19   5          3.47         13.13         5.78 o                         
  -2  19   5        141.70        109.98         5.00 o                         
  -1  19   5       1130.01       1006.62        23.04 o                         
   0  19   5        171.87        155.57         6.07 o                         
   1  19   5          9.99          4.04         3.64 o                         
   2  19   5        154.35        151.22         5.68 o                         
   3  19   5          0.14         -4.57         4.57 o                         
   4  19   5         45.79         35.74         5.55 o                         
   5  19   5         25.98         26.24         8.47 o                         
   6  19   5        149.23        155.97        11.89 o                         
   7  19   5         30.14         39.41        11.98 o                         
   8  19   5         84.69         92.41        13.56 o                         
  -8  20   5         94.75        103.22         7.42 o                         
  -7  20   5        109.15        118.27         6.16 o                         
  -6  20   5         13.62         19.90         6.84 o                         
  -5  20   5        255.56        241.86         9.89 o                         
  -4  20   5        267.55        243.85         9.54 o                         
  -3  20   5         52.26         46.12         5.77 o                         
  -2  20   5        364.70        342.64         9.48 o                         
  -1  20   5         82.01         93.87         5.58 o                         
   0  20   5         29.56         18.69         4.51 o                         
   1  20   5        433.94        421.39         9.48 o                         
   2  20   5        240.02        207.76         6.46 o                         
   3  20   5        307.40        267.48         9.87 o                         
   4  20   5         66.86         72.76         7.56 o                         
   5  20   5        107.58        101.76        10.74 o                         
   6  20   5         70.65         81.76        10.43 o                         
   7  20   5          5.74         -1.20        10.85 o                         
  -8  21   5         13.12          6.62         7.09 o                         
  -7  21   5          7.57          7.83         4.83 o                         
  -6  21   5          1.66         -2.89         7.54 o                         
  -5  21   5        154.54        153.64         9.65 o                         
  -4  21   5        176.35        174.10         8.34 o                         
  -3  21   5        432.35        423.20        13.72 o                         
  -2  21   5        943.74        880.07        21.39 o                         
  -1  21   5        164.02        148.34         6.60 o                         
   0  21   5        186.20        194.94         6.61 o                         
   1  21   5        289.71        267.55         7.42 o                         
   2  21   5          1.41         -5.46         5.46 o                         
   3  21   5         67.66         63.25         5.93 o                         
   4  21   5          8.29          7.53         6.74 o                         
   5  21   5         49.53         49.97        10.41 o                         
   6  21   5          0.80          1.84        11.76 o                         
   7  21   5         93.71        109.64        14.17 o                         
  -8  22   5        110.98        127.68         8.14 o                         
  -7  22   5        113.84        124.49         8.09 o                         
  -6  22   5        219.16        248.87        10.47 o                         
  -5  22   5         56.42         46.64         7.07 o                         
  -4  22   5        127.14        150.00         8.62 o                         
  -3  22   5          8.80          9.71         6.87 o                         
  -2  22   5         69.51         72.39         6.63 o                         
  -1  22   5          5.83          3.03         4.54 o                         
   0  22   5         15.88         10.84         4.10 o                         
   1  22   5         80.99         91.49         4.71 o                         
   2  22   5        744.07        695.31        16.88 o                         
   3  22   5        381.30        384.51        13.09 o                         
   4  22   5         55.49         58.79         6.17 o                         
   5  22   5        141.42        147.74        14.11 o                         
   6  22   5          3.09          0.44        13.41 o                         
   7  22   5         43.77         22.34        12.66 o                         
  -8  23   5          1.34         11.65         7.57 o                         
  -7  23   5          9.44         15.04         7.66 o                         
  -6  23   5          4.99         10.39         8.02 o                         
  -5  23   5         68.07         71.30         8.45 o                         
  -4  23   5        542.68        547.64        18.93 o                         
  -3  23   5        180.55        175.35        10.55 o                         
  -2  23   5        341.03        349.65        10.28 o                         
  -1  23   5        199.50        216.73         8.65 o                         
   0  23   5        179.34        191.96         7.24 o                         
   1  23   5        114.99        151.08         6.11 o                         
   2  23   5          5.96         -3.12         5.10 o                         
   3  23   5         34.96         25.94         6.30 o                         
   4  23   5         25.89         22.18         6.20 o                         
   5  23   5         27.41         30.68        10.53 o                         
   6  23   5          4.92         -6.91        12.21 o                         
   7  23   5         88.89        128.58        22.84 o                         
  -7  24   5        126.00        124.53         9.13 o                         
  -6  24   5         21.57         34.68         7.41 o                         
  -5  24   5          4.65         -4.35         7.41 o                         
  -4  24   5          0.47          6.47         8.18 o                         
  -3  24   5         45.74         53.75         7.67 o                         
  -2  24   5        104.38         94.31         5.40 o                         
  -1  24   5        141.70        138.00         7.44 o                         
   0  24   5        543.76        547.34        13.66 o                         
   1  24   5          3.26          0.21         4.14 o                         
   2  24   5         46.46         53.29         6.03 o                         
   3  24   5         50.18         56.51         6.19 o                         
   4  24   5         63.61         78.66         6.33 o                         
   5  24   5         33.92         31.19        10.63 o                         
   6  24   5         85.00         94.32        14.32 o                         
  -7  25   5          5.13         -6.90         8.44 o                         
  -6  25   5         71.49         73.58         8.34 o                         
  -5  25   5        139.00        158.42        10.17 o                         
  -4  25   5          5.47          7.33         7.55 o                         
  -3  25   5        251.03        254.82        12.10 o                         
  -2  25   5        110.98        118.07         7.11 o                         
  -1  25   5          1.60          5.09         7.37 o                         
   0  25   5         50.41         62.88         6.31 o                         
   1  25   5         36.88         36.96         5.03 o                         
   2  25   5        177.67        186.28         8.58 o                         
   3  25   5          4.43         -1.20         6.23 o                         
   4  25   5         29.54         33.25         7.38 o                         
   5  25   5         11.62         25.17        11.12 o                         
   6  25   5         16.80         33.82        15.80 o                         
  -7  26   5          0.12         -8.10         8.10 o                         
  -6  26   5          0.00          3.18         9.38 o                         
  -5  26   5         12.45          2.40         8.49 o                         
  -4  26   5          5.17          7.11         9.27 o                         
  -3  26   5         89.97         84.40        10.26 o                         
  -2  26   5          4.15          6.04         7.88 o                         
  -1  26   5          8.18         17.13         6.47 o                         
   0  26   5         18.25         25.84         6.22 o                         
   1  26   5         76.33         73.86         5.34 o                         
   2  26   5         49.36         66.29         7.43 o                         
   3  26   5          0.73          1.37         6.24 o                         
   4  26   5         25.73         36.42         6.56 o                         
   5  26   5         34.78         47.43        12.24 o                         
   6  26   5         61.65         67.86        17.38 o                         
  -6  27   5          8.04         11.50         9.29 o                         
  -5  27   5          0.24          0.91         8.30 o                         
  -4  27   5          0.15         12.66        11.83 o                         
  -3  27   5         11.54         25.32         8.99 o                         
  -2  27   5         13.83          8.41         9.28 o                         
  -1  27   5         14.38         18.71         6.70 o                         
   0  27   5         23.62         16.81         7.05 o                         
   1  27   5         48.87         46.74         6.16 o                         
   2  27   5          0.96          7.90         7.29 o                         
   3  27   5          8.74          5.69         7.74 o                         
   4  27   5          6.63          3.27         5.87 o                         
   5  27   5          0.07         18.89        11.95 o                         
  -6  28   5          3.75          8.47         9.90 o                         
  -5  28   5         24.94         20.40        11.60 o                         
  -4  28   5         17.95         17.96         9.77 o                         
  -3  28   5         10.87         27.09        10.63 o                         
  -2  28   5          0.86         -7.50         8.75 o                         
  -1  28   5          3.37         -2.65         6.91 o                         
   0  28   5          4.92         -2.47         6.73 o                         
   1  28   5         55.78         59.95         7.15 o                         
   2  28   5          0.86          6.52         8.19 o                         
   3  28   5          0.66          0.96         6.48 o                         
   4  28   5         81.73         78.34         9.00 o                         
   5  28   5          1.29        -10.85        13.65 o                         
  -6  29   5          4.86          3.76        12.52 o                         
  -5  29   5         40.32         48.29        11.15 o                         
  -4  29   5         32.64         21.12        11.08 o                         
  -3  29   5        124.84        130.40        11.99 o                         
  -2  29   5          2.76         -9.60         9.60 o                         
  -1  29   5         73.09         70.79         8.06 o                         
   0  29   5        112.04        110.09         8.69 o                         
   1  29   5          1.43          3.72         7.47 o                         
   2  29   5         92.18        106.35         8.10 o                         
   3  29   5          4.86          3.98         6.49 o                         
   4  29   5          0.70         -2.51         9.32 o                         
   5  29   5          3.54         16.10        13.97 o                         
  -5  30   5         61.43         86.36        15.16 o                         
  -4  30   5         21.11         14.59        11.76 o                         
  -3  30   5          0.45          2.96        11.05 o                         
  -2  30   5         21.21         27.17        10.69 o                         
  -1  30   5         21.61         32.92         8.54 o                         
   0  30   5          0.40         -2.02         7.23 o                         
   1  30   5         56.65         64.75         8.20 o                         
   2  30   5        145.78        140.04         8.33 o                         
   3  30   5          3.46          6.71         6.86 o                         
   4  30   5        140.77        160.22        12.99 o                         
  -4  31   5         47.98         55.40        13.65 o                         
  -3  31   5         31.71         54.74        12.44 o                         
  -2  31   5         83.53         83.54        11.78 o                         
  -1  31   5         66.36         63.16         9.03 o                         
   0  31   5         18.34         26.80         8.56 o                         
   1  31   5         43.37         50.51         8.07 o                         
   2  31   5         14.59         17.69         7.66 o                         
   3  31   5          9.45          4.17        10.76 o                         
   4  31   5          3.24         13.06        10.06 o                         
  -4  32   5          5.81         12.89        15.14 o                         
  -3  32   5         50.65         71.30        15.39 o                         
  -2  32   5         30.76         33.64        11.34 o                         
  -1  32   5          7.85          9.16         8.66 o                         
   0  32   5         65.34         74.20         8.87 o                         
   1  32   5         10.08         13.80         8.59 o                         
   2  32   5         29.85         30.09         8.54 o                         
   3  32   5         89.68         91.85         9.89 o                         
  -3  33   5          6.69         11.46        12.89 o                         
  -2  33   5         37.77         32.11        12.34 o                         
  -1  33   5         50.72         72.26         9.45 o                         
   0  33   5          0.57         -8.14         8.78 o                         
   1  33   5        107.26        132.72         8.70 o                         
   2  33   5         13.66          8.10         7.50 o                         
  -2  34   5          3.75         15.56        12.26 o                         
  -1  34   5          0.98         10.63        11.62 o                         
   0  34   5         78.58        100.54        12.47 o                         
   1  34   5          0.90          7.78         6.68 o                         
 -10   0   6        170.73        167.84        18.76 o                         
  -9   0   6        293.13        309.86        25.87 o                         
  -8   0   6         79.28         59.06        12.46 o                         
  -7   0   6       1525.41       1446.70        53.82 o                         
  -6   0   6         12.13          4.67         8.59 o                         
  -5   0   6        572.27        515.53        16.85 o                         
  -4   0   6        600.23        555.95        19.75 o                         
  -3   0   6        172.79        202.93         7.68 o                         
  -2   0   6       1296.69       1527.07        41.67 o                         
  -1   0   6        484.78        523.63        15.52 o                         
   0   0   6       1592.95       1624.83        41.27 o                         
   1   0   6        857.35        894.52        23.78 o                         
   2   0   6       1355.60       1369.48        35.14 o                         
   3   0   6        399.00        365.80        12.43 o                         
   4   0   6       2403.16       2555.93        74.60 o                         
   5   0   6        392.75        393.84        16.06 o                         
   6   0   6        611.58        592.93        18.37 o                         
   7   0   6         54.44         61.22        10.46 o                         
   8   0   6          2.73         -9.20         9.20 o                         
   9   0   6          3.43         13.83        24.77 o                         
 -10   1   6          6.76         -0.45        19.11 o                         
  -9   1   6          2.34          2.57         9.27 o                         
  -8   1   6        102.97        118.32         8.88 o                         
  -7   1   6         72.60        101.52         7.68 o                         
  -6   1   6       1050.12       1072.03        28.65 o                         
  -5   1   6       1212.35       1208.71        32.55 o                         
  -4   1   6        751.09        782.19        20.41 o                         
  -3   1   6       2056.99       2096.89        37.23 o                         
  -2   1   6       1392.10       1424.18        25.59 o                         
  -1   1   6       1160.36       1216.94        23.64 o                         
   0   1   6        376.69        365.72         7.86 o                         
   1   1   6          5.09         10.97         3.37 o                         
   2   1   6        482.43        521.90        11.33 o                         
   3   1   6        103.93         96.62         4.97 o                         
   4   1   6          2.95          4.19         4.06 o                         
   5   1   6        149.31        139.98         5.68 o                         
   6   1   6        556.22        537.37        14.06 o                         
   7   1   6          3.70          6.42         6.11 o                         
   8   1   6        152.77        167.47         9.56 o                         
   9   1   6         17.12         27.48        11.27 o                         
 -10   2   6         35.61         30.97        12.77 o                         
  -9   2   6        199.06        206.20        11.42 o                         
  -8   2   6        167.98        149.78         8.77 o                         
  -7   2   6         67.77         68.69         6.91 o                         
  -6   2   6        195.04        195.82        11.58 o                         
  -5   2   6         47.83         41.79         4.75 o                         
  -4   2   6         67.26         86.94         6.74 o                         
  -3   2   6         72.46         91.03         3.37 o                         
  -2   2   6          6.41          6.03         2.77 o                         
  -1   2   6        103.24        100.48         3.92 o                         
   0   2   6       2585.18       2802.71        52.88 o                         
   1   2   6        933.24        997.72        19.83 o                         
   2   2   6       1199.83       1227.91        26.13 o                         
   3   2   6        122.04        113.26         5.10 o                         
   4   2   6        100.05        108.83         5.17 o                         
   5   2   6        663.39        691.16        16.45 o                         
   6   2   6          1.05          3.94         5.39 o                         
   7   2   6         26.36         27.51         5.42 o                         
   8   2   6          4.93          6.11         7.27 o                         
   9   2   6          4.53         13.19         9.05 o                         
 -10   3   6         16.69         15.61        12.81 o                         
  -9   3   6        107.56        152.34        13.57 o                         
  -8   3   6          0.85          6.39         7.30 o                         
  -7   3   6          1.10          1.60         6.38 o                         
  -6   3   6         74.58         74.72         5.34 o                         
  -5   3   6         49.22         39.66         5.93 o                         
  -4   3   6       1824.36       1944.55        40.23 o                         
  -3   3   6        244.70        264.53         6.09 o                         
  -2   3   6         18.10         19.63         3.20 o                         
  -1   3   6         40.46         28.01         3.16 o                         
   0   3   6        113.05        115.70         4.28 o                         
   1   3   6       1919.16       2082.01        39.68 o                         
   2   3   6        577.52        626.52        13.72 o                         
   3   3   6          6.25          8.42         4.12 o                         
   4   3   6         90.65         71.66         4.71 o                         
   5   3   6          1.29         -5.74         5.74 o                         
   6   3   6          0.93         -3.04         5.54 o                         
   7   3   6        229.78        225.30         9.05 o                         
   8   3   6         12.88          4.80         5.51 o                         
   9   3   6         17.30         30.03         9.64 o                         
 -10   4   6          7.00         12.02        11.65 o                         
  -9   4   6         35.83         42.28         8.44 o                         
  -8   4   6         26.88         31.23         8.68 o                         
  -7   4   6          1.51          9.86         6.74 o                         
  -6   4   6        173.05        179.18         7.26 o                         
  -5   4   6       1377.54       1399.91        34.09 o                         
  -4   4   6         30.86         25.11         3.71 o                         
  -3   4   6        202.81        200.08         4.91 o                         
  -2   4   6        467.97        485.77        10.04 o                         
  -1   4   6        349.03        369.63         8.14 o                         
   0   4   6        173.94        190.74         5.48 o                         
   1   4   6         39.16         44.61         3.96 o                         
   2   4   6        440.05        456.18        10.66 o                         
   3   4   6       1630.69       1702.48        34.14 o                         
   4   4   6          5.37          4.23         3.61 o                         
   5   4   6          3.97          4.12         5.57 o                         
   6   4   6         11.34         -2.42         6.23 o                         
   7   4   6          0.88          2.19         6.00 o                         
   8   4   6          0.57         -6.23         6.23 o                         
   9   4   6          0.39         -5.37         6.18 o                         
 -10   5   6          1.86          0.00        10.30 o                         
  -9   5   6          4.73         11.15         9.16 o                         
  -8   5   6         24.15         27.82         7.70 o                         
  -7   5   6          7.91         13.05         6.61 o                         
  -6   5   6        132.76        133.45         6.23 o                         
  -5   5   6        291.91        279.85         9.38 o                         
  -4   5   6         18.03         15.21         4.09 o                         
  -3   5   6        418.84        422.60         8.69 o                         
  -2   5   6         46.11         27.19         2.92 o                         
  -1   5   6          1.56          1.63         3.12 o                         
   0   5   6          3.91          3.15         3.30 o                         
   1   5   6        227.87        208.14         6.19 o                         
   2   5   6         97.60        107.30         4.93 o                         
   3   5   6        197.98        213.01         7.18 o                         
   4   5   6         76.88         64.89         3.85 o                         
   5   5   6         20.80         19.41         5.85 o                         
   6   5   6         44.59         52.24         6.15 o                         
   7   5   6         42.74         42.19         6.76 o                         
   8   5   6          0.83         -8.50         8.50 o                         
   9   5   6          0.23          7.99        12.40 o                         
 -10   6   6         14.25          5.29        11.25 o                         
  -9   6   6         26.76         12.81        11.11 o                         
  -8   6   6        145.60        152.45        12.84 o                         
  -7   6   6          5.53         -3.39         4.46 o                         
  -6   6   6        198.41        184.41         8.64 o                         
  -5   6   6         66.96         54.22         5.61 o                         
  -4   6   6        268.10        290.14         8.13 o                         
  -3   6   6         21.85         27.80         3.01 o                         
  -2   6   6        297.93        295.77         6.56 o                         
  -1   6   6          7.64          9.18         3.24 o                         
   0   6   6        771.89        805.16        16.19 o                         
   1   6   6        188.57        176.91         5.71 o                         
   2   6   6        321.23        294.25         7.90 o                         
   3   6   6       2436.88       2548.75        54.89 o                         
   4   6   6        215.76        224.59         7.91 o                         
   5   6   6        102.58         96.13         6.79 o                         
   6   6   6          2.01         10.13         5.98 o                         
   7   6   6         83.42         74.17         7.31 o                         
   8   6   6         22.21         16.76        11.09 o                         
  -9   7   6         23.36         25.44         8.62 o                         
  -8   7   6         21.03         39.45         8.16 o                         
  -7   7   6         30.52         40.99         5.28 o                         
  -6   7   6        300.01        310.65         9.98 o                         
  -5   7   6         44.94         53.50         5.06 o                         
  -4   7   6       2189.86       2159.24        44.55 o                         
  -3   7   6        665.48        677.41        12.93 o                         
  -2   7   6        447.40        435.03         9.05 o                         
  -1   7   6       1517.90       1509.40        29.07 o                         
   0   7   6        619.12        692.37        15.42 o                         
   1   7   6       1324.05       1395.68        28.18 o                         
   2   7   6        489.19        482.80        11.26 o                         
   3   7   6         59.51         60.44         4.62 o                         
   4   7   6          8.33         14.44         4.83 o                         
   5   7   6        397.71        405.08        13.91 o                         
   6   7   6         51.68         53.86         6.58 o                         
   7   7   6        363.63        353.03        12.82 o                         
   8   7   6          1.57         -1.07         8.06 o                         
  -9   8   6         25.73         26.17        11.36 o                         
  -8   8   6        421.90        424.33        16.71 o                         
  -7   8   6        102.27         86.69         8.12 o                         
  -6   8   6        186.61        167.68         8.51 o                         
  -5   8   6         41.00         41.07         5.09 o                         
  -4   8   6        144.12        157.15         5.02 o                         
  -3   8   6         83.19         71.48         3.68 o                         
  -2   8   6        133.19        135.21         4.84 o                         
  -1   8   6        246.41        219.04         6.22 o                         
   0   8   6       1069.02       1112.22        22.68 o                         
   1   8   6       1519.05       1541.38        30.96 o                         
   2   8   6        265.09        240.85         6.97 o                         
   3   8   6        798.64        846.70        18.06 o                         
   4   8   6        539.44        527.91        13.98 o                         
   5   8   6        315.65        299.73        10.18 o                         
   6   8   6          8.13          0.48         7.57 o                         
   7   8   6          8.80          3.25         7.56 o                         
   8   8   6         48.03         44.36        13.73 o                         
  -9   9   6          0.11         -0.43         7.90 o                         
  -8   9   6         80.98        100.19         7.65 o                         
  -7   9   6        224.80        245.87         9.52 o                         
  -6   9   6        298.39        330.00        11.02 o                         
  -5   9   6         62.98         67.36         4.63 o                         
  -4   9   6       1130.61       1112.51        21.99 o                         
  -3   9   6       1176.04       1159.54        20.61 o                         
  -2   9   6       1371.45       1394.10        30.93 o                         
  -1   9   6        431.48        448.16         9.57 o                         
   0   9   6        926.46        913.56        18.27 o                         
   1   9   6          1.72          1.68         3.88 o                         
   2   9   6        490.05        498.64        11.71 o                         
   3   9   6        738.48        699.30        15.96 o                         
   4   9   6          2.14          0.59         5.20 o                         
   5   9   6        138.02        121.41         6.60 o                         
   6   9   6        192.21        203.32        10.03 o                         
   7   9   6        135.93        124.60         6.98 o                         
   8   9   6         45.77         39.27         9.73 o                         
  -9  10   6         94.06         95.83         8.94 o                         
  -8  10   6         31.30         28.81         6.08 o                         
  -7  10   6        653.80        661.33        18.48 o                         
  -6  10   6        173.63        167.25         7.61 o                         
  -5  10   6         63.89         52.75         4.09 o                         
  -4  10   6         43.08         31.15         3.60 o                         
  -3  10   6       1077.52       1107.61        20.79 o                         
  -2  10   6        471.92        476.06        10.64 o                         
  -1  10   6       1132.17       1172.91        21.56 o                         
   0  10   6        146.01        150.39         6.21 o                         
   1  10   6         11.11         13.02         4.14 o                         
   2  10   6       3617.43       3708.03        79.02 o                         
   3  10   6         45.45         48.35         4.47 o                         
   4  10   6        459.44        460.96        12.50 o                         
   5  10   6          2.00         11.16         5.26 o                         
   6  10   6        147.35        125.23         7.56 o                         
   7  10   6          1.54          3.76         8.46 o                         
   8  10   6          0.00        -10.02        10.02 o                         
  -9  11   6         20.31         17.66         7.56 o                         
  -8  11   6         64.29         76.09         7.36 o                         
  -7  11   6         26.43         33.68         4.77 o                         
  -6  11   6         41.88         47.96         4.90 o                         
  -5  11   6       1044.99       1132.78        25.24 o                         
  -4  11   6         55.85         64.86         4.50 o                         
  -3  11   6        389.34        399.48         8.94 o                         
  -2  11   6       1503.43       1592.45        29.85 o                         
  -1  11   6        267.98        273.27         6.68 o                         
   0  11   6       1107.60       1161.37        23.81 o                         
   1  11   6       1093.51       1129.95        23.24 o                         
   2  11   6         52.25         48.16         4.58 o                         
   3  11   6         98.21        103.33         5.09 o                         
   4  11   6         90.14         94.55         6.63 o                         
   5  11   6         24.41         31.96         8.18 o                         
   6  11   6        187.08        186.96         9.65 o                         
   7  11   6          8.40         24.34         9.76 o                         
   8  11   6        173.62        205.13        13.82 o                         
  -9  12   6         32.57         19.02         7.49 o                         
  -8  12   6        138.34        138.36         8.01 o                         
  -7  12   6          3.30         -0.07         4.84 o                         
  -6  12   6         17.08          8.16         4.46 o                         
  -5  12   6         28.42         30.95         3.64 o                         
  -4  12   6         91.83         95.79         5.04 o                         
  -3  12   6        474.86        476.97        10.36 o                         
  -2  12   6        104.33        110.14         4.63 o                         
  -1  12   6         45.43         76.25         4.44 o                         
   0  12   6          5.26          3.37         3.55 o                         
   1  12   6         48.96         69.18         4.31 o                         
   2  12   6       1779.47       1819.01        37.97 o                         
   3  12   6         36.89         23.01         4.03 o                         
   4  12   6          1.18          3.95         5.59 o                         
   5  12   6        100.92        109.68         7.13 o                         
   6  12   6          3.30          9.03         6.71 o                         
   7  12   6          2.89          5.75         9.33 o                         
   8  12   6          0.09         14.91        13.42 o                         
  -9  13   6         41.73         38.35         5.70 o                         
  -8  13   6          8.50          6.90         5.00 o                         
  -7  13   6         22.17         15.71         5.42 o                         
  -6  13   6         94.24        109.76         5.55 o                         
  -5  13   6        336.81        295.31         9.10 o                         
  -4  13   6        874.13        924.54        21.28 o                         
  -3  13   6          6.47          1.27         3.37 o                         
  -2  13   6         56.34         29.43         4.00 o                         
  -1  13   6        287.66        337.01         8.34 o                         
   0  13   6       1206.95       1123.42        20.84 o                         
   1  13   6         42.33         48.71         4.72 o                         
   2  13   6          6.35          2.09         4.52 o                         
   3  13   6         39.17         41.46         4.76 o                         
   4  13   6         37.66         23.12         6.66 o                         
   5  13   6          0.14          0.44         6.52 o                         
   6  13   6          7.34         18.51         6.05 o                         
   7  13   6          1.40         19.32        11.00 o                         
   8  13   6         13.32          4.63        13.83 o                         
  -9  14   6         36.05         56.43         8.20 o                         
  -8  14   6          3.97          2.46         5.31 o                         
  -7  14   6         43.01         47.01         5.48 o                         
  -6  14   6         13.92         10.35         4.08 o                         
  -5  14   6        348.34        337.20        10.40 o                         
  -4  14   6        136.76        131.38         6.15 o                         
  -3  14   6        314.08        314.44         9.15 o                         
  -2  14   6        495.80        510.50        11.09 o                         
  -1  14   6        439.68        408.83        11.28 o                         
   0  14   6        327.41        338.43         7.99 o                         
   1  14   6         72.23         53.12         4.35 o                         
   2  14   6        146.72        123.16         5.41 o                         
   3  14   6          0.17          4.10         3.81 o                         
   4  14   6         27.66         17.15         6.68 o                         
   5  14   6          0.30          9.38         7.80 o                         
   6  14   6          9.91         16.11         5.73 o                         
   7  14   6          0.02          8.01         9.60 o                         
   8  14   6         25.35         16.66        12.95 o                         
  -9  15   6          1.02          6.13         5.53 o                         
  -8  15   6          2.30          7.69         5.87 o                         
  -7  15   6          9.50          4.23         5.53 o                         
  -6  15   6          0.57         -0.04         3.76 o                         
  -5  15   6         54.35         44.35         5.29 o                         
  -4  15   6         52.53         38.05         5.57 o                         
  -3  15   6        941.04        944.91        20.91 o                         
  -2  15   6        123.83        100.68         4.83 o                         
  -1  15   6        152.80        132.99         5.39 o                         
   0  15   6         46.97         52.50         4.32 o                         
   1  15   6         18.68         20.88         3.96 o                         
   2  15   6         34.76         32.18         4.32 o                         
   3  15   6          1.77         -0.16         4.45 o                         
   4  15   6         50.91         59.42         6.39 o                         
   5  15   6         28.93         16.80         8.04 o                         
   6  15   6         32.39         24.89         4.94 o                         
   7  15   6         10.36         13.18        13.22 o                         
   8  15   6          7.48         23.76        12.92 o                         
  -8  16   6        160.71        157.91         7.84 o                         
  -7  16   6         67.25         62.36         5.50 o                         
  -6  16   6        174.09        164.57         9.51 o                         
  -5  16   6          1.18          3.40         6.60 o                         
  -4  16   6          1.42         -5.30         5.30 o                         
  -3  16   6         26.23         14.31         5.24 o                         
  -2  16   6        607.49        539.81        12.17 o                         
  -1  16   6         15.47          4.72         4.04 o                         
   0  16   6         27.19         27.33         2.94 o                         
   1  16   6       1150.63       1089.36        21.89 o                         
   2  16   6         73.72         83.53         5.28 o                         
   3  16   6        612.78        560.58        14.89 o                         
   4  16   6         52.86         54.48         7.07 o                         
   5  16   6          6.52         20.13         6.89 o                         
   6  16   6          0.46         -4.62        11.42 o                         
   7  16   6          3.05          9.67        11.50 o                         
  -8  17   6          2.39          8.08         6.50 o                         
  -7  17   6          4.74         12.91         4.82 o                         
  -6  17   6        134.40        151.12         8.56 o                         
  -5  17   6        231.20        227.56        13.40 o                         
  -4  17   6        532.13        507.60        14.10 o                         
  -3  17   6          8.10         14.09         5.28 o                         
  -2  17   6       1400.84       1367.53        29.25 o                         
  -1  17   6        799.00        771.51        16.31 o                         
   0  17   6        184.35        175.85         7.49 o                         
   1  17   6         40.31         52.11         4.74 o                         
   2  17   6        263.08        241.46         9.62 o                         
   3  17   6         85.55         75.75         6.85 o                         
   4  17   6          5.47          1.96         5.88 o                         
   5  17   6        162.77        161.36        10.83 o                         
   6  17   6         12.79          7.54        10.79 o                         
   7  17   6        128.89        130.17        14.75 o                         
  -8  18   6        133.51        156.53        10.00 o                         
  -7  18   6        139.83        131.55        15.21 o                         
  -6  18   6        120.37        130.23         8.17 o                         
  -5  18   6          2.31          1.77         5.96 o                         
  -4  18   6          5.35          1.68         5.84 o                         
  -3  18   6         11.68         12.68         5.29 o                         
  -2  18   6        439.55        412.20        10.89 o                         
  -1  18   6          9.52         13.28         4.81 o                         
   0  18   6        507.36        515.81        12.52 o                         
   1  18   6        120.18        119.10         5.50 o                         
   2  18   6        945.76        865.55        24.72 o                         
   3  18   6        101.27        116.46         7.06 o                         
   4  18   6          5.49         10.52         6.48 o                         
   5  18   6        133.29        135.17         9.05 o                         
   6  18   6         24.51         12.97        10.31 o                         
   7  18   6          0.55         -3.26        15.88 o                         
  -8  19   6         44.58         54.13         7.84 o                         
  -7  19   6        111.25        110.68         7.73 o                         
  -6  19   6         76.41         78.25         7.10 o                         
  -5  19   6        112.12        118.37         7.59 o                         
  -4  19   6        625.48        669.87        18.60 o                         
  -3  19   6        368.78        352.44        12.60 o                         
  -2  19   6         65.17         61.66         5.38 o                         
  -1  19   6          8.60         16.85         5.06 o                         
   0  19   6        419.74        405.11        12.02 o                         
   1  19   6         22.56         30.72         4.34 o                         
   2  19   6         10.60         10.51         4.85 o                         
   3  19   6          2.70          4.36         7.61 o                         
   4  19   6         69.30         75.85         8.37 o                         
   5  19   6         12.42         18.02        10.40 o                         
   6  19   6         60.92         48.88        11.70 o                         
   7  19   6         38.18         86.42        19.86 o                         
  -8  20   6          0.78          2.48         8.72 o                         
  -7  20   6        104.82        126.42         8.55 o                         
  -6  20   6         10.80         13.06         7.33 o                         
  -5  20   6         27.79         32.05         7.83 o                         
  -4  20   6          0.70          5.84         6.83 o                         
  -3  20   6         67.61         72.85         6.96 o                         
  -2  20   6         47.12         32.00         5.34 o                         
  -1  20   6        314.87        320.83        10.01 o                         
   0  20   6        148.02        154.67         6.93 o                         
   1  20   6         38.98         45.51         5.79 o                         
   2  20   6        288.78        325.06         9.61 o                         
   3  20   6          2.90          5.51         5.24 o                         
   4  20   6        408.10        384.77        16.71 o                         
   5  20   6         22.49         14.29         9.93 o                         
   6  20   6         20.79         31.08        11.64 o                         
   7  20   6         15.27         19.62        13.37 o                         
  -7  21   6         43.16         35.86         7.63 o                         
  -6  21   6         25.01         12.09         7.53 o                         
  -5  21   6        104.58        134.43         8.72 o                         
  -4  21   6         10.44          5.90         7.05 o                         
  -3  21   6        289.56        349.83        12.15 o                         
  -2  21   6        224.94        208.58         7.69 o                         
  -1  21   6          0.92          5.89         5.65 o                         
   0  21   6         80.14         92.23         5.88 o                         
   1  21   6         24.12         15.63         4.12 o                         
   2  21   6         59.59         53.75         5.63 o                         
   3  21   6          3.32          6.42         6.33 o                         
   4  21   6         10.42         -0.51         6.99 o                         
   5  21   6          1.19          4.36         7.26 o                         
   6  21   6        157.35        179.52        14.44 o                         
  -7  22   6          0.08          1.42         7.73 o                         
  -6  22   6         11.79         21.97         7.88 o                         
  -5  22   6         27.32         22.40         7.50 o                         
  -4  22   6          0.23          4.39         7.40 o                         
  -3  22   6        129.10        130.65         8.12 o                         
  -2  22   6          6.29         -0.46         5.45 o                         
  -1  22   6          0.34          4.32         5.58 o                         
   0  22   6          6.29          2.20         6.87 o                         
   1  22   6         14.46         18.71         4.83 o                         
   2  22   6        208.36        224.22         7.91 o                         
   3  22   6         10.05          2.28         5.66 o                         
   4  22   6          2.42         12.13         9.41 o                         
   5  22   6          9.88          1.26         6.77 o                         
   6  22   6          0.47         15.74        14.38 o                         
  -7  23   6          3.36         18.51         9.15 o                         
  -6  23   6         38.00         38.06        10.27 o                         
  -5  23   6         60.50         58.82         8.22 o                         
  -4  23   6          1.20          2.07         7.55 o                         
  -3  23   6        101.13         81.62         8.81 o                         
  -2  23   6          9.04          6.40         5.07 o                         
  -1  23   6          0.77         12.01         5.62 o                         
   0  23   6         39.32         37.80         6.59 o                         
   1  23   6          3.36          5.33         5.56 o                         
   2  23   6         56.80         47.13         5.54 o                         
   3  23   6         11.21          7.60         5.69 o                         
   4  23   6         44.23         48.27         7.21 o                         
   5  23   6          1.60          0.46        12.46 o                         
   6  23   6          0.14          1.97        14.00 o                         
  -7  24   6        182.49        202.81        12.18 o                         
  -6  24   6          2.65          3.80         9.24 o                         
  -5  24   6         12.33          4.51         9.27 o                         
  -4  24   6        100.39        113.90        10.08 o                         
  -3  24   6          4.83          3.03         8.08 o                         
  -2  24   6         11.38         18.16         5.30 o                         
  -1  24   6        139.07        129.00         7.14 o                         
   0  24   6         11.20         14.38         6.52 o                         
   1  24   6        124.87        111.36         5.52 o                         
   2  24   6         41.15         38.37         5.71 o                         
   3  24   6          8.32          5.26         5.84 o                         
   4  24   6        108.52        122.06         9.24 o                         
   5  24   6          0.39         26.40        12.78 o                         
   6  24   6         10.54        -12.15        12.15 o                         
  -6  25   6          8.18         21.02        10.33 o                         
  -5  25   6        203.06        205.33        18.58 o                         
  -4  25   6        125.41        113.74        13.28 o                         
  -3  25   6         89.93        102.84         9.43 o                         
  -2  25   6         38.74         23.55         5.06 o                         
  -1  25   6         50.11         32.50         6.78 o                         
   0  25   6        125.41        123.53         7.70 o                         
   1  25   6          4.25         10.31         4.26 o                         
   2  25   6         35.44         29.32         5.93 o                         
   3  25   6          0.27         -4.49         5.84 o                         
   4  25   6         32.46         34.98         7.94 o                         
   5  25   6          0.38         -3.60        13.14 o                         
  -6  26   6         56.25         66.75        13.72 o                         
  -5  26   6          1.91         -9.42         9.60 o                         
  -4  26   6          0.44         -4.85         8.71 o                         
  -3  26   6          1.14          5.75         9.49 o                         
  -2  26   6          9.13         11.10         6.88 o                         
  -1  26   6         53.20         54.69         7.36 o                         
   0  26   6        174.79        173.01         9.95 o                         
   1  26   6        103.89        100.65         6.03 o                         
   2  26   6        172.84        155.71         7.57 o                         
   3  26   6         80.79         73.58         7.78 o                         
   4  26   6         14.29         22.81         7.53 o                         
   5  26   6         37.79         48.13        12.73 o                         
  -6  27   6         55.70         47.70        10.75 o                         
  -5  27   6         11.71         16.65        11.93 o                         
  -4  27   6        138.78        155.11        13.01 o                         
  -3  27   6         40.72         41.42        10.68 o                         
  -2  27   6        294.54        265.51        13.68 o                         
  -1  27   6         50.41         82.37         7.40 o                         
   0  27   6          0.92         -4.10         8.24 o                         
   1  27   6         15.33         19.46         4.36 o                         
   2  27   6          4.73         -0.79         6.98 o                         
   3  27   6          4.89          8.43         8.39 o                         
   4  27   6         12.78         15.84        10.17 o                         
   5  27   6         38.25         50.08        12.28 o                         
  -5  28   6          8.06          8.03        13.39 o                         
  -4  28   6          0.30         20.94        21.31 o                         
  -3  28   6          8.86         22.89        10.78 o                         
  -2  28   6        158.21        181.91        12.45 o                         
  -1  28   6          2.75          9.43         7.33 o                         
   0  28   6         42.11         57.99         9.53 o                         
   1  28   6        149.08        166.40         9.79 o                         
   2  28   6          3.98          7.01         9.85 o                         
   3  28   6        134.05        133.38         7.72 o                         
   4  28   6         20.39          9.80        10.61 o                         
  -5  29   6          6.04         -5.15        12.96 o                         
  -4  29   6        138.53        183.53        14.67 o                         
  -3  29   6         24.64         24.85        11.14 o                         
  -2  29   6          2.38         -6.48        10.99 o                         
  -1  29   6         54.07         71.65         7.85 o                         
   0  29   6          1.38         10.97         8.86 o                         
   1  29   6         34.69         30.52        10.08 o                         
   2  29   6          0.00          1.59         7.18 o                         
   3  29   6         67.14         67.24         7.26 o                         
   4  29   6         14.78         11.41         8.03 o                         
  -4  30   6         20.47         10.12        13.43 o                         
  -3  30   6          2.35          0.59        12.55 o                         
  -2  30   6          5.09          2.92        11.30 o                         
  -1  30   6         44.40         33.50         8.19 o                         
   0  30   6          5.82         10.43         8.28 o                         
   1  30   6         19.30         14.83         9.52 o                         
   2  30   6          0.29         -8.28         9.68 o                         
   3  30   6          1.08          2.58         6.92 o                         
  -3  31   6         20.89         25.43        12.76 o                         
  -2  31   6          8.97          1.81        13.06 o                         
  -1  31   6         18.30         16.35         9.17 o                         
   0  31   6          1.39         17.45         8.68 o                         
   1  31   6          0.18          1.64         9.73 o                         
   2  31   6          7.63          9.66        11.40 o                         
  -2  32   6         15.91          5.63        11.75 o                         
  -1  32   6          1.72         -2.78         8.49 o                         
   0  32   6         13.76          9.29        10.36 o                         
   1  32   6         29.45         36.48        14.75 o                         
  -9   1   7         90.92         84.73        14.91 o                         
  -8   1   7          9.16         15.39         9.04 o                         
  -7   1   7         27.12         20.18         7.59 o                         
  -6   1   7        267.21        261.60        10.67 o                         
  -5   1   7         10.85         11.10         4.23 o                         
  -4   1   7         10.77         10.18         5.54 o                         
  -3   1   7          4.11          7.83         4.66 o                         
  -2   1   7        190.02        185.16         5.21 o                         
  -1   1   7        385.46        394.72         8.64 o                         
   0   1   7        176.87        191.69         5.97 o                         
   1   1   7          0.03          0.66         3.70 o                         
   2   1   7        520.90        508.51        10.83 o                         
   3   1   7        489.93        442.44        11.15 o                         
   4   1   7         99.41        113.17         5.75 o                         
   5   1   7        104.13         91.83         5.31 o                         
   6   1   7         30.46         28.95         5.74 o                         
   7   1   7        140.58        135.28        11.22 o                         
   8   1   7          5.65         18.28         7.85 o                         
  -9   2   7          3.54        -13.53        13.53 o                         
  -8   2   7        314.04        330.79        16.67 o                         
  -7   2   7          7.33         28.04         8.43 o                         
  -6   2   7         11.88         18.85         5.07 o                         
  -5   2   7          0.66          6.38         3.80 o                         
  -4   2   7        293.10        324.45         9.54 o                         
  -3   2   7         31.81         43.31         3.34 o                         
  -2   2   7        305.36        316.86         7.38 o                         
  -1   2   7         28.12         28.73         3.74 o                         
   0   2   7        867.52        902.77        17.10 o                         
   1   2   7        558.42        549.94        11.69 o                         
   2   2   7          2.50          0.63         4.45 o                         
   3   2   7        539.32        544.57        15.58 o                         
   4   2   7          2.73         12.81         4.19 o                         
   5   2   7        256.35        261.45         9.37 o                         
   6   2   7         46.39         51.84         6.53 o                         
   7   2   7         20.27         17.73         5.03 o                         
   8   2   7         12.90          9.10        10.38 o                         
  -9   3   7         27.50         35.75        10.49 o                         
  -8   3   7         98.92        118.15        10.46 o                         
  -7   3   7        116.38        125.42         9.03 o                         
  -6   3   7        207.07        223.33        11.60 o                         
  -5   3   7         31.86         25.29         5.45 o                         
  -4   3   7        590.97        553.69        13.11 o                         
  -3   3   7        470.08        473.03         9.79 o                         
  -2   3   7        410.80        387.19         8.48 o                         
  -1   3   7         29.68         20.44         3.71 o                         
   0   3   7        155.46        189.03         5.79 o                         
   1   3   7        554.23        532.25        11.43 o                         
   2   3   7         50.64         44.95         4.94 o                         
   3   3   7        756.12        707.57        16.60 o                         
   4   3   7         29.03         19.24         6.06 o                         
   5   3   7        119.20        128.49         7.27 o                         
   6   3   7         13.23          0.76         5.94 o                         
   7   3   7        163.99        144.03         8.49 o                         
   8   3   7          8.96         18.82         8.24 o                         
  -9   4   7        110.80        104.44        11.65 o                         
  -8   4   7         12.27          3.88         9.21 o                         
  -7   4   7        163.27        142.08         8.81 o                         
  -6   4   7         55.81         47.27         6.18 o                         
  -5   4   7        190.37        163.32         7.98 o                         
  -4   4   7        395.37        443.34        11.11 o                         
  -3   4   7        360.16        398.57         8.63 o                         
  -2   4   7         86.47        111.34         4.24 o                         
  -1   4   7       1423.03       1518.27        29.47 o                         
   0   4   7         22.99         28.70         5.57 o                         
   1   4   7        787.84        783.59        16.24 o                         
   2   4   7        731.69        715.20        15.81 o                         
   3   4   7         50.44         57.48         5.32 o                         
   4   4   7        494.71        483.91        12.67 o                         
   5   4   7         36.76         32.79         7.71 o                         
   6   4   7          2.27          2.19         7.15 o                         
   7   4   7          0.09          9.97         6.97 o                         
   8   4   7         12.71         17.61        15.22 o                         
  -9   5   7          5.88         20.16        11.80 o                         
  -8   5   7        117.65        134.81        10.18 o                         
  -7   5   7        310.64        348.73        14.85 o                         
  -6   5   7        137.30        153.73         7.35 o                         
  -5   5   7        627.47        594.79        16.01 o                         
  -4   5   7         49.08         50.98         4.17 o                         
  -3   5   7        678.02        690.50        13.35 o                         
  -2   5   7        627.98        615.72        12.60 o                         
  -1   5   7        306.96        292.36         7.36 o                         
   0   5   7        408.74        385.41         9.27 o                         
   1   5   7       1171.04       1195.87        23.77 o                         
   2   5   7          4.85          8.97         4.96 o                         
   3   5   7        163.59        161.08         6.91 o                         
   4   5   7         91.67         89.46         5.06 o                         
   5   5   7         43.06         37.37         7.88 o                         
   6   5   7        298.57        307.63        11.88 o                         
   7   5   7          7.69          4.68         8.68 o                         
   8   5   7         57.54         62.81        11.21 o                         
  -9   6   7         96.07        141.21        12.12 o                         
  -8   6   7          5.54         -8.63         9.02 o                         
  -7   6   7        255.43        216.03         8.44 o                         
  -6   6   7          0.82         -6.22         6.22 o                         
  -5   6   7         50.09         28.81         5.82 o                         
  -4   6   7         25.19         33.31         3.48 o                         
  -3   6   7        413.63        471.23         9.99 o                         
  -2   6   7        175.60        192.43         5.39 o                         
  -1   6   7        421.47        451.42        10.24 o                         
   0   6   7        411.58        469.80        10.71 o                         
   1   6   7        331.22        334.86         9.03 o                         
   2   6   7        619.26        647.24        14.70 o                         
   3   6   7         48.31         53.45         6.08 o                         
   4   6   7        240.52        250.56         7.75 o                         
   5   6   7         24.45         20.82         7.42 o                         
   6   6   7          0.41         -7.10         7.10 o                         
   7   6   7         29.16         11.09         7.09 o                         
   8   6   7         45.30         35.52         8.09 o                         
  -9   7   7          0.99          4.71        10.60 o                         
  -8   7   7         15.49         19.80         8.76 o                         
  -7   7   7        390.53        414.59        14.05 o                         
  -6   7   7         36.06         33.61         5.65 o                         
  -5   7   7        195.92        200.50         7.93 o                         
  -4   7   7        656.73        670.36        14.73 o                         
  -3   7   7        106.20        100.15         4.84 o                         
  -2   7   7        184.91        192.67         5.26 o                         
  -1   7   7         68.24         69.86         4.45 o                         
   0   7   7        572.17        575.07        13.00 o                         
   1   7   7        705.91        690.34        15.28 o                         
   2   7   7        694.86        644.63        15.02 o                         
   3   7   7        111.79        101.88         6.06 o                         
   4   7   7         73.58         84.44         5.58 o                         
   5   7   7         20.45         23.01         7.13 o                         
   6   7   7        180.40        157.81         8.86 o                         
   7   7   7         12.19         13.06         6.97 o                         
   8   7   7         15.66          5.47        10.23 o                         
  -9   8   7         31.00         66.47        12.38 o                         
  -8   8   7         19.08         23.67         9.24 o                         
  -7   8   7          0.09          4.23         6.75 o                         
  -6   8   7          9.32         10.33         5.65 o                         
  -5   8   7         54.61         55.76         5.81 o                         
  -4   8   7        553.45        531.44        11.26 o                         
  -3   8   7        277.81        245.10         6.52 o                         
  -2   8   7        251.21        279.34         6.98 o                         
  -1   8   7         52.40         64.59         4.20 o                         
   0   8   7        528.02        548.73        13.58 o                         
   1   8   7        102.11        114.93         5.42 o                         
   2   8   7        193.21        224.19         7.41 o                         
   3   8   7         81.16         91.75         5.82 o                         
   4   8   7         87.81         83.80         7.36 o                         
   5   8   7        166.36        169.29         8.56 o                         
   6   8   7         39.05         36.92         7.34 o                         
   7   8   7         29.20         24.09         8.96 o                         
   8   8   7          1.58          5.16         9.93 o                         
  -9   9   7         73.41         74.31        10.87 o                         
  -8   9   7         22.40         21.73         5.15 o                         
  -7   9   7         89.40         78.66         7.32 o                         
  -6   9   7         84.66         87.91         6.74 o                         
  -5   9   7         94.30         99.47         6.36 o                         
  -4   9   7        274.71        274.74         7.93 o                         
  -3   9   7          1.61         -2.64         3.23 o                         
  -2   9   7        276.73        247.59         6.92 o                         
  -1   9   7         91.32        115.36         4.86 o                         
   0   9   7        139.77        143.33         5.92 o                         
   1   9   7          0.84         -2.58         4.37 o                         
   2   9   7         21.24         22.85         5.01 o                         
   3   9   7        366.55        352.02        11.13 o                         
   4   9   7        176.15        168.07         8.18 o                         
   5   9   7          1.13          5.54         6.87 o                         
   6   9   7         67.12         68.94         9.48 o                         
   7   9   7         46.04         40.55         8.00 o                         
   8   9   7          1.89         -0.67        11.25 o                         
  -9  10   7         26.19         29.38         8.66 o                         
  -8  10   7          2.71          2.92         6.52 o                         
  -7  10   7        170.49        160.36         8.35 o                         
  -6  10   7          5.72         -5.89         5.89 o                         
  -5  10   7          2.11          1.53         5.20 o                         
  -4  10   7         79.48         76.82         4.41 o                         
  -3  10   7         37.73         36.10         3.83 o                         
  -2  10   7          0.71         -4.41         4.41 o                         
  -1  10   7         17.68         14.37         4.09 o                         
   0  10   7        520.81        473.15        11.44 o                         
   1  10   7         29.85         17.76         4.64 o                         
   2  10   7         81.60         92.79         5.86 o                         
   3  10   7        227.41        200.45         7.80 o                         
   4  10   7         48.83         33.21         6.90 o                         
   5  10   7         99.23        103.29         8.16 o                         
   6  10   7          0.04         -4.30         7.09 o                         
   7  10   7          1.46          2.59         9.51 o                         
  -9  11   7          9.69          4.52         9.26 o                         
  -8  11   7         26.54         25.08         7.27 o                         
  -7  11   7          2.13          2.18         5.75 o                         
  -6  11   7        257.39        250.76        10.05 o                         
  -5  11   7        389.79        387.66        11.62 o                         
  -4  11   7         99.75         92.63         5.41 o                         
  -3  11   7        696.49        648.52        13.53 o                         
  -2  11   7          8.47         11.13         4.91 o                         
  -1  11   7        261.34        231.68         6.53 o                         
   0  11   7         16.53          9.43         4.11 o                         
   1  11   7         47.71         58.29         5.97 o                         
   2  11   7        498.69        500.88        12.83 o                         
   3  11   7         27.49         19.47         5.79 o                         
   4  11   7         27.48         23.82         6.77 o                         
   5  11   7          6.18         18.40         7.19 o                         
   6  11   7         54.12         42.53         7.52 o                         
   7  11   7        106.97        105.08        12.49 o                         
  -8  12   7        125.05         96.12         6.88 o                         
  -7  12   7         10.69         18.41         6.22 o                         
  -6  12   7         23.39         18.63         5.19 o                         
  -5  12   7         74.11         63.82         5.17 o                         
  -4  12   7        536.50        561.95        13.80 o                         
  -3  12   7         12.08          9.55         4.41 o                         
  -2  12   7        957.22        984.62        20.86 o                         
  -1  12   7        210.86        205.35         5.85 o                         
   0  12   7        148.67        143.72         5.88 o                         
   1  12   7        601.58        565.81        14.34 o                         
   2  12   7        336.58        299.64         9.39 o                         
   3  12   7        664.11        673.52        18.44 o                         
   4  12   7         23.92         10.23         6.97 o                         
   5  12   7        104.63         90.89         7.80 o                         
   6  12   7         38.48         56.38         7.57 o                         
   7  12   7         12.00         13.61         7.41 o                         
  -8  13   7         85.60        101.41         7.59 o                         
  -7  13   7        112.02        124.34         7.14 o                         
  -6  13   7        330.00        330.71         9.97 o                         
  -5  13   7        106.75        105.87         6.24 o                         
  -4  13   7        626.08        614.56        14.96 o                         
  -3  13   7        231.35        204.37         6.79 o                         
  -2  13   7        164.39        147.48         5.96 o                         
  -1  13   7        131.31        125.88         5.88 o                         
   0  13   7         20.22         23.75         4.48 o                         
   1  13   7         27.13         35.35         4.98 o                         
   2  13   7        163.68        185.75         7.61 o                         
   3  13   7         20.72         21.90         5.10 o                         
   4  13   7         91.29         97.89         9.72 o                         
   5  13   7        131.41        118.36         8.71 o                         
   6  13   7          3.15          6.57         7.28 o                         
   7  13   7        221.71        191.29        22.80 o                         
  -8  14   7         30.51         25.50         6.93 o                         
  -7  14   7        141.70        115.04         6.33 o                         
  -6  14   7         11.86         16.70         6.92 o                         
  -5  14   7         51.56         53.94         6.92 o                         
  -4  14   7         21.73         18.40         5.20 o                         
  -3  14   7        200.54        223.33        10.40 o                         
  -2  14   7        383.88        406.46        10.27 o                         
  -1  14   7        168.11        164.04         6.18 o                         
   0  14   7        562.45        546.59        12.58 o                         
   1  14   7        151.69        169.40         6.17 o                         
   2  14   7        119.03        108.07         8.04 o                         
   3  14   7        238.57        274.20        10.78 o                         
   4  14   7        132.83        122.49        10.51 o                         
   5  14   7         18.29         14.55         7.06 o                         
   6  14   7          3.40         -1.78         9.26 o                         
   7  14   7          5.05         10.38        18.90 o                         
  -8  15   7        100.33         99.87         7.01 o                         
  -7  15   7        145.92        180.01         9.87 o                         
  -6  15   7         17.70         31.22         5.85 o                         
  -5  15   7        390.87        402.71        14.30 o                         
  -4  15   7         11.37         21.42         5.12 o                         
  -3  15   7          2.84         -1.56         3.78 o                         
  -2  15   7        637.43        590.87        13.82 o                         
  -1  15   7          4.06          3.31         3.56 o                         
   0  15   7        341.92        315.75         8.32 o                         
   1  15   7        188.62        168.30         5.99 o                         
   2  15   7         96.85         81.63        10.70 o                         
   3  15   7          2.77          9.67         5.37 o                         
   4  15   7         24.36         36.28         7.07 o                         
   5  15   7         32.20         33.63         7.98 o                         
   6  15   7        111.27        130.45        10.41 o                         
   7  15   7          2.87         -5.53        13.78 o                         
  -8  16   7          7.50         11.65         5.36 o                         
  -7  16   7         11.61         -1.22         7.78 o                         
  -6  16   7         10.19          1.10         6.16 o                         
  -5  16   7          0.49          0.69         6.75 o                         
  -4  16   7          7.38         13.15         6.41 o                         
  -3  16   7        274.50        271.18         9.07 o                         
  -2  16   7         69.60         62.94         5.77 o                         
  -1  16   7         73.61         97.51         6.12 o                         
   0  16   7         22.07         10.91         3.93 o                         
   1  16   7         12.10         24.27         4.73 o                         
   2  16   7        504.59        502.89        14.32 o                         
   3  16   7          4.56          2.34         5.62 o                         
   4  16   7        148.94        179.73        10.30 o                         
   5  16   7         32.25         35.72         7.56 o                         
   6  16   7          8.96         25.36        11.45 o                         
   7  16   7          0.02        -12.44        14.39 o                         
  -8  17   7          2.40         -0.64         8.63 o                         
  -7  17   7         10.81         23.65         8.99 o                         
  -6  17   7         17.52         11.17         8.11 o                         
  -5  17   7          6.69         16.82         6.28 o                         
  -4  17   7          7.30         -1.80         6.49 o                         
  -3  17   7          0.80         10.53         5.88 o                         
  -2  17   7         35.28         44.69         5.74 o                         
  -1  17   7         22.50         17.63         5.44 o                         
   0  17   7          0.24         -0.76         4.70 o                         
   1  17   7          0.03          6.83         4.53 o                         
   2  17   7         77.90         71.99         7.06 o                         
   3  17   7          7.28         11.40         5.85 o                         
   4  17   7         13.60         30.02         7.25 o                         
   5  17   7          9.63          9.74         7.66 o                         
   6  17   7         34.86         32.07         7.67 o                         
  -7  18   7         25.58         23.09         8.38 o                         
  -6  18   7         23.02         17.53         7.68 o                         
  -5  18   7          4.88         14.05         6.81 o                         
  -4  18   7         32.89         28.69         7.01 o                         
  -3  18   7         17.87         10.68         6.51 o                         
  -2  18   7         75.14         95.72         6.40 o                         
  -1  18   7          2.96         -0.11         6.09 o                         
   0  18   7         28.20         43.93         5.84 o                         
   1  18   7         41.99         21.45         4.56 o                         
   2  18   7          0.60         -5.86         5.86 o                         
   3  18   7         40.21         63.12         8.00 o                         
   4  18   7         15.06          6.71         7.66 o                         
   5  18   7          0.04         -4.95         7.43 o                         
   6  18   7          8.85         10.46        12.02 o                         
  -7  19   7         10.80         17.96        13.59 o                         
  -6  19   7          0.25         -1.98         7.05 o                         
  -5  19   7        182.70        151.31         8.39 o                         
  -4  19   7          0.89          9.29         7.25 o                         
  -3  19   7         42.23         42.57         6.74 o                         
  -2  19   7         30.23         31.50         5.34 o                         
  -1  19   7         27.94         11.43         5.57 o                         
   0  19   7         38.00         25.81         6.01 o                         
   1  19   7        127.11        138.83         6.92 o                         
   2  19   7        351.17        298.58         9.67 o                         
   3  19   7         59.56         54.43         7.82 o                         
   4  19   7         34.61         41.61         8.08 o                         
   5  19   7          2.76         -0.79         7.55 o                         
   6  19   7         50.99         34.98        14.01 o                         
  -7  20   7         16.59         17.24         9.98 o                         
  -6  20   7         19.94         18.84         7.77 o                         
  -5  20   7         14.19         13.17         7.46 o                         
  -4  20   7         11.66          3.88         7.68 o                         
  -3  20   7          7.04         -2.43         7.10 o                         
  -2  20   7          6.53          8.74         5.87 o                         
  -1  20   7        163.18        164.05         8.59 o                         
   0  20   7          1.44         -5.98         5.98 o                         
   1  20   7        170.24        137.31         6.66 o                         
   2  20   7        341.10        314.05        10.66 o                         
   3  20   7          5.75          7.74         7.64 o                         
   4  20   7          6.85          4.86         7.93 o                         
   5  20   7          0.28          7.08         7.44 o                         
   6  20   7         32.29         15.48        13.34 o                         
  -7  21   7         74.62         89.01         8.83 o                         
  -6  21   7         13.72         21.73         8.09 o                         
  -5  21   7          4.91          9.71         8.58 o                         
  -4  21   7        406.51        379.33        15.02 o                         
  -3  21   7         89.48        103.67        11.07 o                         
  -2  21   7         50.53         40.89         6.89 o                         
  -1  21   7         87.75         72.36         6.92 o                         
   0  21   7         30.44         26.08         6.56 o                         
   1  21   7         65.51         45.90         4.70 o                         
   2  21   7          8.89         12.89         5.72 o                         
   3  21   7          4.78         -7.77         7.77 o                         
   4  21   7         62.32         54.29         8.43 o                         
   5  21   7         27.25         27.56         8.83 o                         
   6  21   7         19.39          6.49        13.37 o                         
  -6  22   7         93.18         98.18        10.24 o                         
  -5  22   7         27.13         21.29         8.28 o                         
  -4  22   7         84.68         93.75        10.16 o                         
  -3  22   7          7.01          1.83         8.45 o                         
  -2  22   7        259.22        243.33         9.18 o                         
  -1  22   7         18.79          8.14         6.77 o                         
   0  22   7        250.26        245.05        11.51 o                         
   1  22   7         40.03         45.89         5.66 o                         
   2  22   7         90.46         80.48         6.90 o                         
   3  22   7        242.73        232.98        10.74 o                         
   4  22   7          0.33        -11.15        11.15 o                         
   5  22   7         36.96         43.74        11.36 o                         
  -6  23   7         68.38         90.79        10.86 o                         
  -5  23   7          4.17         -3.93         7.69 o                         
  -4  23   7        123.75        158.01        11.14 o                         
  -3  23   7         30.61         21.46         8.03 o                         
  -2  23   7        140.23        137.55         9.16 o                         
  -1  23   7         15.04          6.90         6.80 o                         
   0  23   7          0.39          7.96         6.83 o                         
   1  23   7          0.71         -7.38         7.38 o                         
   2  23   7        144.22        137.28        12.47 o                         
   3  23   7         14.01         15.78         8.80 o                         
   4  23   7         20.13         28.60         8.03 o                         
   5  23   7         14.81         19.04        12.24 o                         
  -6  24   7          0.27          0.84         9.00 o                         
  -5  24   7          0.15          4.89         9.16 o                         
  -4  24   7         53.04         57.34        10.29 o                         
  -3  24   7         18.17         25.14        10.17 o                         
  -2  24   7         68.66         77.66         7.74 o                         
  -1  24   7         99.10        125.37        10.04 o                         
   0  24   7         15.04         22.53         7.15 o                         
   1  24   7         27.85         32.82         7.93 o                         
   2  24   7         32.18         44.93         6.90 o                         
   3  24   7          2.81          7.62         7.60 o                         
   4  24   7         30.49         18.97         8.95 o                         
   5  24   7          1.44          6.41        10.80 o                         
  -5  25   7         53.29         82.07        12.81 o                         
  -4  25   7          0.66         -4.15        12.42 o                         
  -3  25   7         34.16         49.81        11.03 o                         
  -2  25   7          4.50          3.36         5.70 o                         
  -1  25   7          8.15         11.34         6.72 o                         
   0  25   7          1.10         -7.15         7.15 o                         
   1  25   7         12.14          9.32         7.67 o                         
   2  25   7         13.89         27.05         6.18 o                         
   3  25   7         46.14         55.87         6.91 o                         
   4  25   7         17.98         12.40         7.90 o                         
  -5  26   7          6.19          3.17        12.65 o                         
  -4  26   7         39.52         27.54        12.28 o                         
  -3  26   7         19.21         39.71        10.97 o                         
  -2  26   7         14.47         10.30         6.96 o                         
  -1  26   7          6.50          7.87         7.38 o                         
   0  26   7          0.09         -7.79         7.79 o                         
   1  26   7         21.60         27.85         9.11 o                         
   2  26   7          0.85          6.42         6.03 o                         
   3  26   7         13.34          8.20         8.64 o                         
   4  26   7         60.89         70.42         8.06 o                         
  -5  27   7          0.06          7.62        13.52 o                         
  -4  27   7         13.36          5.75        13.24 o                         
  -3  27   7          1.29         -3.18        11.05 o                         
  -2  27   7          1.02          9.23        10.12 o                         
  -1  27   7          1.00         -3.91         7.39 o                         
   0  27   7         25.33         19.95         9.02 o                         
   1  27   7          1.94          6.58         8.57 o                         
   2  27   7          0.30          9.78         6.01 o                         
   3  27   7         16.92         10.58        10.84 o                         
  -4  28   7          2.49          5.25        13.24 o                         
  -3  28   7          0.01          4.74        12.83 o                         
  -2  28   7         16.19         16.29        11.24 o                         
  -1  28   7         43.49         26.83         7.83 o                         
   0  28   7         11.97         16.57        12.13 o                         
   1  28   7          1.58          5.10         9.48 o                         
   2  28   7          1.03          9.51         7.21 o                         
   3  28   7          0.32         -1.45         7.66 o                         
  -3  29   7         68.47         69.02        13.94 o                         
  -2  29   7          8.92         23.47        13.32 o                         
  -1  29   7          0.51          0.51        12.95 o                         
   0  29   7         37.72         33.41        12.27 o                         
   1  29   7         44.57         84.73        11.27 o                         
   2  29   7          0.21          3.23         6.24 o                         
  -2  30   7         15.08          5.62        12.03 o                         
  -1  30   7          1.72         -6.00         9.50 o                         
   0  30   7         13.70          4.61        11.02 o                         
   1  30   7         30.49         38.17        11.24 o                         
  -9   0   8        128.86        135.20        22.41 o                         
  -8   0   8          0.27          9.33        20.50 o                         
  -7   0   8          2.32        -13.10        13.10 o                         
  -6   0   8         24.34         36.05        11.78 o                         
  -5   0   8        110.25         80.03         8.24 o                         
  -4   0   8         65.94         91.84         8.73 o                         
  -3   0   8       2920.92       3208.29        80.57 o                         
  -2   0   8          5.48          0.79         6.10 o                         
  -1   0   8        441.81        474.59        14.84 o                         
   0   0   8         61.15         65.94         6.99 o                         
   1   0   8       1341.62       1337.35        40.44 o                         
   2   0   8        233.99        233.71        16.14 o                         
   3   0   8          2.95         -4.25         7.60 o                         
   4   0   8        159.54        153.37        10.76 o                         
   5   0   8         30.36         38.21         7.71 o                         
   6   0   8         15.29         24.69         6.57 o                         
   7   0   8          0.67         -4.93        16.10 o                         
  -9   1   8         19.37         18.12        17.66 o                         
  -8   1   8         27.21         26.29        12.35 o                         
  -7   1   8        149.53        183.12        11.64 o                         
  -6   1   8        114.19        114.69         6.30 o                         
  -5   1   8        734.53        689.63        18.84 o                         
  -4   1   8        257.57        273.25         9.17 o                         
  -3   1   8        444.11        384.16         8.88 o                         
  -2   1   8        144.60        119.01         5.03 o                         
  -1   1   8          0.79         -4.18         4.18 o                         
   0   1   8         18.40          6.52         4.58 o                         
   1   1   8        930.34        948.41        21.02 o                         
   2   1   8         37.32         40.56         5.00 o                         
   3   1   8        102.31        110.83         8.12 o                         
   4   1   8        111.49        114.17         7.66 o                         
   5   1   8         10.77         15.41         5.34 o                         
   6   1   8         95.48        113.11         7.59 o                         
   7   1   8         22.29          8.73        11.48 o                         
  -8   2   8          6.32          6.68        12.19 o                         
  -7   2   8          1.31          0.39         9.70 o                         
  -6   2   8          3.90         12.28         5.59 o                         
  -5   2   8         28.27         25.26         4.89 o                         
  -4   2   8        227.28        204.29         8.21 o                         
  -3   2   8          2.30          5.39         3.66 o                         
  -2   2   8        438.42        462.28        10.19 o                         
  -1   2   8        615.74        668.20        13.91 o                         
   0   2   8         80.44         92.02         5.32 o                         
   1   2   8         71.27         78.91         5.24 o                         
   2   2   8         60.21         74.69         5.66 o                         
   3   2   8        222.36        210.11         9.33 o                         
   4   2   8         10.75         18.41         8.93 o                         
   5   2   8          2.22         -5.26         6.16 o                         
   6   2   8         16.21         17.08         7.83 o                         
   7   2   8          3.99          6.78         7.74 o                         
  -8   3   8         94.78         97.76        12.60 o                         
  -7   3   8         60.21         63.74         9.58 o                         
  -6   3   8         35.79         40.92         6.54 o                         
  -5   3   8          1.09         -0.25         4.19 o                         
  -4   3   8        370.08        328.51        10.18 o                         
  -3   3   8          2.22          5.53         3.68 o                         
  -2   3   8          0.06         -4.23         4.23 o                         
  -1   3   8         13.80          4.78         4.21 o                         
   0   3   8        346.22        327.64         8.82 o                         
   1   3   8        643.21        624.78        13.44 o                         
   2   3   8        452.51        468.18        14.63 o                         
   3   3   8          1.48         12.19         4.76 o                         
   4   3   8          6.65         10.08         5.63 o                         
   5   3   8        131.08        130.62         6.39 o                         
   6   3   8         28.07         45.90         7.73 o                         
   7   3   8        116.52        121.94         8.06 o                         
  -8   4   8          0.27         -8.17        11.24 o                         
  -7   4   8         30.20         32.83         9.15 o                         
  -6   4   8         32.88         36.00         7.38 o                         
  -5   4   8         26.56         21.19         4.86 o                         
  -4   4   8        121.12        122.47         6.07 o                         
  -3   4   8         67.28         52.02         3.92 o                         
  -2   4   8        491.42        513.91        11.19 o                         
  -1   4   8        322.59        323.95         8.48 o                         
   0   4   8        120.36        131.21         6.34 o                         
   1   4   8         23.43         16.15         4.66 o                         
   2   4   8        107.08         96.73         6.67 o                         
   3   4   8        208.50        226.44        11.26 o                         
   4   4   8         56.37         54.72         7.12 o                         
   5   4   8         19.44         31.74         9.19 o                         
   6   4   8          0.97         -1.32         8.23 o                         
   7   4   8         35.42         28.87         8.99 o                         
  -8   5   8         12.83         23.45        11.80 o                         
  -7   5   8          8.73          1.23         5.22 o                         
  -6   5   8          0.82         -1.98         7.72 o                         
  -5   5   8        104.64         95.67         7.29 o                         
  -4   5   8         33.01         33.39         4.35 o                         
  -3   5   8         22.23         20.53         3.77 o                         
  -2   5   8          0.30         -4.82         4.82 o                         
  -1   5   8         18.68         17.45         4.60 o                         
   0   5   8        253.77        236.04         7.59 o                         
   1   5   8         27.51         22.27         5.48 o                         
   2   5   8         28.08         31.76         6.81 o                         
   3   5   8         55.86         40.57         6.15 o                         
   4   5   8         13.69         10.95         6.55 o                         
   5   5   8          4.75          2.39         8.41 o                         
   6   5   8         20.32         16.28         7.40 o                         
   7   5   8          0.03         12.26        15.90 o                         
  -8   6   8          0.27         12.55        12.04 o                         
  -7   6   8         20.37          8.75         7.40 o                         
  -6   6   8          0.00          1.75         6.43 o                         
  -5   6   8         32.17         46.72         6.34 o                         
  -4   6   8          0.99         -4.16         4.16 o                         
  -3   6   8         13.20         16.81         4.12 o                         
  -2   6   8       1036.00       1024.95        20.05 o                         
  -1   6   8        161.65        165.38         6.24 o                         
   0   6   8        313.71        289.73         8.36 o                         
   1   6   8        553.94        468.70        20.55 o                         
   2   6   8         92.14         94.89         7.25 o                         
   3   6   8        178.05        154.30         9.54 o                         
   4   6   8          1.33          1.74         5.28 o                         
   5   6   8          1.31          3.43         7.20 o                         
   6   6   8          5.27          9.90        10.04 o                         
   7   6   8         47.51         29.77         8.46 o                         
  -8   7   8         61.12         75.89        11.31 o                         
  -7   7   8        100.34        107.83         9.70 o                         
  -6   7   8        201.95        181.43         9.40 o                         
  -5   7   8        109.75         91.57         7.20 o                         
  -4   7   8        236.15        193.79         6.56 o                         
  -3   7   8         53.43         44.00         4.15 o                         
  -2   7   8          0.32         -0.71         5.32 o                         
  -1   7   8         94.03         85.78         5.18 o                         
   0   7   8        264.22        273.11         9.27 o                         
   1   7   8        152.90        142.76         7.87 o                         
   2   7   8        180.37        166.16         8.93 o                         
   3   7   8        190.33        187.88         9.06 o                         
   4   7   8          9.71         15.33         5.41 o                         
   5   7   8         44.78         36.40         8.05 o                         
   6   7   8          4.82          5.90         9.82 o                         
   7   7   8        113.13        122.18        10.08 o                         
  -8   8   8         32.44         26.25        10.46 o                         
  -7   8   8         44.91         31.04         9.55 o                         
  -6   8   8         46.41         51.87         6.80 o                         
  -5   8   8         55.28         72.77         9.44 o                         
  -4   8   8        290.05        333.13         7.79 o                         
  -3   8   8        121.44        133.41         5.82 o                         
  -2   8   8         22.05         33.42         4.70 o                         
  -1   8   8        625.12        579.82        13.84 o                         
   0   8   8        641.60        624.35        15.60 o                         
   1   8   8         63.34         66.29         6.51 o                         
   2   8   8         27.58         33.25         6.92 o                         
   3   8   8        272.16        255.84        10.44 o                         
   4   8   8         17.48         14.93         7.11 o                         
   5   8   8          3.62         -7.95         7.95 o                         
   6   8   8          3.29         -2.22         8.45 o                         
   7   8   8         24.64         27.04         9.96 o                         
  -8   9   8        151.83        154.47        14.92 o                         
  -7   9   8         83.41        100.41         9.23 o                         
  -6   9   8         48.35         45.99         6.92 o                         
  -5   9   8         90.03         85.17         7.00 o                         
  -4   9   8         18.20         13.16         3.12 o                         
  -3   9   8         98.27         88.05         4.89 o                         
  -2   9   8          3.54          4.54         4.45 o                         
  -1   9   8         44.39         53.07         5.02 o                         
   0   9   8        303.27        257.88         8.92 o                         
   1   9   8        295.50        305.33        10.81 o                         
   2   9   8         64.07         65.28         7.03 o                         
   3   9   8        415.89        381.98        13.83 o                         
   4   9   8         19.72         26.36         7.90 o                         
   5   9   8         39.48         46.00         8.38 o                         
   6   9   8         26.10         23.70         8.11 o                         
   7   9   8         12.47          8.43         7.66 o                         
  -8  10   8         25.09         32.86         8.73 o                         
  -7  10   8          2.93          8.35         7.46 o                         
  -6  10   8         37.43         39.28         7.41 o                         
  -5  10   8         55.02         76.61         6.64 o                         
  -4  10   8          6.22         15.28         3.23 o                         
  -3  10   8        432.33        445.29        10.33 o                         
  -2  10   8        406.48        426.01        11.51 o                         
  -1  10   8        207.73        228.80         8.32 o                         
   0  10   8         60.66         44.79         6.13 o                         
   1  10   8         98.88         96.26         6.51 o                         
   2  10   8         87.47         86.08         6.79 o                         
   3  10   8          7.95         -1.69         5.77 o                         
   4  10   8        140.41        138.12         9.14 o                         
   5  10   8         13.98         16.07         8.86 o                         
   6  10   8          7.78         -0.65         7.93 o                         
   7  10   8          5.89         13.35         7.81 o                         
  -8  11   8         13.10         24.83         7.21 o                         
  -7  11   8        178.18        180.50         8.98 o                         
  -6  11   8          3.45          5.75         6.34 o                         
  -5  11   8         44.83         55.49         7.57 o                         
  -4  11   8          4.87         -6.67         6.67 o                         
  -3  11   8          1.66          4.82         4.84 o                         
  -2  11   8         58.35         47.20         5.03 o                         
  -1  11   8         63.35         56.71         5.83 o                         
   0  11   8          0.94         -0.46         6.03 o                         
   1  11   8        376.98        387.34        11.88 o                         
   2  11   8          1.24         -2.21         7.05 o                         
   3  11   8         49.85         69.64         7.80 o                         
   4  11   8        162.65        158.57         9.63 o                         
   5  11   8         16.18         11.48         9.21 o                         
   6  11   8         69.71         72.72         9.07 o                         
  -8  12   8          0.21          2.52         6.74 o                         
  -7  12   8          4.78          2.33         6.76 o                         
  -6  12   8         18.43         33.72         9.80 o                         
  -5  12   8          2.52         -8.16         8.16 o                         
  -4  12   8         16.47         17.11         5.44 o                         
  -3  12   8          4.95         12.09         5.67 o                         
  -2  12   8        152.47        161.64         7.14 o                         
  -1  12   8         38.04         48.51         5.61 o                         
   0  12   8         30.27         37.43         5.65 o                         
   1  12   8          4.15          7.96         5.90 o                         
   2  12   8         47.41         46.93         7.32 o                         
   3  12   8          8.35          8.88         6.64 o                         
   4  12   8         22.82         10.36         8.10 o                         
   5  12   8          1.08         -8.77         8.77 o                         
   6  12   8          0.06          2.69         8.74 o                         
  -8  13   8          0.10         12.58         7.87 o                         
  -7  13   8          0.49         -3.51         4.80 o                         
  -6  13   8         44.99         46.34        11.28 o                         
  -5  13   8         28.31          5.00        11.24 o                         
  -4  13   8          8.88         11.69         7.16 o                         
  -3  13   8          3.30          6.27         5.67 o                         
  -2  13   8         82.07         73.77         7.18 o                         
  -1  13   8         37.17         36.17         6.04 o                         
   0  13   8         38.05         39.61         5.31 o                         
   1  13   8         93.96        103.14         7.73 o                         
   2  13   8        286.00        245.03        11.47 o                         
   3  13   8        189.23        166.93         9.64 o                         
   4  13   8         11.81         18.78         8.61 o                         
   5  13   8         32.72         27.08         9.16 o                         
   6  13   8         22.17         26.53         9.60 o                         
  -7  14   8         11.66         32.58        13.81 o                         
  -6  14   8          3.01         -6.67        12.82 o                         
  -5  14   8          8.21         -7.49         8.63 o                         
  -4  14   8          8.58         16.92         9.76 o                         
  -3  14   8         87.31         94.26         6.46 o                         
  -2  14   8         77.01         91.74         5.84 o                         
  -1  14   8        133.70        111.92         6.65 o                         
   0  14   8         34.43         45.24         5.32 o                         
   1  14   8         20.58         27.07         6.76 o                         
   2  14   8        226.41        205.66         9.87 o                         
   3  14   8        266.87        289.92        12.32 o                         
   4  14   8        158.43        142.76        10.79 o                         
   5  14   8         38.96         33.93         8.67 o                         
   6  14   8          2.88         -0.11        11.31 o                         
  -7  15   8          7.21         -8.50        13.23 o                         
  -6  15   8         54.62         65.10        12.02 o                         
  -5  15   8         39.39         36.41         7.01 o                         
  -4  15   8          0.75          3.72         6.43 o                         
  -3  15   8         25.87         22.68         4.70 o                         
  -2  15   8          5.58         -2.11         5.63 o                         
  -1  15   8          2.42         -5.28         5.75 o                         
   0  15   8         79.89         63.74         5.45 o                         
   1  15   8        137.97        126.99         8.18 o                         
   2  15   8          4.38         13.20         6.99 o                         
   3  15   8          3.97         -8.10         8.10 o                         
   4  15   8         88.58         96.94        10.62 o                         
   5  15   8          2.52         -0.27         8.80 o                         
   6  15   8         24.96         22.46         8.73 o                         
  -7  16   8          0.95         -1.50        11.08 o                         
  -6  16   8          0.00         -7.47        10.25 o                         
  -5  16   8          1.83          8.55         8.29 o                         
  -4  16   8         11.70         18.26         6.69 o                         
  -3  16   8         50.44         49.99         5.32 o                         
  -2  16   8        175.31        166.27         7.31 o                         
  -1  16   8         24.86         22.51         6.16 o                         
   0  16   8        150.18        142.43         6.70 o                         
   1  16   8         16.67          6.19         6.86 o                         
   2  16   8         73.29         69.00         7.53 o                         
   3  16   8         16.66          5.44         6.94 o                         
   4  16   8         18.41         21.78         8.67 o                         
   5  16   8          2.89         -3.60         8.48 o                         
   6  16   8          0.09          3.68         8.63 o                         
  -7  17   8         29.33         27.71        12.24 o                         
  -6  17   8        141.19        151.06         8.54 o                         
  -5  17   8         38.17         30.50         7.82 o                         
  -4  17   8        164.65        178.75         9.24 o                         
  -3  17   8          8.36          8.89         4.76 o                         
  -2  17   8         27.85         23.42         5.98 o                         
  -1  17   8        105.15         86.98         6.88 o                         
   0  17   8        108.78        118.24        11.33 o                         
   1  17   8         11.63          9.21         6.44 o                         
   2  17   8        304.62        298.36        10.94 o                         
   3  17   8          1.76         -0.29         6.79 o                         
   4  17   8          3.93         -8.14         8.14 o                         
   5  17   8        115.02        126.19        10.48 o                         
  -7  18   8          3.05          9.59        11.88 o                         
  -6  18   8         32.35         45.30         7.77 o                         
  -5  18   8         73.92         83.49         7.57 o                         
  -4  18   8        101.48        105.21         8.74 o                         
  -3  18   8          1.49          3.44         7.01 o                         
  -2  18   8        471.99        473.31        13.30 o                         
  -1  18   8         78.79         66.08         7.51 o                         
   0  18   8         82.17         94.67         8.21 o                         
   1  18   8         78.65        111.96         8.19 o                         
   2  18   8          1.19         -0.63         6.96 o                         
   3  18   8        206.37        203.93        10.09 o                         
   4  18   8         56.26         39.95         8.30 o                         
   5  18   8         76.56         54.31         9.96 o                         
  -6  19   8          7.80         11.22         8.23 o                         
  -5  19   8         25.47         31.61         7.53 o                         
  -4  19   8        101.55        122.63         9.35 o                         
  -3  19   8         16.99          7.48         8.75 o                         
  -2  19   8         10.62          8.44         6.78 o                         
  -1  19   8          1.12         -6.25         6.25 o                         
   0  19   8         15.51          6.15         7.56 o                         
   1  19   8          2.38          7.74         5.97 o                         
   2  19   8         46.44         45.34         7.90 o                         
   3  19   8         72.38         75.12         8.60 o                         
   4  19   8         49.32         52.44         8.82 o                         
   5  19   8          3.75          7.13        11.70 o                         
  -6  20   8          5.74          1.51        11.09 o                         
  -5  20   8         30.87         57.56         7.89 o                         
  -4  20   8         45.09         50.39         8.37 o                         
  -3  20   8         43.56         56.07         8.79 o                         
  -2  20   8          0.81          5.05         7.07 o                         
  -1  20   8        198.00        222.39         9.65 o                         
   0  20   8         10.10         25.24         7.49 o                         
   1  20   8          1.76         -0.84         4.49 o                         
   2  20   8         19.17         23.94         8.25 o                         
   3  20   8          0.30         -4.96         8.78 o                         
   4  20   8         54.76         45.48         9.09 o                         
   5  20   8          1.22         -0.15         8.65 o                         
  -6  21   8          1.82         12.65         9.24 o                         
  -5  21   8         31.55         42.51         8.66 o                         
  -4  21   8         37.10         30.13         9.01 o                         
  -3  21   8         49.28         51.60        10.00 o                         
  -2  21   8         29.93         28.08         7.69 o                         
  -1  21   8         25.77         27.65         7.17 o                         
   0  21   8        101.18        126.74         8.92 o                         
   1  21   8        119.25        137.36         9.07 o                         
   2  21   8          0.34          5.50         8.45 o                         
   3  21   8          6.57         11.56         9.67 o                         
   4  21   8         19.96         38.23        10.46 o                         
  -5  22   8          1.06         -2.18         9.15 o                         
  -4  22   8          7.20          7.30        10.80 o                         
  -3  22   8          2.41         10.59         8.40 o                         
  -2  22   8          0.03          1.88         7.69 o                         
  -1  22   8          5.95         14.90         7.27 o                         
   0  22   8          1.95         12.75         7.79 o                         
   1  22   8          2.00         -3.06         7.93 o                         
   2  22   8          1.17          3.79         7.59 o                         
   3  22   8          5.83         -9.67         9.67 o                         
   4  22   8         14.67         17.14        10.70 o                         
  -5  23   8          0.18        -10.18        10.18 o                         
  -4  23   8         15.31         25.42        14.08 o                         
  -3  23   8         44.06         41.22        10.76 o                         
  -2  23   8         20.25         19.10        10.80 o                         
  -1  23   8          0.03          1.03         7.17 o                         
   0  23   8         66.53         68.41         8.39 o                         
   1  23   8         81.06         70.56         8.89 o                         
   2  23   8          6.93         20.53         7.14 o                         
   3  23   8          0.19         -2.70        10.79 o                         
   4  23   8          0.20         -7.78        11.41 o                         
  -5  24   8          0.05          7.06        11.23 o                         
  -4  24   8          0.60          8.97        12.31 o                         
  -3  24   8         31.22          6.37        10.78 o                         
  -2  24   8         18.71         20.28         7.37 o                         
  -1  24   8         72.98         87.92         8.52 o                         
   0  24   8          3.49         -2.51         8.66 o                         
   1  24   8         18.01         19.92         8.12 o                         
   2  24   8        104.87         95.51         8.71 o                         
   3  24   8         16.10         17.48         8.55 o                         
  -4  25   8          2.71          1.90        12.25 o                         
  -3  25   8         39.73         40.82        13.59 o                         
  -2  25   8         15.83         19.59         7.15 o                         
  -1  25   8         19.00          4.86         8.99 o                         
   0  25   8          0.19         -9.25        10.05 o                         
   1  25   8          9.63          4.07         8.36 o                         
   2  25   8          3.77         -5.69         5.69 o                         
   3  25   8          7.64         11.68         8.69 o                         
  -4  26   8          9.42         52.31        24.77 o                         
  -3  26   8         11.41         20.13        12.96 o                         
  -2  26   8         47.23         40.62         6.78 o                         
  -1  26   8          1.06          8.11         8.27 o                         
   0  26   8         76.40         82.15        11.45 o                         
   1  26   8          0.79         29.26        10.44 o                         
   2  26   8         50.60         36.28         6.03 o                         
  -3  27   8          8.10          5.19        10.94 o                         
  -2  27   8         12.05         24.55        11.78 o                         
  -1  27   8         46.80         54.79         8.57 o                         
   0  27   8          6.98         25.99        11.26 o                         
   1  27   8          5.08         25.59         9.31 o                         
  -1  28   8         12.14          2.66         8.22 o                         
   0  28   8         14.64         -5.85        11.59 o                         
  -8   1   9          2.14         -8.05        13.40 o                         
  -7   1   9          0.13         12.66        11.80 o                         
  -6   1   9        314.75        296.12        16.23 o                         
  -5   1   9         74.03         63.38         6.78 o                         
  -4   1   9         19.02         24.62         5.88 o                         
  -3   1   9         23.03         21.55         4.33 o                         
  -2   1   9         86.51         91.96         5.34 o                         
  -1   1   9         38.37         30.71         4.92 o                         
   0   1   9         18.93         17.82         6.02 o                         
   1   1   9         37.68         46.18         5.68 o                         
   2   1   9          6.49          5.18         6.54 o                         
   3   1   9         59.54         59.56         7.90 o                         
   4   1   9          5.45          0.54         6.84 o                         
   5   1   9          5.64          1.70         7.11 o                         
   6   1   9         62.59         61.67         7.56 o                         
  -8   2   9         30.90         55.65        13.58 o                         
  -7   2   9         89.11        115.13        12.32 o                         
  -6   2   9          0.39          3.18         7.96 o                         
  -5   2   9         12.82         17.36         5.79 o                         
  -4   2   9        172.57        175.31         7.66 o                         
  -3   2   9          6.20          9.52         4.14 o                         
  -2   2   9        424.28        429.79        10.75 o                         
  -1   2   9         10.92          7.39         4.60 o                         
   0   2   9        116.53        109.34         7.29 o                         
   1   2   9         60.34         40.35         5.64 o                         
   2   2   9         67.81         82.55         7.31 o                         
   3   2   9          0.74         14.00         7.80 o                         
   4   2   9          0.44          2.42         6.55 o                         
   5   2   9          5.09         12.59         6.03 o                         
   6   2   9          1.83         11.98        13.05 o                         
  -8   3   9         28.27         16.27        13.46 o                         
  -7   3   9         24.53         23.23        11.79 o                         
  -6   3   9         64.39         63.40         8.77 o                         
  -5   3   9         87.50         69.82         6.84 o                         
  -4   3   9         33.63         21.88         6.63 o                         
  -3   3   9        140.30        161.47         5.83 o                         
  -2   3   9          1.97         -4.76         4.76 o                         
  -1   3   9         14.72          4.64         5.22 o                         
   0   3   9         74.68         86.64         6.17 o                         
   1   3   9         24.00         32.88         5.69 o                         
   2   3   9          2.68          3.64         6.66 o                         
   3   3   9        209.14        215.24        10.79 o                         
   4   3   9         32.23         34.90         7.29 o                         
   5   3   9         31.57         36.17         7.08 o                         
   6   3   9          0.18         -9.68         9.68 o                         
  -8   4   9         22.52         47.58        15.49 o                         
  -7   4   9          5.15          5.76        11.99 o                         
  -6   4   9         64.79         86.65         9.54 o                         
  -5   4   9        204.86        234.69         8.77 o                         
  -4   4   9         93.13         75.43         6.34 o                         
  -3   4   9        751.48        733.50        15.26 o                         
  -2   4   9         56.12         62.19         5.38 o                         
  -1   4   9        287.73        284.83         9.00 o                         
   0   4   9         16.40         13.34         5.42 o                         
   1   4   9          2.85         -0.75         5.36 o                         
   2   4   9         19.10         17.69         8.18 o                         
   3   4   9         15.79          6.69         9.49 o                         
   4   4   9         52.75         46.10         8.13 o                         
   5   4   9          9.62         13.78         5.41 o                         
   6   4   9         21.88         18.37         8.30 o                         
  -7   5   9        123.64         99.65         9.29 o                         
  -6   5   9          2.30          7.39         7.23 o                         
  -5   5   9        159.38        131.48         6.50 o                         
  -4   5   9        209.30        218.01         8.07 o                         
  -3   5   9         53.08         29.17         4.64 o                         
  -2   5   9         93.59         71.07         6.65 o                         
  -1   5   9        360.92        364.62        10.00 o                         
   0   5   9         84.38         62.91         5.89 o                         
   1   5   9        555.49        569.78        18.16 o                         
   2   5   9         20.84         12.11         7.18 o                         
   3   5   9        261.06        278.77        16.53 o                         
   4   5   9         31.28         47.27         7.35 o                         
   5   5   9         24.97          9.19         8.68 o                         
   6   5   9         80.34         92.72         9.66 o                         
  -7   6   9          6.19         -1.76         9.58 o                         
  -6   6   9          1.94          8.17         8.80 o                         
  -5   6   9         51.06         62.88         8.71 o                         
  -4   6   9          6.53          9.27         4.73 o                         
  -3   6   9        659.72        673.24        14.31 o                         
  -2   6   9          1.68          2.35         4.72 o                         
  -1   6   9        180.86        196.32         7.57 o                         
   0   6   9         38.97         34.93         5.32 o                         
   1   6   9          0.51          6.43         6.25 o                         
   2   6   9         26.56         21.97         7.25 o                         
   3   6   9         26.40         15.52         7.40 o                         
   4   6   9          0.52          6.47         6.76 o                         
   5   6   9         28.55         15.34         8.89 o                         
   6   6   9          3.23         -8.96         8.96 o                         
  -7   7   9         27.13         33.48         9.11 o                         
  -6   7   9         33.66         34.33        12.19 o                         
  -5   7   9         18.98         11.42         7.61 o                         
  -4   7   9        111.90        100.05         5.81 o                         
  -3   7   9         10.64         10.61         4.17 o                         
  -2   7   9        222.65        224.92         7.51 o                         
  -1   7   9         77.56         61.85         5.60 o                         
   0   7   9          7.56         -5.05         6.32 o                         
   1   7   9         47.08         56.16         7.14 o                         
   2   7   9         77.13         77.08         7.93 o                         
   3   7   9         37.78         39.86         8.03 o                         
   4   7   9          0.86          1.51         6.65 o                         
   5   7   9         71.47         76.11        11.30 o                         
   6   7   9          1.57        -10.07        10.07 o                         
  -7   8   9         29.65         44.03         8.24 o                         
  -6   8   9          0.14         -6.53         7.35 o                         
  -5   8   9         24.68         17.35        10.22 o                         
  -4   8   9         33.83         35.91         4.40 o                         
  -3   8   9        182.02        164.93         6.31 o                         
  -2   8   9        255.60        247.76         7.79 o                         
  -1   8   9         24.18         17.46         5.78 o                         
   0   8   9         26.81         36.63         7.06 o                         
   1   8   9          7.36         17.27         6.34 o                         
   2   8   9         51.16         52.71         8.03 o                         
   3   8   9         90.67         89.73         8.72 o                         
   4   8   9         37.72         42.74         7.84 o                         
   5   8   9          2.85         -4.56         9.31 o                         
   6   8   9          0.24         33.37        15.45 o                         
  -7   9   9          4.79         23.31        10.48 o                         
  -6   9   9         40.08         57.22         8.13 o                         
  -5   9   9         25.20         20.47         7.39 o                         
  -4   9   9          0.49          2.01         3.71 o                         
  -3   9   9         25.42         19.59         4.72 o                         
  -2   9   9         22.66         32.13         6.60 o                         
  -1   9   9          8.44          6.61         5.68 o                         
   0   9   9         49.57         60.83         6.80 o                         
   1   9   9        106.29         86.77         7.76 o                         
   2   9   9         31.69         38.31         7.77 o                         
   3   9   9          5.69          7.94         9.02 o                         
   4   9   9         42.23         44.88         6.40 o                         
   5   9   9          6.30         12.33        10.22 o                         
   6   9   9         11.28         13.09        11.89 o                         
  -7  10   9          0.16          3.23         7.67 o                         
  -6  10   9          1.42          0.42        11.89 o                         
  -5  10   9          1.67         -2.65         6.67 o                         
  -4  10   9          4.18          2.39         3.58 o                         
  -3  10   9          1.21         -4.04         5.96 o                         
  -2  10   9          2.84         -5.67         6.12 o                         
  -1  10   9         76.56         71.17         5.87 o                         
   0  10   9          3.01         -5.39         6.52 o                         
   1  10   9          0.68          2.88         6.50 o                         
   2  10   9         64.22         62.58         8.59 o                         
   3  10   9         91.83         86.76        10.09 o                         
   4  10   9         11.04         16.55        10.31 o                         
   5  10   9         12.09          8.61        11.46 o                         
  -7  11   9         19.11         17.70         6.03 o                         
  -6  11   9         77.25         88.86        11.71 o                         
  -5  11   9         13.80         11.45        11.39 o                         
  -4  11   9         13.32          3.06         3.88 o                         
  -3  11   9         49.28         33.47         6.00 o                         
  -2  11   9          1.72         -1.49         6.42 o                         
  -1  11   9          2.24          3.88         5.61 o                         
   0  11   9         21.58         40.33        16.41 o                         
   1  11   9          0.41          1.06         7.73 o                         
   2  11   9         74.51         73.92         8.70 o                         
   3  11   9         13.41         16.34         9.79 o                         
   4  11   9          6.50         -2.55        11.66 o                         
   5  11   9          5.09         23.60        13.46 o                         
  -7  12   9          9.64         20.50        14.37 o                         
  -6  12   9          3.55         26.18        12.77 o                         
  -5  12   9         20.30         14.75        10.64 o                         
  -4  12   9         72.51         90.78         7.94 o                         
  -3  12   9          6.77         -3.43         6.27 o                         
  -2  12   9        177.62        165.97         7.89 o                         
  -1  12   9         56.74         38.93         5.69 o                         
   0  12   9         64.22         56.73         7.69 o                         
   1  12   9         67.95         58.58         8.55 o                         
   2  12   9         15.20         19.89         7.99 o                         
   3  12   9         32.05         28.02         9.90 o                         
   4  12   9         15.92         26.64        13.14 o                         
   5  12   9          9.90         14.50        14.70 o                         
  -7  13   9         30.46         31.83        18.72 o                         
  -6  13   9         56.63         69.90        12.96 o                         
  -5  13   9          9.31        -11.83        13.04 o                         
  -4  13   9        122.62         83.93         8.97 o                         
  -3  13   9          3.54         -1.10         7.67 o                         
  -2  13   9         35.65         28.14         6.72 o                         
  -1  13   9          5.79         -7.02         7.02 o                         
   0  13   9        184.02        213.04        12.62 o                         
   1  13   9          1.31          1.20         7.56 o                         
   2  13   9         14.00         12.15         8.12 o                         
   3  13   9        109.28         87.36        14.13 o                         
   4  13   9         20.73         29.93        10.92 o                         
   5  13   9         51.41         62.11        12.97 o                         
  -6  14   9          4.59        -11.97        15.44 o                         
  -5  14   9         86.50         80.52        12.24 o                         
  -4  14   9        156.40        168.51        12.09 o                         
  -3  14   9         53.32         59.17         7.96 o                         
  -2  14   9         22.92         29.67         8.46 o                         
  -1  14   9        215.16        208.14        10.57 o                         
   0  14   9          2.13          1.20         6.23 o                         
   1  14   9         65.99         63.82         7.95 o                         
   2  14   9          1.48          2.20         9.49 o                         
   3  14   9          0.46         -7.36        10.79 o                         
   4  14   9          1.98         -1.05        10.89 o                         
   5  14   9          3.30         -0.27        12.98 o
[truncated: 31,593 more chars]
