# Supplementary material for: The crystal structures and Hirshfeld surface analysis of three new bromo-substituted 3-methyl-1-(phenyl­sulfon­yl)-1H-indole derivatives
Source: Acta Crystallogr E Crystallogr Commun. 2024 May 31;80(Pt 6):682–90. doi: 10.1107/S2056989024004985 (PMC11151307; doi:10.1107/S2056989024004985)
Supplement: Supplementary file 4 [file e-80-00682-IIIsup4.hkl]

data_III                                                                        
_shelx_title ' SM17_a.res in P2(1)/n'                                           
_shelx_refln_list_code          4                                               
_shelx_F_calc_maximum      113.60                                               
_exptl_crystal_F_000       920.00                                               
_reflns_d_resolution_high  0.7829                                               
                                                                                
loop_                                                                           
 _space_group_symop_operation_xyz                                               
 'x, y, z'                                                                      
 '-x+1/2, y+1/2, -z+1/2'                                                        
 '-x, -y, -z'                                                                   
 'x-1/2, -y-1/2, z-1/2'                                                         
                                                                                
_cell_length_a    12.5530                                                       
_cell_length_b     8.3533                                                       
_cell_length_c    19.7698                                                       
_cell_angle_alpha  90.000                                                       
_cell_angle_beta  107.078                                                       
_cell_angle_gamma  90.000                                                       
                                                                                
_shelx_F_squared_multiplier     1.000                                           
                                                                                
loop_                                                                           
 _refln_index_h                                                                 
 _refln_index_k                                                                 
 _refln_index_l                                                                 
 _refln_F_squared_calc                                                          
 _refln_F_squared_meas                                                          
 _refln_F_squared_sigma                                                         
 _refln_observed_status                                                         
   4   0   0        725.13        795.62        17.60 o                         
   6   0   0       3665.81       3802.45        81.70 o                         
   8   0   0       5490.54       5400.31       115.87 o                         
  10   0   0       5206.83       5120.40       103.97 o                         
  12   0   0        228.78        244.83        12.00 o                         
  14   0   0         50.07         42.41        14.08 o                         
   3   1   0       2758.23       2849.11        40.67 o                         
   4   1   0      11656.07      11467.64       399.71 o                         
   5   1   0        372.63        412.18         6.87 o                         
   6   1   0       6450.93       6592.85        99.55 o                         
   7   1   0        891.75        965.22        15.02 o                         
   8   1   0          1.51          2.97         3.31 o                         
   9   1   0        701.68        690.37        12.11 o                         
  10   1   0        821.86        789.96        13.77 o                         
  11   1   0        212.86        206.40         6.40 o                         
  12   1   0        541.86        522.92        13.97 o                         
  13   1   0          0.04         -1.61         6.01 o                         
  14   1   0        269.88        266.72         9.40 o                         
  15   1   0         45.25         43.48         8.86 o                         
   1   2   0       3991.02       4102.96        58.42 o                         
   3   2   0      10354.26      10202.82       232.00 o                         
   4   2   0         30.12         39.32         1.99 o                         
   5   2   0       2847.70       2673.26        38.40 o                         
   6   2   0       2400.64       2732.94        44.60 o                         
   7   2   0       2377.53       2456.02        38.97 o                         
   8   2   0       3072.65       3176.60        52.01 o                         
   9   2   0        200.63        210.44         5.54 o                         
  10   2   0        445.64        401.87         8.83 o                         
  11   2   0        370.69        382.89        10.12 o                         
  12   2   0        154.72        146.96         7.03 o                         
  13   2   0        242.41        246.76         8.56 o                         
  14   2   0          0.03          1.95         7.41 o                         
  15   2   0         47.87         26.31         8.38 o                         
   1   3   0      12025.06      11312.18       305.06 o                         
   2   3   0       2441.43       2527.70        36.20 o                         
   3   3   0       4373.30       4360.31        64.13 o                         
   4   3   0        301.05        312.33         6.00 o                         
   5   3   0         56.41         58.62         3.08 o                         
   6   3   0         61.26         70.47         3.12 o                         
   7   3   0       2149.32       2174.02        32.59 o                         
   8   3   0          9.75         11.54         3.49 o                         
   9   3   0       3902.80       3741.30        54.01 o                         
  10   3   0          2.91         -6.24         4.67 o                         
  11   3   0        751.53        693.02        14.43 o                         
  12   3   0          1.54         -1.58         6.24 o                         
  13   3   0         21.43         24.63         7.10 o                         
  14   3   0         15.68         11.10         7.45 o                         
   0   4   0       6585.79       6601.06       141.25 o                         
   1   4   0       1623.81       1704.18        27.15 o                         
   2   4   0       1073.49       1173.58        20.48 o                         
   3   4   0        171.73        163.82         4.46 o                         
   4   4   0        658.06        713.61        11.72 o                         
   5   4   0       1610.14       1498.08        23.43 o                         
   6   4   0        352.85        360.49         6.98 o                         
   7   4   0       1771.05       1724.38        25.54 o                         
   8   4   0         17.66          6.98         3.90 o                         
   9   4   0         40.35         73.05         4.92 o                         
  10   4   0        204.05        236.63         7.52 o                         
  11   4   0        665.73        685.89        15.45 o                         
  12   4   0          3.62          9.76         6.89 o                         
  13   4   0        105.70        114.76         8.84 o                         
  14   4   0         33.76         42.86         9.65 o                         
   1   5   0        772.99        801.52        13.17 o                         
   2   5   0        531.99        498.37         8.71 o                         
   3   5   0         99.27        125.41         4.05 o                         
   4   5   0       4265.18       4189.94        60.06 o                         
   5   5   0         17.19         75.70         4.97 o                         
   6   5   0       1197.03       1147.93        17.15 o                         
   7   5   0        141.92        166.18         6.11 o                         
   8   5   0          1.26         -0.45         4.69 o                         
   9   5   0        471.35        433.33        10.72 o                         
  10   5   0         13.16          2.01         5.98 o                         
  11   5   0        198.84        172.70         9.50 o                         
  12   5   0         88.69        102.64         8.06 o                         
  13   5   0         47.27         58.05         9.27 o                         
   0   6   0        199.98        218.79         7.79 o                         
   1   6   0         68.64         93.13         3.98 o                         
   2   6   0       1085.21       1103.45        17.95 o                         
   3   6   0         53.18         57.86         3.84 o                         
   4   6   0          1.27         -5.88         3.92 o                         
   5   6   0        473.34        413.24         8.18 o                         
   6   6   0        430.77        398.85         8.61 o                         
   7   6   0         33.70         36.87         4.75 o                         
   8   6   0        588.81        573.03        12.51 o                         
   9   6   0         49.48         60.36         6.32 o                         
  10   6   0        286.56        294.20        10.02 o                         
  11   6   0         27.94         32.99         7.62 o                         
  12   6   0        123.19        117.17        10.09 o                         
   1   7   0       1754.75       1730.69        25.82 o                         
   2   7   0          2.75         35.71         4.79 o                         
   3   7   0        346.01        367.48         8.45 o                         
   4   7   0         37.51         38.18         4.89 o                         
   5   7   0        119.54        121.47         8.17 o                         
   6   7   0         13.02         27.63         5.49 o                         
   7   7   0        352.49        367.33        10.10 o                         
   8   7   0         24.71         56.67         7.74 o                         
   9   7   0         90.73         93.03         6.87 o                         
  10   7   0          4.10         20.26         7.21 o                         
  11   7   0          1.52         -4.54         7.75 o                         
   0   8   0          1.08          5.54         6.60 o                         
   1   8   0         93.62         99.54         5.52 o                         
   2   8   0          0.32          7.64         4.87 o                         
   3   8   0        468.34        421.28        13.75 o                         
   4   8   0          0.12         36.15         6.60 o                         
   5   8   0        670.56        630.13        15.68 o                         
   6   8   0        101.26        141.48         8.17 o                         
   7   8   0         61.52         58.77         8.54 o                         
   8   8   0         58.58         62.98         8.07 o                         
   9   8   0          2.24          6.33         6.96 o                         
  10   8   0          0.04         20.23         9.50 o                         
   1   9   0        242.49        233.15         7.92 o                         
   2   9   0        461.97        473.87        16.06 o                         
   3   9   0         21.79         14.25         6.59 o                         
   4   9   0        508.73        544.84        15.39 o                         
   5   9   0         56.69         86.16         8.59 o                         
   6   9   0        152.02        188.34         9.60 o                         
   7   9   0         50.74         47.89        10.64 o                         
   8   9   0          1.34         24.95         8.10 o                         
   0  10   0        316.63        364.51        13.82 o                         
   1  10   0          2.64         15.78         7.37 o                         
   2  10   0         56.98         62.43         9.07 o                         
   3  10   0          0.93          4.83         7.73 o                         
   4  10   0         23.98         23.56         8.25 o                         
   5  10   0         28.27         22.85         8.40 o                         
 -15   0   1          7.58         -7.84        12.30 o                         
 -13   0   1         47.21         36.19         8.97 o                         
 -11   0   1        364.82        372.83        12.36 o                         
  -9   0   1       2113.93       2194.13        48.14 o                         
  -7   0   1       2781.05       2710.63        58.59 o                         
  -5   0   1        719.40        743.13        15.80 o                         
   3   0   1       1690.99       1579.85        36.32 o                         
   5   0   1       1167.18       1305.02        28.49 o                         
   7   0   1        244.71        202.85         7.73 o                         
   9   0   1       2163.59       2151.57        47.14 o                         
  11   0   1          1.84          7.17         6.63 o                         
  13   0   1         66.04         79.92         9.28 o                         
  15   0   1          2.59        -12.00        10.36 o                         
 -15   1   1         44.06         33.31         8.23 o                         
 -14   1   1          0.00         -2.65         7.41 o                         
 -13   1   1        194.38        193.83         8.11 o                         
 -12   1   1         53.47         51.97         6.64 o                         
 -11   1   1        385.38        361.77         8.81 o                         
 -10   1   1         37.38         33.64         4.28 o                         
  -9   1   1         11.89          8.76         3.67 o                         
  -8   1   1        412.53        421.68         7.65 o                         
  -7   1   1       1187.18       1250.92        20.38 o                         
  -6   1   1         63.93         69.07         3.51 o                         
  -5   1   1       6021.92       6354.28        90.52 o                         
  -4   1   1       5161.91       5474.83        75.90 o                         
  -3   1   1       2809.98       2843.36        39.52 o                         
  -2   1   1        663.00        711.55        10.64 o                         
   0   1   1         34.24          1.23         0.65 o                         
   1   1   1       2528.93       2270.80        61.33 o                         
   2   1   1         10.13         16.99         1.02 o                         
   3   1   1       3377.19       3528.37        51.70 o                         
   4   1   1        901.48        948.88        14.28 o                         
   5   1   1        713.27        695.00        11.55 o                         
   6   1   1       4972.57       5378.25        87.06 o                         
   7   1   1        919.12        947.08        14.31 o                         
   8   1   1        551.53        568.05        10.44 o                         
   9   1   1        145.13        158.12         4.72 o                         
  10   1   1         12.37         11.38         4.25 o                         
  11   1   1        231.04        232.90         7.09 o                         
  12   1   1          4.46         -4.10         5.64 o                         
  13   1   1         87.03         91.40         6.85 o                         
  14   1   1         56.32         53.42         6.73 o                         
  15   1   1         44.51         55.21         8.07 o                         
 -15   2   1         45.70         61.03         9.45 o                         
 -14   2   1        290.94        276.54        11.35 o                         
 -13   2   1         32.49         30.12         6.85 o                         
 -12   2   1        309.57        304.53         9.84 o                         
 -11   2   1         79.58         67.86         5.74 o                         
 -10   2   1        120.70        107.04         4.69 o                         
  -9   2   1         14.01         18.60         3.88 o                         
  -8   2   1        180.85        181.81         4.93 o                         
  -7   2   1        558.32        575.83         9.49 o                         
  -6   2   1       3948.71       4051.63        61.64 o                         
  -5   2   1        460.66        544.78         9.17 o                         
  -4   2   1       6159.05       6217.30        88.50 o                         
  -3   2   1        385.56        365.06         5.66 o                         
   0   2   1         16.82         30.59         1.51 o                         
   1   2   1        114.01        119.82         2.36 o                         
   3   2   1        114.93        115.97         2.69 o                         
   4   2   1       3128.03       3171.60        48.05 o                         
   5   2   1        162.19        198.49         4.45 o                         
   6   2   1        394.39        423.46         7.42 o                         
   7   2   1         85.95         85.86         3.30 o                         
   8   2   1          2.22         14.92         3.26 o                         
   9   2   1          5.72         12.75         3.87 o                         
  10   2   1         70.98         73.75         4.15 o                         
  11   2   1          2.22          0.73         5.27 o                         
  12   2   1        585.66        566.29        13.74 o                         
  13   2   1          3.92         -5.61         6.23 o                         
  14   2   1         79.93         80.92         7.69 o                         
 -14   3   1         13.97         18.28        11.40 o                         
 -13   3   1         97.44        104.47         8.63 o                         
 -12   3   1         67.92         57.50         6.83 o                         
 -11   3   1         32.68         52.67         5.89 o                         
 -10   3   1        151.54        177.76         5.85 o                         
  -9   3   1       1713.99       1692.16        25.21 o                         
  -8   3   1        962.88        934.58        14.37 o                         
  -7   3   1       3053.12       3145.54        45.36 o                         
  -6   3   1         21.33         22.02         2.87 o                         
  -5   3   1       2145.25       2261.01        35.84 o                         
  -4   3   1         34.01         48.78         2.64 o                         
  -3   3   1       8438.29       8826.15       129.11 o                         
  -2   3   1       1650.50       1673.22        24.82 o                         
  -1   3   1        295.48        275.61         5.08 o                         
   0   3   1       2150.30       2124.49        33.40 o                         
   1   3   1       2123.26       2057.33        30.41 o                         
   2   3   1       1971.02       1969.05        28.32 o                         
   3   3   1       2062.62       2006.26        29.76 o                         
   4   3   1        224.03        225.71         4.55 o                         
   5   3   1         45.22         46.87         2.84 o                         
   6   3   1       1462.00       1425.96        22.99 o                         
   7   3   1       1368.77       1403.90        20.89 o                         
   8   3   1        739.84        728.01        12.17 o                         
   9   3   1       1924.98       1942.16        29.49 o                         
  10   3   1        106.17        118.16         5.84 o                         
  11   3   1        571.99        532.18        12.11 o                         
  12   3   1          0.57          0.36         6.75 o                         
  13   3   1         62.31         65.27         9.55 o                         
  14   3   1         35.25         40.78         8.57 o                         
 -14   4   1        158.23        142.38         9.38 o                         
 -13   4   1        114.49        116.06         8.31 o                         
 -12   4   1        194.58        190.31         9.12 o                         
 -11   4   1        894.46        890.74        18.63 o                         
 -10   4   1         20.95         24.78         5.14 o                         
  -9   4   1       1628.27       1617.76        25.09 o                         
  -8   4   1        220.93        219.81         5.85 o                         
  -7   4   1        137.94        169.90         4.83 o                         
  -6   4   1        676.91        695.06        10.99 o                         
  -5   4   1        421.06        417.91         7.55 o                         
  -4   4   1       4870.02       5093.58        77.26 o                         
  -3   4   1       9747.06       9998.32       161.44 o                         
  -2   4   1       4348.23       4703.70        69.13 o                         
  -1   4   1      11868.64      11972.06       180.55 o                         
   0   4   1        231.04        276.76         5.52 o                         
   1   4   1        750.66        754.48        12.24 o                         
   2   4   1       2036.36       2042.04        31.37 o                         
   3   4   1        380.78        441.88         8.13 o                         
   4   4   1       1950.08       2055.64        30.66 o                         
   5   4   1       2669.45       2659.52        39.44 o                         
   6   4   1        577.21        602.67        10.34 o                         
   7   4   1       3054.48       3095.22        44.77 o                         
   8   4   1         42.91         44.66         4.02 o                         
   9   4   1        716.34        730.89        17.14 o                         
  10   4   1        215.11        217.57         8.43 o                         
  11   4   1         49.00         65.37         6.68 o                         
  12   4   1        177.50        163.86         8.97 o                         
  13   4   1         78.51         92.18         7.48 o                         
  14   4   1         29.34         27.20        11.59 o                         
 -13   5   1        185.26        216.54         9.80 o                         
 -12   5   1         41.30         38.80         8.63 o                         
 -11   5   1        156.70        145.47         8.05 o                         
 -10   5   1         10.08         -2.89         6.31 o                         
  -9   5   1        189.40        208.79         7.45 o                         
  -8   5   1          3.54         12.63         4.36 o                         
  -7   5   1       2412.53       2378.46        34.85 o                         
  -6   5   1        137.54        167.57         4.68 o                         
  -5   5   1       9937.94       9669.14       134.17 o                         
  -4   5   1        483.41        500.79         8.69 o                         
  -3   5   1       2126.60       2092.54        33.33 o                         
  -2   5   1        147.14        147.87         4.25 o                         
  -1   5   1        161.67        172.92         5.11 o                         
   0   5   1          0.32         -3.89         2.59 o                         
   1   5   1       4551.10       4310.31        67.68 o                         
   2   5   1        197.76        211.87         4.96 o                         
   3   5   1       5057.12       4943.79        77.53 o                         
   4   5   1        287.48        322.73         7.37 o                         
   5   5   1       3093.17       2973.38        45.61 o                         
   6   5   1        249.72        255.04         6.42 o                         
   7   5   1          4.27          2.59         4.60 o                         
   8   5   1         50.90         38.61         4.85 o                         
   9   5   1        391.38        380.85        10.56 o                         
  10   5   1         52.52         62.09         6.51 o                         
  11   5   1        321.36        357.03        12.94 o                         
  12   5   1         13.96         19.23         5.87 o                         
  13   5   1        181.95        211.25        11.93 o                         
 -12   6   1         92.30         82.52         9.61 o                         
 -11   6   1        400.44        390.19        11.86 o                         
 -10   6   1         13.62         18.26         6.48 o                         
  -9   6   1        914.17        876.79        20.00 o                         
  -8   6   1        338.70        340.91         9.55 o                         
  -7   6   1          6.79         -2.66         5.00 o                         
  -6   6   1         77.92         89.25         5.07 o                         
  -5   6   1        796.39        757.55        12.48 o                         
  -4   6   1         61.78         66.12         5.16 o                         
  -3   6   1       2036.94       1968.33        29.86 o                         
  -2   6   1         33.79         55.21         3.87 o                         
  -1   6   1       2908.00       2797.82        43.03 o                         
   0   6   1       2056.01       1999.32        29.31 o                         
   1   6   1        864.24        824.46        13.02 o                         
   2   6   1       1392.73       1356.61        21.69 o                         
   3   6   1        216.47        237.12         6.18 o                         
   4   6   1         25.26         15.81         4.68 o                         
   5   6   1       1376.42       1283.21        22.22 o                         
   6   6   1          4.08          4.67         3.70 o                         
   7   6   1       1026.81       1023.89        18.57 o                         
   8   6   1        419.46        441.29        11.07 o                         
   9   6   1        134.73        125.26         7.58 o                         
  10   6   1        509.26        517.36        16.28 o                         
  11   6   1         24.96         23.43         6.19 o                         
  12   6   1        123.63        116.72        10.33 o                         
 -11   7   1         28.14         37.79         7.39 o                         
 -10   7   1        460.03        464.65        13.04 o                         
  -9   7   1         32.58         42.65         6.83 o                         
  -8   7   1        604.41        616.40        16.50 o                         
  -7   7   1        133.50        162.47         7.06 o                         
  -6   7   1         35.64         26.27         5.74 o                         
  -5   7   1         10.48          7.71         5.30 o                         
  -4   7   1        969.59        950.20        16.82 o                         
  -3   7   1         70.32        101.04         5.14 o                         
  -2   7   1       3794.04       3698.22        56.70 o                         
  -1   7   1        743.77        769.04        12.80 o                         
   0   7   1       1121.61       1099.18        17.14 o                         
   1   7   1       1754.19       1678.17        25.87 o                         
   2   7   1         55.87         31.90         4.60 o                         
   3   7   1        716.32        726.33        14.13 o                         
   4   7   1        681.88        716.04        14.52 o                         
   5   7   1         48.57         37.58         5.74 o                         
   6   7   1       1394.52       1457.47        28.75 o                         
   7   7   1         73.23         74.20         6.22 o                         
   8   7   1        556.41        557.32        16.18 o                         
   9   7   1         18.74         27.58         7.86 o                         
  10   7   1         23.76         32.69         6.48 o                         
  11   7   1         12.76         -3.53         9.21 o                         
 -10   8   1         39.20         52.85         7.67 o                         
  -9   8   1         17.26         29.36         7.97 o                         
  -8   8   1        363.77        311.99        11.40 o                         
  -7   8   1          2.87          4.87         8.02 o                         
  -6   8   1       1196.28       1153.77        25.31 o                         
  -5   8   1          8.31         43.97         6.03 o                         
  -4   8   1        774.08        753.80        16.18 o                         
  -3   8   1          9.38          3.49         6.23 o                         
  -2   8   1          2.80         -0.01         4.94 o                         
  -1   8   1        107.29         96.65         5.05 o                         
   0   8   1        842.84        810.33        15.35 o                         
   1   8   1        315.35        308.11         7.98 o                         
   2   8   1       1480.30       1457.85        27.66 o                         
   3   8   1          0.16          9.40         7.57 o                         
   4   8   1       1364.59       1293.65        29.03 o                         
   5   8   1        119.72        121.03         7.55 o                         
   6   8   1        204.46        207.04         8.72 o                         
   7   8   1          7.35          6.70         6.84 o                         
   8   8   1        107.91        116.15         8.03 o                         
   9   8   1         78.03         80.65         8.68 o                         
  -8   9   1         61.76        111.19         9.09 o                         
  -7   9   1         76.11        124.21        13.32 o                         
  -6   9   1         26.39         47.09         7.67 o                         
  -5   9   1        462.43        521.33        15.26 o                         
  -4   9   1       1041.87       1068.72        25.55 o                         
  -3   9   1         74.01         83.12         5.90 o                         
  -2   9   1        762.58        782.86        17.12 o                         
  -1   9   1          2.75         17.54         5.02 o                         
   0   9   1        520.57        503.29        12.53 o                         
   1   9   1        352.03        369.69        12.13 o                         
   2   9   1         11.22         18.82         7.24 o                         
   3   9   1        470.81        457.72        12.43 o                         
   4   9   1        114.01        147.18         8.33 o                         
   5   9   1        235.20        247.07        10.10 o                         
   6   9   1        649.83        673.80        17.83 o                         
   7   9   1         20.77         31.89         8.09 o                         
   8   9   1        232.86        256.49        13.53 o                         
  -5  10   1          2.85        -10.87         8.92 o                         
  -4  10   1          1.98         -2.41         8.22 o                         
  -3  10   1        240.53        236.67        10.33 o                         
  -2  10   1         34.17         28.91         8.41 o                         
  -1  10   1        428.74        438.43        11.02 o                         
   0  10   1        151.67        152.03         8.72 o                         
   1  10   1        331.73        340.46        13.27 o                         
   2  10   1        159.72        166.01         9.05 o                         
   3  10   1          9.87          4.43         7.88 o                         
   4  10   1         65.93         61.36         8.22 o                         
   5  10   1         55.64         62.05         8.21 o                         
 -14   0   2        413.76        386.99        17.62 o                         
 -12   0   2       2739.84       2613.40        73.11 o                         
 -10   0   2       4126.70       4090.51        94.57 o                         
  -8   0   2        365.62        414.75        12.18 o                         
  -6   0   2         14.45          4.05         4.77 o                         
  -4   0   2      10239.91      10573.16       319.22 o                         
   4   0   2       8992.05       9159.93       225.55 o                         
   6   0   2      12905.69      13828.87       315.41 o                         
   8   0   2        497.35        528.96        12.62 o                         
  10   0   2          7.02         12.17         6.02 o                         
  12   0   2        249.51        272.99        12.76 o                         
  14   0   2        196.09        192.77        10.95 o                         
 -15   1   2          1.79         12.57         9.30 o                         
 -14   1   2         57.15         48.71         7.69 o                         
 -13   1   2          6.76         10.55         6.48 o                         
 -12   1   2        149.88        122.55         6.84 o                         
 -11   1   2         19.40         21.14         4.81 o                         
 -10   1   2       1803.27       1760.44        26.94 o                         
  -9   1   2        533.55        557.56        10.04 o                         
  -8   1   2       1598.71       1613.40        24.51 o                         
  -7   1   2        220.29        262.47         5.72 o                         
  -6   1   2       4919.63       5040.96        74.06 o                         
  -5   1   2        593.87        663.69         9.89 o                         
  -4   1   2         15.58         29.80         1.71 o                         
  -3   1   2       6817.58       6924.94        93.43 o                         
  -1   1   2        134.70         42.60         2.55 o                         
   2   1   2       2427.19       2476.44        41.54 o                         
   3   1   2       4385.67       4386.06        66.20 o                         
   4   1   2       5163.23       5421.38        79.29 o                         
   5   1   2       3869.41       3838.65        60.03 o                         
   6   1   2       1623.01       1756.75        26.99 o                         
   7   1   2       1182.22       1152.84        19.43 o                         
   8   1   2       2135.97       2201.27        32.89 o                         
   9   1   2         33.25         39.32         3.76 o                         
  10   1   2        647.28        647.18        11.63 o                         
  11   1   2         92.80         94.95         5.13 o                         
  12   1   2        138.65        134.87         6.76 o                         
  13   1   2         18.51          7.35         6.26 o                         
  14   1   2          1.45         -0.30         6.95 o                         
 -15   2   2         18.84         12.00         8.29 o                         
 -14   2   2        119.79        135.02         9.88 o                         
 -13   2   2         36.22         20.84         7.44 o                         
 -12   2   2        307.95        277.85        13.70 o                         
 -11   2   2        104.50         98.32         6.41 o                         
 -10   2   2          1.81         -6.24         4.16 o                         
  -9   2   2       1724.09       1780.58        25.69 o                         
  -8   2   2        169.65        176.92         4.70 o                         
  -7   2   2       4124.66       4082.65        58.57 o                         
  -6   2   2        720.32        698.02        11.95 o                         
  -5   2   2        491.21        435.84         7.44 o                         
  -4   2   2       3457.30       3756.70        53.68 o                         
  -3   2   2       1757.15       1920.12        26.85 o                         
   0   2   2        176.28        125.88         2.48 o                         
   1   2   2       4583.94       4604.81        71.80 o                         
   2   2   2       1552.75       1475.19        21.81 o                         
   3   2   2       3059.87       2941.21        43.21 o                         
   4   2   2       3554.42       3743.67        62.89 o                         
   5   2   2          6.83         15.50         2.28 o                         
   6   2   2       1634.83       1834.70        29.14 o                         
   7   2   2        254.73        265.02         5.90 o                         
   8   2   2          2.38          4.62         3.02 o                         
   9   2   2       2726.88       2671.95        38.86 o                         
  10   2   2         11.44          6.62         3.96 o                         
  11   2   2        600.25        543.62        13.24 o                         
  12   2   2          4.34          9.94         6.13 o                         
  13   2   2          5.18         -7.16         6.38 o                         
  14   2   2         47.17         39.57         7.17 o                         
 -15   3   2         10.59         -3.76        12.48 o                         
 -14   3   2        157.31        182.47        10.04 o                         
 -13   3   2        242.97        265.12        11.45 o                         
 -12   3   2        127.21        123.47         7.35 o                         
 -11   3   2        848.46        842.76        20.25 o                         
 -10   3   2         59.90         73.95         4.97 o                         
  -9   3   2        407.63        452.35         8.70 o                         
  -8   3   2        101.80        116.94         4.23 o                         
  -7   3   2         99.38        117.57         3.86 o                         
  -6   3   2       1791.73       1904.52        28.60 o                         
  -5   3   2       1536.73       1492.13        24.03 o                         
  -4   3   2        807.67        825.84        13.66 o                         
  -3   3   2      11313.59      11563.98       169.22 o                         
  -2   3   2       5598.41       5649.06        78.35 o                         
  -1   3   2       2627.08       2567.96        37.88 o                         
   0   3   2       2074.21       2202.99        31.62 o                         
   1   3   2        322.61        323.62         5.74 o                         
   2   3   2       3169.87       3240.89        49.07 o                         
   3   3   2       2784.16       2770.47        45.05 o                         
   4   3   2       3050.80       3180.63        48.33 o                         
   5   3   2       1692.75       1543.42        23.99 o                         
   6   3   2        373.08        396.18         8.52 o                         
   7   3   2       1539.64       1516.63        23.71 o                         
   8   3   2          9.84         13.77         3.44 o                         
   9   3   2        130.16        155.83         5.00 o                         
  10   3   2        223.86        229.50         6.64 o                         
  11   3   2         19.40         14.63         4.92 o                         
  12   3   2          2.25         10.60         5.19 o                         
  13   3   2         68.49         68.37         6.23 o                         
  14   3   2          9.86         12.68        10.52 o                         
 -14   4   2          0.52         11.20         9.01 o                         
 -13   4   2          1.17        -11.38         7.59 o                         
 -12   4   2        194.34        205.59         8.95 o                         
 -11   4   2         81.02        104.23         6.76 o                         
 -10   4   2       1052.76       1004.10        24.98 o                         
  -9   4   2        865.75        855.95        14.99 o                         
  -8   4   2       1600.86       1543.05        23.89 o                         
  -7   4   2        515.52        550.96         9.63 o                         
  -6   4   2        229.19        250.44         5.63 o                         
  -5   4   2        254.87        317.90         6.14 o                         
  -4   4   2         58.98         69.36         2.98 o                         
  -3   4   2       3241.32       3435.80        50.78 o                         
  -2   4   2       1392.16       1249.47        18.93 o                         
  -1   4   2       3614.63       3725.10        54.85 o                         
   0   4   2       6503.92       6333.89        92.90 o                         
   1   4   2       7721.92       7809.48       126.09 o                         
   2   4   2          2.15          3.17         2.52 o                         
   3   4   2       2418.30       2510.50        41.03 o                         
   4   4   2        833.13        878.61        14.19 o                         
   5   4   2         31.58         34.39         2.95 o                         
   6   4   2       3038.68       2974.39        45.53 o                         
   7   4   2       1370.08       1375.14        21.88 o                         
   8   4   2       1449.16       1398.68        22.47 o                         
   9   4   2       1182.73       1097.70        18.72 o                         
  10   4   2        125.82        139.93         6.96 o                         
  11   4   2        163.08        141.36         6.41 o                         
  12   4   2         97.26        120.63         9.50 o                         
  13   4   2         33.83         35.66         9.50 o                         
 -13   5   2         75.74         63.30         9.35 o                         
 -12   5   2         24.24         26.67         7.94 o                         
 -11   5   2         37.59         28.67         7.07 o                         
 -10   5   2          3.44         -1.90         6.48 o                         
  -9   5   2        200.23        199.65         6.59 o                         
  -8   5   2       2191.51       2182.53        33.22 o                         
  -7   5   2        127.34        145.87         4.85 o                         
  -6   5   2       4698.68       4617.49        64.63 o                         
  -5   5   2        919.31        999.99        15.03 o                         
  -4   5   2        435.77        409.92         7.46 o                         
  -3   5   2        195.42        215.55         4.94 o                         
  -2   5   2         29.18         31.07         2.96 o                         
  -1   5   2        198.75        216.85         4.80 o                         
   0   5   2        940.31        833.32        12.49 o                         
   1   5   2         56.99         77.05         4.06 o                         
   2   5   2       4527.36       4322.11        70.20 o                         
   3   5   2        178.94        214.53         5.27 o                         
   4   5   2       3390.84       3219.54        50.77 o                         
   5   5   2         26.27         36.04         3.29 o                         
   6   5   2          0.06         -1.75         3.45 o                         
   7   5   2          0.48          8.82         3.68 o                         
   8   5   2        786.46        748.83        13.31 o                         
   9   5   2         10.27          7.11         4.61 o                         
  10   5   2        714.68        743.62        16.11 o                         
  11   5   2         73.50         65.29         9.19 o                         
  12   5   2        150.39        162.09        10.86 o                         
  13   5   2          0.07          5.76         9.84 o                         
 -12   6   2        150.74        146.19         9.72 o                         
 -11   6   2        127.73        137.40         8.38 o                         
 -10   6   2        141.90        147.09         8.14 o                         
  -9   6   2         18.14         22.86         6.00 o                         
  -8   6   2        147.61        173.10         6.77 o                         
  -7   6   2        216.00        222.32         6.84 o                         
  -6   6   2         98.43         94.11         4.78 o                         
  -5   6   2        900.34        906.52        14.96 o                         
  -4   6   2        452.55        422.72         9.10 o                         
  -3   6   2       1146.92       1101.29        16.94 o                         
  -2   6   2       6064.34       5757.79        84.87 o                         
  -1   6   2          3.11         -4.63         3.09 o                         
   0   6   2       4289.65       4050.20        58.24 o                         
   1   6   2       1046.73       1100.85        17.99 o                         
   2   6   2        172.02        148.44         5.05 o                         
   3   6   2        811.32        808.26        13.92 o                         
   4   6   2        600.18        584.37        11.05 o                         
   5   6   2        301.91        318.93         7.85 o                         
   6   6   2        761.51        742.84        14.03 o                         
   7   6   2        531.51        490.55        10.73 o                         
   8   6   2        933.48        896.07        18.83 o                         
   9   6   2          4.22          3.56         5.00 o                         
  10   6   2        149.27        142.85         9.18 o                         
  11   6   2         70.00         62.54         9.24 o                         
  12   6   2         56.25         53.20         9.45 o                         
 -11   7   2        299.62        295.83        11.37 o                         
 -10   7   2          8.52         21.56         7.87 o                         
  -9   7   2        701.17        693.64        17.62 o                         
  -8   7   2        163.60        139.35         8.19 o                         
  -7   7   2        633.11        618.81        14.15 o                         
  -6   7   2          7.19         27.60         5.29 o                         
  -5   7   2        131.27        129.96         6.02 o                         
  -4   7   2         39.69         50.60         4.77 o                         
  -3   7   2       1593.19       1564.18        25.84 o                         
  -2   7   2          0.75         30.68         4.68 o                         
  -1   7   2        930.36        933.89        14.92 o                         
   0   7   2        191.58        187.95         5.15 o                         
   1   7   2        124.22        132.94         5.32 o                         
   2   7   2        593.81        558.60        11.30 o                         
   3   7   2        127.05        155.69         5.97 o                         
   4   7   2        135.20        143.08         6.09 o                         
   5   7   2        435.73        442.23        12.18 o                         
   6   7   2        316.03        340.88        10.35 o                         
   7   7   2        767.58        752.45        18.40 o                         
   8   7   2         33.26         50.98         5.45 o                         
   9   7   2        350.54        339.39        10.27 o                         
  10   7   2        289.68        283.16        11.15 o                         
  11   7   2         21.94         10.86        12.06 o                         
 -10   8   2         16.64         22.93         8.84 o                         
  -9   8   2        131.41        126.18         9.04 o                         
  -8   8   2          2.03         10.80         7.33 o                         
  -7   8   2        906.32        882.65        19.82 o                         
  -6   8   2          6.19         26.01         6.13 o                         
  -5   8   2       1572.71       1537.45        29.24 o                         
  -4   8   2          8.90         15.61         5.59 o                         
  -3   8   2        122.89        144.74         7.00 o                         
  -2   8   2        167.02        168.46         6.09 o                         
  -1   8   2         73.88         89.91         5.01 o                         
   0   8   2          9.15         15.65         3.59 o                         
   1   8   2       1056.87       1033.60        20.60 o                         
   2   8   2         66.56         58.95         6.45 o                         
   3   8   2       1237.49       1190.97        25.51 o                         
   4   8   2         12.22         14.76         6.89 o                         
   5   8   2        385.22        376.35        12.26 o                         
   6   8   2          0.31         -2.75         7.16 o                         
   7   8   2          2.41        -11.58         9.49 o                         
   8   8   2         35.15         21.48         7.17 o                         
   9   8   2         42.26         39.28        11.31 o                         
  -8   9   2        316.68        315.64        13.54 o                         
  -7   9   2         52.36         73.02         9.61 o                         
  -6   9   2        298.59        316.44        11.57 o                         
  -5   9   2         81.07         95.80         7.63 o                         
  -4   9   2         86.42        112.92         7.69 o                         
  -3   9   2        550.89        545.38        15.16 o                         
  -2   9   2         14.01         28.81         5.55 o                         
  -1   9   2       1340.43       1276.77        24.78 o                         
   0   9   2        298.86        304.29        10.17 o                         
   1   9   2        456.60        495.55        13.62 o                         
   2   9   2        379.25        347.38        10.92 o                         
   3   9   2          1.44         -0.69         7.19 o                         
   4   9   2        122.74        137.72         7.87 o                         
   5   9   2        185.35        209.83         9.66 o                         
   6   9   2         86.65        117.84         8.04 o                         
   7   9   2        153.68        177.21        11.09 o                         
  -5  10   2         67.93         48.28         9.03 o                         
  -4  10   2        174.48        187.49         9.48 o                         
  -3  10   2         50.62         61.04         8.49 o                         
  -2  10   2        477.41        510.62        13.66 o                         
  -1  10   2          0.13          8.38        10.18 o                         
   0  10   2        240.03        251.15        12.87 o                         
   1  10   2         28.38         28.73         9.20 o                         
   2  10   2          9.58         -3.80         8.00 o                         
   3  10   2         45.92         46.74         7.91 o                         
   4  10   2         42.92         39.66         8.83 o                         
 -15   0   3         66.35        111.80        31.33 o                         
 -13   0   3        791.63        764.61        26.07 o                         
 -11   0   3       4705.00       4769.38       110.06 o                         
  -9   0   3        731.44        710.99        17.67 o                         
  -7   0   3       5297.75       5804.88       111.16 o                         
  -5   0   3      12278.88      12380.37       248.66 o                         
   1   0   3        798.29        846.63        36.45 o                         
   5   0   3       8493.00       8136.98       173.52 o                         
   7   0   3       4612.08       4579.69        97.97 o                         
   9   0   3         53.39         50.49         4.95 o                         
  11   0   3       2216.56       2153.10        50.92 o                         
  13   0   3        746.96        704.71        25.32 o                         
 -15   1   3        226.21        241.40        11.99 o                         
 -14   1   3        113.65        147.35         9.83 o                         
 -13   1   3        187.13        182.31         8.40 o                         
 -12   1   3        135.33        162.33         7.69 o                         
 -11   1   3          6.96          2.86         5.01 o                         
 -10   1   3         32.03         24.74         4.15 o                         
  -9   1   3       2486.67       2487.31        37.38 o                         
  -8   1   3          0.11          1.79         3.04 o                         
  -7   1   3       4269.45       4194.25        60.17 o                         
  -6   1   3        840.56        820.72        12.61 o                         
  -5   1   3       2540.21       2580.24        35.18 o                         
  -4   1   3       5510.84       5573.17        75.31 o                         
  -3   1   3         82.77         83.91         1.96 o                         
  -2   1   3       3492.28       3504.26        47.42 o                         
  -1   1   3       1358.42       1401.76        21.25 o                         
   0   1   3        227.55        212.19         4.22 o                         
   2   1   3        777.22        748.59        12.75 o                         
   3   1   3       4215.92       3943.54        68.80 o                         
   4   1   3       2055.15       2136.70        36.01 o                         
   5   1   3       1280.83       1437.03        22.82 o                         
   6   1   3       1210.33       1217.08        18.33 o                         
   7   1   3        470.79        446.09         7.62 o                         
   8   1   3        295.92        303.35         6.45 o                         
   9   1   3       1327.14       1295.89        19.60 o                         
  10   1   3         25.07         27.03         3.68 o                         
  11   1   3        265.52        287.96         7.51 o                         
  12   1   3          3.23         -5.92         4.99 o                         
  13   1   3         40.12         31.87         5.37 o                         
  14   1   3         34.74         39.15         5.61 o                         
 -15   2   3         22.50         14.22        10.55 o                         
 -14   2   3        298.42        309.88        11.15 o                         
 -13   2   3         38.10         44.26         7.12 o                         
 -12   2   3         14.74         14.48         8.57 o                         
 -11   2   3        263.65        283.09         8.10 o                         
 -10   2   3        682.11        631.96        11.03 o                         
  -9   2   3         83.70         93.29         4.11 o                         
  -8   2   3       2519.45       2407.56        36.08 o                         
  -7   2   3        837.23        910.85        14.10 o                         
  -6   2   3       1904.71       1941.33        30.97 o                         
  -5   2   3       6272.35       6670.56        95.10 o                         
  -4   2   3       1100.70       1188.31        16.92 o                         
  -3   2   3       1166.35       1112.46        15.39 o                         
  -2   2   3        389.07        361.34         5.40 o                         
  -1   2   3        708.76        661.25         9.25 o                         
   1   2   3        431.69        472.99         7.25 o                         
   3   2   3        349.20        349.68         6.14 o                         
   4   2   3       3078.97       3274.24        54.99 o                         
   5   2   3       3297.56       3302.52        50.14 o                         
   6   2   3          7.46         11.68         2.29 o                         
   7   2   3       2800.22       2774.37        43.64 o                         
   8   2   3        965.54        958.68        15.16 o                         
   9   2   3          3.81          9.32         3.28 o                         
  10   2   3        371.42        380.81         8.69 o                         
  11   2   3         42.66         42.77         5.09 o                         
  12   2   3         51.03         53.20         4.75 o                         
  13   2   3         13.05         -3.51         7.27 o                         
  14   2   3          0.40        -11.76         8.42 o                         
 -15   3   3          5.68         -2.99        10.01 o                         
 -14   3   3        218.44        213.99        11.37 o                         
 -13   3   3         31.52         29.59         8.13 o                         
 -12   3   3        762.29        738.98        18.26 o                         
 -11   3   3         25.35         27.30         6.01 o                         
 -10   3   3        744.35        793.37        14.35 o                         
  -9   3   3        308.56        291.19         6.88 o                         
  -8   3   3        165.99        208.92         5.14 o                         
  -7   3   3          2.65          8.49         3.05 o                         
  -6   3   3       2876.73       2829.11        42.04 o                         
  -5   3   3        201.52        209.88         4.92 o                         
  -4   3   3       5604.98       5507.30        78.62 o                         
  -3   3   3       8108.78       8602.46       119.16 o                         
  -2   3   3      11575.38      11512.33       209.27 o                         
  -1   3   3       6166.66       6515.79        95.43 o                         
   0   3   3        585.09        575.85         9.04 o                         
   1   3   3        704.16        795.73        12.93 o                         
   2   3   3        533.57        607.39        10.08 o                         
   3   3   3        282.52        310.65         6.03 o                         
   4   3   3       5620.49       5716.92        86.39 o                         
   5   3   3        714.86        764.87        12.05 o                         
   6   3   3       3547.76       3461.00        56.19 o                         
   7   3   3          5.51         11.99         2.73 o                         
   8   3   3        451.33        471.76         8.72 o                         
   9   3   3        354.09        341.06         7.75 o                         
  10   3   3         33.60         39.29         5.39 o                         
  11   3   3          3.70         10.56         8.24 o                         
  12   3   3        307.66        346.06        12.25 o                         
  13   3   3          9.59          5.00         7.86 o                         
  14   3   3        100.42        106.31        10.00 o                         
 -14   4   3         78.81         85.06         8.85 o                         
 -13   4   3        144.22        112.88         9.46 o                         
 -12   4   3          3.37         20.15         8.12 o                         
 -11   4   3        398.95        400.04        12.35 o                         
 -10   4   3        171.18        163.76         6.49 o                         
  -9   4   3          6.10         17.17         4.15 o                         
  -8   4   3       1105.35       1129.22        17.71 o                         
  -7   4   3         49.96         54.61         3.76 o                         
  -6   4   3        889.81        953.26        14.87 o                         
  -5   4   3       3561.68       3587.09        54.75 o                         
  -4   4   3       2477.14       2525.82        37.61 o                         
  -3   4   3       3626.02       3822.36        60.07 o                         
  -2   4   3       1323.60       1350.34        19.31 o                         
  -1   4   3         82.56         89.04         3.14 o                         
   0   4   3       9839.78      10119.97       152.63 o                         
   1   4   3        346.33        364.30         6.92 o                         
   2   4   3       5134.42       5090.17        79.54 o                         
   3   4   3       1387.23       1394.96        22.37 o                         
   4   4   3        235.18        265.98         5.48 o                         
   5   4   3        786.77        743.96        12.00 o                         
   6   4   3         70.38         88.80         3.68 o                         
   7   4   3         10.78         15.22         3.00 o                         
   8   4   3         27.05         26.60         3.50 o                         
   9   4   3         21.74         36.24         5.23 o                         
  10   4   3        250.11        282.63         9.36 o                         
  11   4   3        131.04        138.06         7.74 o                         
  12   4   3        135.70        168.32        10.69 o                         
  13   4   3         61.48         59.61         9.61 o                         
 -13   5   3         16.10          7.32         8.32 o                         
 -12   5   3          9.02         -0.05         7.62 o                         
 -11   5   3         96.99         95.49         8.35 o                         
 -10   5   3        124.23        107.86         6.92 o                         
  -9   5   3        864.40        855.13        15.81 o                         
  -8   5   3         52.70        111.01         4.91 o                         
  -7   5   3       1055.96       1006.86        15.99 o                         
  -6   5   3         15.29         37.94         3.76 o                         
  -5   5   3       1595.11       1605.86        23.87 o                         
  -4   5   3        332.89        369.13         7.58 o                         
  -3   5   3       1246.44       1259.54        18.82 o                         
  -2   5   3        482.62        500.76         8.76 o                         
  -1   5   3       1279.26       1158.30        17.42 o                         
   0   5   3        123.37        118.36         3.27 o                         
   1   5   3       2753.34       2585.49        39.64 o                         
   2   5   3          0.19          8.28         3.09 o                         
   3   5   3        310.77        292.79         6.61 o                         
   4   5   3        185.47        218.30         5.65 o                         
   5   5   3        577.87        576.53        10.06 o                         
   6   5   3        339.50        347.40         7.27 o                         
   7   5   3        580.08        554.16        10.09 o                         
   8   5   3         87.49        108.26         5.59 o                         
   9   5   3        235.01        242.46         8.36 o                         
  10   5   3          7.90         26.22         6.92 o                         
  11   5   3         46.82         47.22         8.63 o                         
  12   5   3          8.71          3.35         8.66 o                         
 -13   6   3        122.75        130.92        10.19 o                         
 -12   6   3         45.93         74.75         8.51 o                         
 -11   6   3        128.22        143.31         9.36 o                         
 -10   6   3         46.57         52.98         7.11 o                         
  -9   6   3          2.52         12.66         6.16 o                         
  -8   6   3          9.31         17.34         5.88 o                         
  -7   6   3        165.39        186.45         6.09 o                         
  -6   6   3        964.70        933.03        15.47 o                         
  -5   6   3       2769.55       2784.54        40.60 o                         
  -4   6   3        214.67        242.24         7.49 o                         
  -3   6   3       1552.23       1540.92        23.68 o                         
  -2   6   3        265.63        348.34         7.14 o                         
  -1   6   3          8.63          9.54         3.41 o                         
   0   6   3         48.63         66.63         4.30 o                         
   1   6   3        483.84        496.67         9.25 o                         
   2   6   3          9.34          8.95         3.93 o                         
   3   6   3       1111.36       1096.09        19.16 o                         
   4   6   3         69.27         78.74         4.40 o                         
   5   6   3        745.06        748.10        14.08 o                         
   6   6   3          2.37         11.79         3.76 o                         
   7   6   3        319.29        324.22         9.35 o                         
   8   6   3         56.33         74.43         6.55 o                         
   9   6   3         21.49         24.94         9.80 o                         
  10   6   3          9.97          8.87         8.06 o                         
  11   6   3          2.81          0.95         8.48 o                         
 -11   7   3        163.10        167.88         9.17 o                         
 -10   7   3         24.86         39.64         7.54 o                         
  -9   7   3        122.22        129.23         8.88 o                         
  -8   7   3         23.10         19.01         5.94 o                         
  -7   7   3         13.07         25.69         5.94 o                         
  -6   7   3       1765.15       1627.45        28.11 o                         
  -5   7   3         16.92         48.95         6.41 o                         
  -4   7   3        706.87        685.12        14.63 o                         
  -3   7   3         94.39        126.56         5.02 o                         
  -2   7   3         93.50        105.27         5.83 o                         
  -1   7   3         14.71         24.15         3.56 o                         
   0   7   3          0.49         13.87         4.39 o                         
   1   7   3         11.88          3.11         3.82 o                         
   2   7   3          9.06         10.36         4.14 o                         
   3   7   3          5.98         17.86         5.39 o                         
   4   7   3       1248.21       1171.26        22.69 o                         
   5   7   3          0.07         -5.54         5.47 o                         
   6   7   3        653.11        646.61        16.64 o                         
   7   7   3         74.93         82.89         6.29 o                         
   8   7   3        104.33         98.63         7.80 o                         
   9   7   3          1.38          7.77         7.39 o                         
  10   7   3        130.15        146.51        10.50 o                         
 -10   8   3         74.77         61.75         9.30 o                         
  -9   8   3         63.98         68.27         8.35 o                         
  -8   8   3        115.91        112.52         8.58 o                         
  -7   8   3        195.98        203.55         9.42 o                         
  -6   8   3         20.99         39.45         6.75 o                         
  -5   8   3         31.94         81.23         6.48 o                         
  -4   8   3         65.21         68.01         6.40 o                         
  -3   8   3        140.44        138.38         7.99 o                         
  -2   8   3        163.94        183.26         9.80 o                         
  -1   8   3        236.24        238.57         8.53 o                         
   0   8   3        195.74        228.67         8.03 o                         
   1   8   3        218.27        255.32         9.59 o                         
   2   8   3         80.57         72.53         6.77 o                         
   3   8   3         62.20         75.79         7.16 o                         
   4   8   3          0.97         -3.86         6.87 o                         
   5   8   3         58.99         68.65         7.68 o                         
   6   8   3        333.20        336.82        11.18 o                         
   7   8   3         13.63         31.37         5.12 o                         
   8   8   3        127.04        112.29        10.08 o                         
   9   8   3          7.35          7.44         9.55 o                         
  -8   9   3        159.37        167.94        12.45 o                         
  -7   9   3        189.79        219.74        10.37 o                         
  -6   9   3        218.93        218.65        10.75 o                         
  -5   9   3        164.36        196.11         9.20 o                         
  -4   9   3        179.99        204.74         9.72 o                         
  -3   9   3         43.40         73.87         7.44 o                         
  -2   9   3          6.14          7.11         5.72 o                         
  -1   9   3        625.59        634.34        16.68 o                         
   0   9   3         33.92         35.68         7.19 o                         
   1   9   3        900.82        862.85        20.49 o                         
   2   9   3        149.69        161.33         8.24 o                         
   3   9   3         21.35         36.47         6.99 o                         
   4   9   3         82.83         90.12         7.74 o                         
   5   9   3         80.10         91.94         8.66 o                         
   6   9   3         87.38        102.39         8.47 o                         
   7   9   3        187.02        211.77        12.06 o                         
  -5  10   3        173.03        164.43         8.91 o                         
  -4  10   3         91.75         72.75         7.38 o                         
  -3  10   3        717.51        750.50        18.24 o                         
  -2  10   3         16.53         19.16        10.04 o                         
  -1  10   3        192.96        213.05        12.81 o                         
   0  10   3         41.11         67.67         9.00 o                         
   1  10   3         66.32         76.00         8.31 o                         
   2  10   3         62.15         65.65         7.81 o                         
   3  10   3        526.63        543.11        18.10 o                         
   4  10   3          0.42         11.26         7.62 o                         
 -14   0   4        197.62        215.78        15.43 o                         
 -12   0   4         69.90         91.83         9.32 o                         
 -10   0   4         35.76         35.93         7.32 o                         
  -8   0   4        366.58        317.65         8.73 o                         
  -6   0   4       1170.76       1063.85        21.32 o                         
  -4   0   4       1800.15       1939.60        37.44 o                         
   0   0   4       1394.37       1247.69        33.83 o                         
   2   0   4       6441.30       6450.84       194.45 o                         
   4   0   4        318.69        260.59         6.42 o                         
   6   0   4        394.69        486.09        12.64 o                         
   8   0   4          2.60          4.64         3.81 o                         
  10   0   4        741.27        720.68        16.93 o                         
  12   0   4        349.52        349.44        13.12 o                         
  14   0   4         19.69         19.24         6.09 o                         
 -15   1   4         73.67         81.75        11.46 o                         
 -14   1   4         14.31         15.63         8.59 o                         
 -13   1   4        144.88        150.21         8.18 o                         
 -12   1   4         54.88         52.18         6.49 o                         
 -11   1   4          5.09         19.36         4.68 o                         
 -10   1   4        290.44        287.48         6.73 o                         
  -9   1   4        139.98        149.56         4.82 o                         
  -8   1   4        910.72        924.45        14.00 o                         
  -7   1   4       1727.47       1700.37        25.70 o                         
  -6   1   4        600.82        593.98         9.55 o                         
  -5   1   4       5712.72       5985.37        80.94 o                         
  -4   1   4       4357.06       4706.71        63.67 o                         
  -3   1   4       8254.85       8273.78       121.08 o                         
  -2   1   4         54.09         73.56         1.73 o                         
  -1   1   4       4842.50       5019.83        73.51 o                         
   0   1   4       6608.13       6409.83       273.90 o                         
   1   1   4        736.18        784.67        15.20 o                         
   2   1   4       3838.50       3791.33        66.08 o                         
   3   1   4        706.83        644.32        12.15 o                         
   4   1   4        103.43        142.35         3.60 o                         
   5   1   4        544.08        513.18         9.06 o                         
   6   1   4       1819.49       1958.29        32.06 o                         
   7   1   4         69.46         83.95         2.93 o                         
   8   1   4        677.45        664.88        10.98 o                         
   9   1   4        137.02        132.99         4.27 o                         
  10   1   4       1144.41       1082.18        17.27 o                         
  11   1   4          8.48          2.87         3.95 o                         
  12   1   4         24.22         20.85         7.55 o                         
  13   1   4         17.22         23.77         7.12 o                         
  14   1   4          1.93          1.69        10.27 o                         
 -15   2   4          8.32          6.59        10.72 o                         
 -14   2   4         29.19         25.21         8.94 o                         
 -13   2   4          5.12          0.26         7.69 o                         
 -12   2   4          2.05         11.09         7.56 o                         
 -11   2   4        718.51        678.23        15.35 o                         
 -10   2   4          0.26         -2.47         4.11 o                         
  -9   2   4       1780.44       1828.42        27.17 o                         
  -8   2   4        119.18        150.46         4.47 o                         
  -7   2   4        888.08        878.17        14.02 o                         
  -6   2   4        320.62        412.52         7.70 o                         
  -5   2   4          1.15         11.87         2.55 o                         
  -4   2   4        101.43        100.05         2.64 o                         
  -3   2   4       4320.61       4616.98        62.42 o                         
  -2   2   4       1120.95       1145.18        15.77 o                         
  -1   2   4       7813.38       7731.52       120.44 o                         
   0   2   4       1032.89       1001.47        14.08 o                         
   1   2   4       4192.88       4166.70        72.63 o                         
   2   2   4         43.06         57.44         2.65 o                         
   3   2   4          7.79          5.37         1.92 o                         
   4   2   4        281.88        284.39         6.86 o                         
   5   2   4        626.89        626.25        10.66 o                         
   6   2   4         85.35         91.39         3.35 o                         
   7   2   4       1611.07       1597.69        26.62 o                         
   8   2   4         29.19         32.29         3.83 o                         
   9   2   4        272.85        280.70         6.97 o                         
  10   2   4        147.58        149.12         5.86 o                         
  11   2   4         28.35         20.70         5.87 o                         
  12   2   4          1.30         -9.39         6.26 o                         
  13   2   4          6.65         -4.49         6.80 o                         
  14   2   4          0.26         -8.62         8.19 o                         
 -15   3   4         18.28          0.46        10.42 o                         
 -14   3   4          9.22         16.30         9.54 o                         
 -13   3   4         97.63        107.40         8.72 o                         
 -12   3   4         11.70         29.36         7.73 o                         
 -11   3   4        168.47        165.56         7.46 o                         
 -10   3   4       2521.55       2399.41        38.73 o                         
  -9   3   4         52.70         54.64         4.35 o                         
  -8   3   4       1368.84       1403.63        20.59 o                         
  -7   3   4        858.04        851.79        13.03 o                         
  -6   3   4        209.65        231.75         5.21 o                         
  -5   3   4       1654.84       1500.18        25.02 o                         
  -4   3   4       2276.19       2441.02        35.20 o                         
  -3   3   4        695.75        618.22         9.87 o                         
  -2   3   4        560.17        500.30         7.89 o                         
  -1   3   4        100.95         99.37         2.64 o                         
   0   3   4       3657.33       3609.42        52.98 o                         
   1   3   4        791.01        781.89        13.14 o                         
   2   3   4        693.83        790.53        13.91 o                         
   3   3   4       3816.50       3723.89        62.65 o                         
   4   3   4        628.92        654.23        11.92 o                         
   5   3   4         64.78         61.22         3.37 o                         
   6   3   4       2371.92       2377.68        37.67 o                         
   7   3   4         40.35         40.53         3.56 o                         
   8   3   4        650.08        656.54        12.13 o                         
   9   3   4         63.25         67.33         4.69 o                         
  10   3   4        158.64        171.52         6.57 o                         
  11   3   4         56.76         49.38         6.64 o                         
  12   3   4         41.85         32.07         7.75 o                         
  13   3   4         57.11         52.52         8.35 o                         
 -14   4   4        233.01        238.64        12.55 o                         
 -13   4   4         84.19         53.47         8.52 o                         
 -12   4   4        439.48        474.05        13.97 o                         
 -11   4   4        478.95        433.44        11.91 o                         
 -10   4   4          3.70         15.76         5.69 o                         
  -9   4   4       1478.65       1415.05        21.72 o                         
  -8   4   4       2074.15       2057.30        32.28 o                         
  -7   4   4        612.98        578.87        10.10 o                         
  -6   4   4       4261.92       4348.01        62.50 o                         
  -5   4   4        799.08        906.52        14.40 o                         
  -4   4   4       3093.10       3185.41        48.72 o                         
  -3   4   4       5231.49       5575.95        84.50 o                         
  -2   4   4       1450.12       1465.64        21.55 o                         
  -1   4   4       1998.64       2059.08        30.66 o                         
   0   4   4       2917.95       3061.86        48.14 o                         
   1   4   4        438.41        416.36         7.90 o                         
   2   4   4       3092.22       2964.82        48.22 o                         
   3   4   4        344.92        410.65         7.57 o                         
   4   4   4       3339.25       3325.09        56.16 o                         
   5   4   4        216.92        252.39         6.02 o                         
   6   4   4        373.42        396.24         8.30 o                         
   7   4   4        472.54        456.40         9.43 o                         
   8   4   4        419.61        416.28        10.03 o                         
   9   4   4        669.40        644.51        15.23 o                         
  10   4   4        795.21        758.55        18.87 o                         
  11   4   4          0.70          1.29         6.68 o                         
  12   4   4        273.25        291.05        11.63 o                         
  13   4   4         36.01         40.75        11.66 o                         
 -14   5   4         12.21         20.70        10.76 o                         
 -13   5   4         11.50         13.62         9.16 o                         
 -12   5   4        296.46        309.33        12.83 o                         
 -11   5   4          8.23        -10.26         6.84 o                         
 -10   5   4        957.43        964.83        21.86 o                         
  -9   5   4         79.04         76.46         5.63 o                         
  -8   5   4       2215.52       2199.21        33.43 o                         
  -7   5   4         92.80        110.04         4.87 o                         
  -6   5   4         69.62         85.93         4.08 o                         
  -5   5   4        271.40        284.79         6.33 o                         
  -4   5   4       1428.70       1377.41        20.61 o                         
  -3   5   4       1924.93       2061.70        30.09 o                         
  -2   5   4       7872.22       7622.85       108.69 o                         
  -1   5   4          0.34          1.90         2.74 o                         
   0   5   4       2668.78       2546.66        40.33 o                         
   1   5   4        159.09        184.11         5.37 o                         
   2   5   4       1143.09       1129.16        17.98 o                         
   3   5   4          4.95         -2.39         2.88 o                         
   4   5   4          7.47          9.49         2.76 o                         
   5   5   4          0.81          7.11         3.73 o                         
   6   5   4       4547.07       4460.24        70.19 o                         
   7   5   4         33.02         26.95         4.45 o                         
   8   5   4       1769.47       1696.63        29.91 o                         
   9   5   4         80.51         97.83         7.91 o                         
  10   5   4        114.78        125.04         7.46 o                         
  11   5   4          4.05         10.56         7.70 o                         
  12   5   4          1.09          6.29         8.55 o                         
 -13   6   4          0.80          0.21        10.38 o                         
 -12   6   4        292.55        353.31        13.18 o                         
 -11   6   4        139.45        145.44         8.22 o                         
 -10   6   4          3.50          0.45         6.82 o                         
  -9   6   4        432.57        415.29        11.98 o                         
  -8   6   4        767.73        683.18        14.15 o                         
  -7   6   4        504.21        497.37        10.32 o                         
  -6   6   4       1165.42       1116.27        17.50 o                         
  -5   6   4       1018.42       1076.60        16.40 o                         
  -4   6   4        952.91        918.06        16.74 o                         
  -3   6   4        217.85        239.28         5.93 o                         
  -2   6   4        226.84        240.47         5.65 o                         
  -1   6   4       2581.94       2567.85        39.57 o                         
   0   6   4       2056.27       1963.70        29.73 o                         
   1   6   4       1967.24       1996.05        31.14 o                         
   2   6   4       2507.60       2355.04        37.69 o                         
   3   6   4          7.04         -3.62         3.74 o                         
   4   6   4       2071.26       1999.99        31.22 o                         
   5   6   4         28.33         28.88         3.43 o                         
   6   6   4        450.97        427.86        10.94 o                         
   7   6   4        126.81        126.05         6.80 o                         
   8   6   4         66.36         68.22         6.17 o                         
   9   6   4        237.27        239.49        11.75 o                         
  10   6   4        144.65        134.55         8.52 o                         
  11   6   4          0.81        -10.86         8.04 o                         
 -12   7   4        119.53        112.35        11.43 o                         
 -11   7   4         79.24        103.06        10.84 o                         
 -10   7   4        293.83        316.54        13.47 o                         
  -9   7   4         91.99         93.77         7.64 o                         
  -8   7   4        137.08        157.79         7.61 o                         
  -7   7   4        506.19        507.59        12.76 o                         
  -6   7   4        105.07        108.05         6.21 o                         
  -5   7   4       2207.86       2214.45        40.18 o                         
  -4   7   4         89.86         85.41         5.31 o                         
  -3   7   4       1323.99       1390.37        21.93 o                         
  -2   7   4       1652.37       1564.53        25.10 o                         
  -1   7   4        415.36        406.55         8.84 o                         
   0   7   4       1068.78       1024.97        17.86 o                         
   1   7   4       1065.25       1065.67        17.90 o                         
   2   7   4        195.29        206.68         5.95 o                         
   3   7   4       2747.43       2578.92        48.36 o                         
   4   7   4          0.35          6.05         4.92 o                         
   5   7   4        317.44        307.96         8.77 o                         
   6   7   4         13.76         17.73         7.17 o                         
   7   7   4          6.40         13.64         7.66 o                         
   8   7   4        223.39        205.02         9.67 o                         
   9   7   4        139.44        145.96         9.54 o                         
  10   7   4          4.08         -2.79        10.94 o                         
 -10   8   4         19.33         12.40         9.37 o                         
  -9   8   4        472.13        474.38        14.43 o                         
  -8   8   4          1.83        -10.64         7.28 o                         
  -7   8   4        829.17        796.86        19.62 o                         
  -6   8   4         60.32         55.15         8.32 o                         
  -5   8   4         34.62         35.49         6.56 o                         
  -4   8   4         11.65         13.35         6.25 o                         
  -3   8   4       1215.47       1179.57        26.48 o                         
  -2   8   4         20.21         12.35         5.22 o                         
  -1   8   4       2009.64       1939.13        35.80 o                         
   0   8   4         20.92         20.10         5.89 o                         
   1   8   4       1306.50       1212.79        25.81 o                         
   2   8   4          0.37          0.55         6.43 o                         
   3   8   4         97.52         93.17         7.10 o                         
   4   8   4         12.30          0.83         6.83 o                         
   5   8   4        216.86        220.44         9.18 o                         
   6   8   4         13.36         31.01         8.55 o                         
   7   8   4        652.48        669.14        21.12 o                         
   8   8   4         15.15          2.57         9.67 o                         
   9   8   4        367.36        380.90        18.10 o                         
  -8   9   4        280.88        259.62        13.32 o                         
  -7   9   4        201.35        213.47        11.18 o                         
  -6   9   4         71.17         99.56         8.70 o                         
  -5   9   4        767.26        779.64        19.23 o                         
  -4   9   4          9.22         13.04         7.98 o                         
  -3   9   4        391.70        427.09        12.01 o                         
  -2   9   4        316.76        319.38        10.63 o                         
  -1   9   4         57.12         80.22         7.48 o                         
   0   9   4        326.18        334.02        13.99 o                         
   1   9   4        991.57        975.86        21.37 o                         
   2   9   4        173.42        180.10         8.25 o                         
   3   9   4        778.97        764.38        17.71 o                         
   4   9   4         25.37         26.09         8.68 o                         
   5   9   4        533.30        534.57        14.69 o                         
   6   9   4         43.87         58.98        10.71 o                         
   7   9   4         11.81         22.01        10.87 o                         
  -5  10   4         23.19         27.81         8.62 o                         
  -4  10   4         57.85         58.67         8.03 o                         
  -3  10   4         77.82        106.97         6.99 o                         
  -2  10   4          3.09         10.85         9.86 o                         
  -1  10   4        277.71        269.63        11.44 o                         
   0  10   4         73.67        101.94        10.04 o                         
   1  10   4        150.38        134.24         8.56 o                         
   2  10   4        204.38        218.39         9.71 o                         
   3  10   4         20.93         12.82         7.42 o                         
   4  10   4        172.57        162.75        10.95 o                         
 -15   0   5        210.70        250.43        18.40 o                         
 -13   0   5        424.08        454.10        21.47 o                         
 -11   0   5         18.79         37.53         6.37 o                         
  -9   0   5       4373.44       4468.25        90.96 o                         
  -7   0   5       5826.63       5668.90       114.47 o                         
  -5   0   5       4591.85       4678.20        89.68 o                         
  -3   0   5        492.14        543.29        11.01 o                         
   5   0   5       2533.02       2678.27        80.85 o                         
   7   0   5       1070.82        995.85        22.21 o                         
   9   0   5       1402.69       1499.66        31.62 o                         
  11   0   5        376.65        415.89        12.96 o                         
  13   0   5          8.80         22.37        11.85 o                         
 -15   1   5         20.30         26.13        14.91 o                         
 -14   1   5        196.75        205.31        13.11 o                         
 -13   1   5        368.29        376.59        11.79 o                         
 -12   1   5         61.82         68.04         6.68 o                         
 -11   1   5       2233.53       2152.64        32.77 o                         
 -10   1   5         93.82         96.41         4.90 o                         
  -9   1   5        619.56        571.67         9.85 o                         
  -8   1   5       1182.00       1281.33        19.31 o                         
  -7   1   5          2.39          3.38         2.81 o                         
  -6   1   5       5927.09       6171.20        88.05 o                         
  -5   1   5       1400.96       1416.75        19.67 o                         
  -4   1   5       1505.94       1563.03        21.47 o                         
  -3   1   5       9213.00       9056.39       128.77 o                         
  -2   1   5         33.41         47.28         1.51 o                         
  -1   1   5       9522.45       8852.67       239.02 o                         
   1   1   5        644.43        578.02        12.78 o                         
   2   1   5         27.77         24.57         1.58 o                         
   3   1   5       2439.11       2369.08        43.16 o                         
   4   1   5       4994.88       5125.04        89.33 o                         
   5   1   5       5867.66       5799.46       110.82 o                         
   6   1   5          9.88         14.45         2.52 o                         
   7   1   5       1593.88       1668.78        28.63 o                         
   8   1   5        127.85        137.06         4.47 o                         
   9   1   5          8.22          4.11         3.66 o                         
  10   1   5         28.07         41.59         4.41 o                         
  11   1   5        106.52         98.45         6.75 o                         
  12   1   5         67.40         76.66         8.61 o                         
  13   1   5        129.65        127.95         7.48 o                         
  14   1   5         17.29         16.51         9.08 o                         
 -15   2   5        125.49        105.97        12.07 o                         
 -14   2   5         69.49         52.44         9.64 o                         
 -13   2   5         69.37         90.35         9.06 o                         
 -12   2   5        936.95        902.07        21.70 o                         
 -11   2   5         79.70         60.49         6.56 o                         
 -10   2   5        852.32        830.62        13.84 o                         
  -9   2   5       1229.16       1243.46        18.55 o                         
  -8   2   5        511.76        514.65         8.63 o                         
  -7   2   5       1026.79       1173.80        17.21 o                         
  -6   2   5          2.22          6.04         2.95 o                         
  -5   2   5       4610.76       4948.43        70.75 o                         
  -4   2   5       1484.81       1428.73        20.84 o                         
  -3   2   5       1113.67       1141.76        15.85 o                         
  -2   2   5       7800.67       7551.64       101.89 o                         
  -1   2   5       2822.92       2802.43        38.98 o                         
   0   2   5         30.65         33.51         1.51 o                         
   1   2   5        522.09        464.07         7.89 o                         
   2   2   5        990.27       1050.96        18.72 o                         
   3   2   5       1941.51       2106.36        38.54 o                         
   4   2   5       3173.04       3141.62        60.30 o                         
   5   2   5         72.72         92.93         3.40 o                         
   6   2   5       1182.42       1188.64        20.64 o                         
   7   2   5       1209.88       1252.49        21.24 o                         
   8   2   5        583.74        564.12        10.93 o                         
   9   2   5        417.65        412.88        10.09 o                         
  10   2   5         22.95         21.01         4.74 o                         
  11   2   5         31.09         26.50         5.86 o                         
  12   2   5         43.98         32.70         6.35 o                         
  13   2   5          1.86         -7.99         6.55 o                         
 -15   3   5          0.60         -6.63        10.49 o                         
 -14   3   5        274.29        289.34        13.61 o                         
 -13   3   5          1.45         -2.53         8.80 o                         
 -12   3   5         53.91         56.73         7.88 o                         
 -11   3   5        118.89        121.39         7.01 o                         
 -10   3   5         86.19         99.36         5.75 o                         
  -9   3   5        620.72        609.75        11.13 o                         
  -8   3   5       2967.15       2972.13        43.17 o                         
  -7   3   5        745.69        724.99        11.47 o                         
  -6   3   5       4894.86       4820.89        69.09 o                         
  -5   3   5        378.40        438.53         8.21 o                         
  -4   3   5       2399.68       2519.62        36.31 o                         
  -3   3   5        935.27       1048.88        15.60 o                         
  -2   3   5         46.19         53.05         2.18 o                         
  -1   3   5       1599.63       1621.09        24.83 o                         
   0   3   5       2218.67       2172.31        32.03 o                         
   1   3   5         12.66          8.49         2.02 o                         
   2   3   5       2408.93       2256.66        38.07 o                         
   3   3   5        262.14        285.04         7.00 o                         
   4   3   5       2687.28       2779.98        51.08 o                         
   5   3   5         19.71         18.44         2.88 o                         
   6   3   5        589.38        607.40        11.68 o                         
   7   3   5        623.74        624.19        11.72 o                         
   8   3   5         98.43        108.34         4.83 o                         
   9   3   5        724.77        706.27        14.02 o                         
  10   3   5        417.81        424.17        10.83 o                         
  11   3   5         14.15          4.78         6.05 o                         
  12   3   5        201.49        206.02         8.93 o                         
  13   3   5          0.11         -0.96         7.27 o                         
 -14   4   5         15.60         28.50        10.39 o                         
 -13   4   5        119.59        127.35         9.63 o                         
 -12   4   5        490.41        457.41        13.11 o                         
 -11   4   5        318.11        308.90        10.06 o                         
 -10   4   5        812.70        770.58        15.44 o                         
  -9   4   5          7.65         22.10         4.41 o                         
  -8   4   5        395.90        455.55         9.75 o                         
  -7   4   5        434.05        448.35         8.33 o                         
  -6   4   5        758.31        821.13        12.71 o                         
  -5   4   5       3585.95       3622.06        53.69 o                         
  -4   4   5         32.24         30.17         2.88 o                         
  -3   4   5       1767.14       1847.71        28.58 o                         
  -2   4   5       2780.52       2741.47        39.52 o                         
  -1   4   5        175.94        163.81         3.99 o                         
   0   4   5        953.54       1013.41        16.13 o                         
   1   4   5       5040.58       5086.68        79.40 o                         
   2   4   5          7.03         11.22         2.80 o                         
   3   4   5       2212.34       2278.54        38.68 o                         
   4   4   5        328.13        311.63         6.56 o                         
   5   4   5       1446.45       1354.76        25.08 o                         
   6   4   5        922.39        924.56        16.84 o                         
   7   4   5        431.05        415.10         8.90 o                         
   8   4   5        370.06        383.76         9.39 o                         
   9   4   5         16.10         20.46         4.87 o                         
  10   4   5         37.29         42.93         6.19 o                         
  11   4   5        108.77        122.64         7.54 o                         
  12   4   5         25.78         21.27         8.28 o                         
 -14   5   5          0.13         16.38        12.18 o                         
 -13   5   5         67.04         65.40        10.47 o                         
 -12   5   5         36.14         51.05         8.52 o                         
 -11   5   5        167.41        186.49         8.78 o                         
 -10   5   5        185.56        165.81         8.63 o                         
  -9   5   5        449.10        423.22        10.56 o                         
  -8   5   5         85.64         91.41         4.98 o                         
  -7   5   5        514.98        495.01         9.51 o                         
  -6   5   5        178.56        208.05         5.38 o                         
  -5   5   5       1181.58       1160.90        17.79 o                         
  -4   5   5        213.40        286.40         6.68 o                         
  -3   5   5       3509.17       3478.17        51.56 o                         
  -2   5   5         23.39         59.41         3.36 o                         
  -1   5   5       2958.94       2822.66        41.90 o                         
   0   5   5       1068.29       1091.53        16.95 o                         
   1   5   5       2244.19       2171.50        32.51 o                         
   2   5   5         89.37         83.65         3.43 o                         
   3   5   5        549.39        599.72        11.34 o                         
   4   5   5         33.81         29.87         3.91 o                         
   5   5   5       2125.38       2115.77        35.05 o                         
   6   5   5        111.45        138.93         5.09 o                         
   7   5   5        560.37        534.05        12.00 o                         
   8   5   5          9.13         18.10         4.94 o                         
   9   5   5        206.25        218.81         8.38 o                         
  10   5   5         28.86         18.95         6.52 o                         
  11   5   5         56.80         47.39         7.68 o                         
  12   5   5         24.67         19.26         9.31 o                         
 -13   6   5        103.54        120.09        12.91 o                         
 -12   6   5         69.36         86.63        11.23 o                         
 -11   6   5         54.24         71.07         8.35 o                         
 -10   6   5        318.43        321.40        11.87 o                         
  -9   6   5         84.05         81.72         7.23 o                         
  -8   6   5        401.86        423.69        10.50 o                         
  -7   6   5        720.28        662.86        16.09 o                         
  -6   6   5         13.22         21.31         4.29 o                         
  -5   6   5       3034.75       2883.09        40.89 o                         
  -4   6   5        387.73        347.69         8.07 o                         
  -3   6   5        907.78        841.61        14.03 o                         
  -2   6   5        457.68        427.01         8.22 o                         
  -1   6   5        207.89        180.46         4.51 o                         
   0   6   5        302.60        303.07         7.05 o                         
   1   6   5        480.84        476.13         9.04 o                         
   2   6   5         82.22         88.83         4.02 o                         
   3   6   5        791.25        728.21        13.17 o                         
   4   6   5          2.30         -1.35         4.43 o                         
   5   6   5        475.08        435.01        10.63 o                         
   6   6   5          4.61         -1.31         4.08 o                         
   7   6   5        164.74        150.55         6.94 o                         
   8   6   5        120.88        131.86         6.79 o                         
   9   6   5        145.56        153.94         8.36 o                         
  10   6   5          1.12         -2.27         7.21 o                         
  11   6   5        119.17        128.22         8.96 o                         
 -12   7   5         94.08        107.75        11.51 o                         
 -11   7   5         12.43          4.87         9.21 o                         
 -10   7   5         32.72         34.31         8.36 o                         
  -9   7   5         36.16         46.00         8.33 o                         
  -8   7   5        257.52        269.31         9.10 o                         
  -7   7   5          5.48         18.17         6.15 o                         
  -6   7   5        537.32        537.65        12.60 o                         
  -5   7   5         78.74        114.36         6.84 o                         
  -4   7   5        394.30        399.33         9.89 o                         
  -3   7   5         44.06         57.17         4.89 o                         
  -2   7   5         12.01         16.07         4.28 o                         
  -1   7   5       1042.80        995.36        17.60 o                         
   0   7   5        679.07        681.78        12.71 o                         
   1   7   5        809.64        793.52        13.73 o                         
   2   7   5        785.67        728.40        13.59 o                         
   3   7   5        106.01        105.35         5.08 o                         
   4   7   5        366.83        362.86         9.89 o                         
   5   7   5        263.15        230.91        10.02 o                         
   6   7   5         66.20         51.14         7.71 o                         
   7   7   5          4.63         14.33         7.72 o                         
   8   7   5         24.20         22.61         5.72 o                         
   9   7   5         43.49         43.62         9.04 o                         
  10   7   5         45.91         39.10         9.81 o                         
 -10   8   5        224.08        229.53        11.77 o                         
  -9   8   5         49.20         64.24         8.56 o                         
  -8   8   5         59.47         64.16         8.07 o                         
  -7   8   5         32.76         31.73         8.07 o                         
  -6   8   5        250.67        207.81         8.96 o                         
  -5   8   5        269.14        290.77         9.49 o                         
  -4   8   5        638.56        630.99        14.87 o                         
  -3   8   5          1.09         28.81         5.82 o                         
  -2   8   5        854.53        823.02        16.91 o                         
  -1   8   5          4.63          5.75         6.58 o                         
   0   8   5        683.60        657.41        16.40 o                         
   1   8   5         72.61         60.53         6.97 o                         
   2   8   5        128.95        112.11         6.98 o                         
   3   8   5          0.57         -2.69         5.54 o                         
   4   8   5        129.32        127.12         6.08 o                         
   5   8   5          0.13          6.43         9.80 o                         
   6   8   5        534.30        522.19        16.66 o                         
   7   8   5         31.53         47.24         9.07 o                         
   8   8   5        147.86        151.13        10.36 o                         
  -8   9   5        150.67        125.81        10.97 o                         
  -7   9   5          1.61          6.73         8.50 o                         
  -6   9   5        437.87        445.40        14.10 o                         
  -5   9   5        256.97        255.22        10.34 o                         
  -4   9   5        174.95        175.52        10.47 o                         
  -3   9   5        644.31        654.73        15.72 o                         
  -2   9   5         44.71         69.78         9.61 o                         
  -1   9   5        278.44        291.57        10.99 o                         
   0   9   5          6.24         16.92         6.78 o                         
   1   9   5          4.63         34.86         7.57 o                         
   2   9   5        156.85        178.29         8.24 o                         
   3   9   5        241.08        233.64        10.19 o                         
   4   9   5        386.46        372.95        10.64 o                         
   5   9   5        385.21        446.17        14.76 o                         
   6   9   5         39.60         51.07        10.15 o                         
  -5  10   5        231.18        254.64        12.65 o                         
  -4  10   5         41.16         50.60         9.51 o                         
  -3  10   5        117.53        145.01        11.15 o                         
  -2  10   5         17.47         25.59         8.95 o                         
  -1  10   5         25.44         46.45         8.30 o                         
   0  10   5        125.11        139.68         9.47 o                         
   1  10   5        123.79        155.18         9.25 o                         
   2  10   5         17.41         29.59         7.32 o                         
   3  10   5         83.02         72.98        10.99 o                         
 -16   0   6         78.68         78.75        16.06 o                         
 -14   0   6        311.83        309.63        25.98 o                         
 -12   0   6        245.97        225.67        10.96 o                         
 -10   0   6       1708.42       1622.14        34.66 o                         
  -8   0   6       4002.28       3876.07        74.82 o                         
  -6   0   6       3561.49       3336.18        67.76 o                         
  -4   0   6       4070.31       3964.82        75.93 o                         
   2   0   6       9363.92       7843.38       251.98 o                         
   4   0   6       2567.33       2401.12        77.00 o                         
   6   0   6        409.29        431.43        12.35 o                         
   8   0   6        249.28        228.76         8.85 o                         
  10   0   6       1559.34       1514.73        39.63 o                         
  12   0   6         87.62         94.17        11.66 o                         
 -15   1   6         67.57         81.42        11.07 o                         
 -14   1   6        108.42        100.52        10.11 o                         
 -13   1   6         73.20         98.24         9.12 o                         
 -12   1   6        213.10        192.38         8.07 o                         
 -11   1   6        118.03        122.23         5.45 o                         
 -10   1   6       2322.08       2294.88        34.82 o                         
  -9   1   6         19.24         21.84         3.76 o                         
  -8   1   6        721.30        730.71        11.54 o                         
  -7   1   6        786.95        765.23        11.46 o                         
  -6   1   6        346.12        350.28         6.48 o                         
  -5   1   6        722.15        864.67        13.56 o                         
  -4   1   6       9877.29       9864.01       140.11 o                         
  -3   1   6        133.43        128.78         2.76 o                         
  -1   1   6        409.66        456.15         7.11 o                         
   0   1   6       2945.82       2741.24        44.34 o                         
   1   1   6       2528.09       2441.32        49.25 o                         
   2   1   6         61.90         85.43         4.05 o                         
   3   1   6        663.83        609.96        11.76 o                         
   4   1   6        370.21        302.30         5.64 o                         
   5   1   6        672.93        769.43        13.52 o                         
   6   1   6       2401.81       2317.79        40.79 o                         
   7   1   6        553.73        545.13        10.82 o                         
   8   1   6        857.37        839.40        14.40 o                         
   9   1   6         68.65         69.24         4.14 o                         
  10   1   6          4.34          9.05         3.88 o                         
  11   1   6         40.01         41.85         4.96 o                         
  12   1   6         39.08         31.44         7.82 o                         
  13   1   6          7.64          7.45         8.72 o                         
 -15   2   6         31.49         17.50        10.23 o                         
 -14   2   6         16.31          1.09        10.65 o                         
 -13   2   6        316.92        300.25        10.88 o                         
 -12   2   6          7.32         11.38         9.06 o                         
 -11   2   6        563.72        589.42        12.71 o                         
 -10   2   6        160.74        158.59         5.41 o                         
  -9   2   6        980.52        969.30        14.61 o                         
  -8   2   6        565.84        529.58         9.08 o                         
  -7   2   6         69.11         68.93         3.43 o                         
  -6   2   6        858.88        914.15        14.42 o                         
  -5   2   6       3047.38       2995.79        45.71 o                         
  -4   2   6        427.55        424.44         7.05 o                         
  -3   2   6       6638.87       6432.02        89.16 o                         
  -2   2   6          9.30         19.47         1.67 o                         
  -1   2   6       1295.90       1138.67        15.67 o                         
   0   2   6       1120.22       1088.48        17.91 o                         
   1   2   6        292.73        275.84         6.16 o                         
   2   2   6        408.91        357.94         7.24 o                         
   3   2   6       1665.48       1718.30        30.82 o                         
   4   2   6         23.58         13.13         2.55 o                         
   5   2   6       1408.70       1331.05        29.68 o                         
   6   2   6          1.06          5.21         2.94 o                         
   7   2   6       2057.25       2084.09        35.66 o                         
   8   2   6        142.81        146.85         5.28 o                         
   9   2   6          0.31         -1.17         4.39 o                         
  10   2   6         14.91         10.76         4.59 o                         
  11   2   6         15.43         14.33         5.97 o                         
  12   2   6         45.99         40.72         7.68 o                         
  13   2   6         66.80         50.43         8.09 o                         
 -15   3   6         78.83         63.12        11.01 o                         
 -14   3   6         58.56         50.31        11.05 o                         
 -13   3   6        101.27        110.28         9.47 o                         
 -12   3   6         21.43         18.65         8.42 o                         
 -11   3   6        214.81        222.89         8.28 o                         
 -10   3   6          4.07          7.48         4.93 o                         
  -9   3   6       1621.12       1550.33        22.89 o                         
  -8   3   6       1291.05       1323.10        19.58 o                         
  -7   3   6       1379.65       1351.92        19.26 o                         
  -6   3   6        613.08        699.31        11.41 o                         
  -5   3   6        845.33        746.94        11.48 o                         
  -4   3   6       2031.21       2213.26        31.26 o                         
  -3   3   6          1.92         11.04         2.33 o                         
  -2   3   6        482.28        498.17         7.97 o                         
  -1   3   6       1990.24       1961.85        29.90 o                         
   0   3   6         45.26         40.06         2.20 o                         
   1   3   6       7655.50       7516.65       121.04 o                         
   2   3   6        536.74        578.67        13.00 o                         
   3   3   6       2781.05       2639.69        48.45 o                         
   4   3   6        103.10        108.32         4.04 o                         
   5   3   6          1.97         -1.59         2.79 o                         
   6   3   6         37.98         34.10         3.32 o                         
   7   3   6        549.96        543.58        10.94 o                         
   8   3   6        693.80        678.20        12.92 o                         
   9   3   6        844.11        844.65        15.52 o                         
  10   3   6        338.92        348.59         9.18 o                         
  11   3   6        177.72        170.78         7.66 o                         
  12   3   6         38.67         24.15         6.85 o                         
  13   3   6         25.90         20.21         7.17 o                         
 -14   4   6         72.37         82.88        10.72 o                         
 -13   4   6        185.31        174.47        10.49 o                         
 -12   4   6         56.96         61.41         8.80 o                         
 -11   4   6        781.25        787.66        21.23 o                         
 -10   4   6       1040.18        993.69        18.54 o                         
  -9   4   6        139.75        135.34         5.68 o                         
  -8   4   6       1052.80       1048.79        16.63 o                         
  -7   4   6        517.31        498.45         9.00 o                         
  -6   4   6        695.40        700.28        11.18 o                         
  -5   4   6        864.35        896.62        13.94 o                         
  -4   4   6        823.50        962.43        14.70 o                         
  -3   4   6       1874.10       1882.13        30.06 o                         
  -2   4   6       4348.18       4531.05        68.76 o                         
  -1   4   6       2064.03       2072.31        30.89 o                         
   0   4   6       4240.28       4351.28        73.23 o                         
   1   4   6         33.45         54.12         3.14 o                         
   2   4   6       1224.27       1227.93        26.53 o                         
   3   4   6        231.11        232.49         5.49 o                         
   4   4   6        333.63        335.66         7.60 o                         
   5   4   6        668.66        696.15        12.63 o                         
   6   4   6        573.18        573.14        11.11 o                         
   7   4   6        464.36        444.36         9.30 o                         
   8   4   6        130.88        136.19         5.28 o                         
   9   4   6          2.32          3.62         4.79 o                         
  10   4   6        218.47        245.35        11.93 o                         
  11   4   6        141.45        138.79         8.28 o                         
  12   4   6          3.05        -11.30         8.59 o                         
 -14   5   6        176.85        195.40        12.60 o                         
 -13   5   6          4.28          8.95         9.70 o                         
 -12   5   6        352.14        386.93        12.83 o                         
 -11   5   6         12.13         23.29         7.87 o                         
 -10   5   6        274.01        301.31        10.78 o                         
  -9   5   6        229.83        203.34         9.46 o                         
  -8   5   6         41.27         35.51         4.60 o                         
  -7   5   6         12.32          7.82         4.07 o                         
  -6   5   6       3093.06       3022.19        43.95 o                         
  -5   5   6        240.98        286.16         6.42 o                         
  -4   5   6       3896.34       3917.46        56.42 o                         
  -3   5   6         11.89         35.95         3.19 o                         
  -2   5   6        831.65        795.96        12.54 o                         
  -1   5   6         69.06         93.42         3.50 o                         
   0   5   6          3.10         -4.48         2.99 o                         
   1   5   6          7.69          6.45         2.54 o                         
   2   5   6        264.19        246.06         6.44 o                         
   3   5   6         54.78         55.60         3.84 o                         
   4   5   6       2037.77       1932.36        32.10 o                         
   5   5   6        124.76        144.68         5.15 o                         
   6   5   6        558.06        573.66        13.40 o                         
   7   5   6         23.21         36.41         5.06 o                         
   8   5   6         20.58         20.88         4.74 o                         
   9   5   6        109.19        102.15         6.55 o                         
  10   5   6          3.42         -9.26         6.17 o                         
  11   5   6         16.21         15.63         7.14 o                         
 -13   6   6          1.23          9.30         9.90 o                         
 -12   6   6        215.62        205.93        12.24 o                         
 -11   6   6         46.99         42.60         8.45 o                         
 -10   6   6        449.94        442.93        12.98 o                         
  -9   6   6         19.26         22.11         7.01 o                         
  -8   6   6       1037.58        991.77        20.09 o                         
  -7   6   6        207.44        170.77         6.53 o                         
  -6   6   6         97.02        105.84         4.94 o                         
  -5   6   6        510.77        472.84         9.09 o                         
  -4   6   6        100.34        108.30         4.79 o                         
  -3   6   6        120.98        119.37         4.76 o                         
  -2   6   6        866.92        874.34        14.84 o                         
  -1   6   6         15.76         17.89         4.18 o                         
   0   6   6        538.56        523.41        10.00 o                         
   1   6   6        174.00        190.28         5.30 o                         
   2   6   6        617.46        613.51        11.08 o                         
   3   6   6        144.93        141.19         5.60 o                         
   4   6   6         12.12          2.57         4.40 o                         
   5   6   6        193.12        178.87         6.60 o                         
   6   6   6        417.13        395.68         9.90 o                         
   7   6   6         15.21         10.10         5.09 o                         
   8   6   6        193.97        209.44         8.22 o                         
   9   6   6         47.92         47.22         8.80 o                         
  10   6   6         43.67         37.17         7.49 o                         
  11   6   6          7.87          6.43         7.66 o                         
 -12   7   6         50.80         44.74        10.68 o                         
 -11   7   6         14.58          1.71         9.47 o                         
 -10   7   6          3.09          4.04         8.94 o                         
  -9   7   6        293.50        316.76        15.84 o                         
  -8   7   6         21.96         66.15         7.79 o                         
  -7   7   6        702.19        690.59        15.03 o                         
  -6   7   6          5.46         11.76         5.73 o                         
  -5   7   6        582.91        550.64        14.33 o                         
  -4   7   6         10.10         15.37         5.25 o                         
  -3   7   6        702.47        732.46        13.48 o                         
  -2   7   6         35.07         45.49         4.07 o                         
  -1   7   6       1608.16       1592.36        26.39 o                         
   0   7   6        446.60        425.03         9.10 o                         
   1   7   6       1397.03       1332.65        22.48 o                         
   2   7   6        197.40        197.65         6.21 o                         
   3   7   6        327.99        338.04         9.46 o                         
   4   7   6         19.58         17.74         6.76 o                         
   5   7   6         16.65         29.64         6.76 o                         
   6   7   6          3.21          0.88         7.05 o                         
   7   7   6        162.53        185.83         9.02 o                         
   8   7   6         14.12         19.64         8.36 o                         
   9   7   6         64.19         66.39         9.28 o                         
 -10   8   6          4.49         -0.34         8.90 o                         
  -9   8   6          9.53          3.65         8.60 o                         
  -8   8   6        130.96        110.16         8.59 o                         
  -7   8   6         13.51         -2.34         7.90 o                         
  -6   8   6        217.24        231.13        11.73 o                         
  -5   8   6        568.49        548.85        14.79 o                         
  -4   8   6         49.74         74.50         7.30 o                         
  -3   8   6        652.47        633.28        16.07 o                         
  -2   8   6         33.01         45.48         6.49 o                         
  -1   8   6        216.78        190.86         8.22 o                         
   0   8   6         93.45         79.60         7.03 o                         
   1   8   6         17.57         25.56         6.92 o                         
   2   8   6         79.24         76.88         6.02 o                         
   3   8   6        264.11        262.90        10.34 o                         
   4   8   6        137.26        142.81         8.74 o                         
   5   8   6        271.75        265.59        12.34 o                         
   6   8   6          4.83         39.60        11.49 o                         
   7   8   6         15.36         24.98         8.87 o                         
   8   8   6         60.30         62.47        11.55 o                         
  -8   9   6         48.28         55.08         9.86 o                         
  -7   9   6        134.09        136.04         9.73 o                         
  -6   9   6         89.94        108.99         9.14 o                         
  -5   9   6          8.28         31.26         8.73 o                         
  -4   9   6        119.71        186.74         9.81 o                         
  -3   9   6         79.50        101.36         5.45 o                         
  -2   9   6        319.57        322.69        11.01 o                         
  -1   9   6        307.31        315.37        10.59 o                         
   0   9   6         36.07         53.08         8.14 o                         
   1   9   6        312.06        292.86        11.64 o                         
   2   9   6         80.85         69.37         7.52 o                         
   3   9   6          3.45          3.98         8.45 o                         
   4   9   6        193.11        221.95        12.41 o                         
   5   9   6         74.02         85.87         9.51 o                         
   6   9   6        130.87        164.37        10.39 o                         
  -5  10   6         89.40         96.02         9.69 o                         
  -4  10   6        142.45        153.16         7.40 o                         
  -3  10   6          2.32         25.59         9.19 o                         
  -2  10   6         24.31         17.98         9.27 o                         
  -1  10   6         49.31         49.62        10.06 o                         
   0  10   6        332.75        360.58        12.51 o                         
   1  10   6         73.19         78.13         9.22 o                         
   2  10   6        335.26        336.36        12.02 o                         
 -15   0   7         13.75         17.45        14.86 o                         
 -13   0   7        129.35        102.80        13.13 o                         
 -11   0   7       3202.79       3032.08        62.77 o                         
  -9   0   7       2762.53       2734.36        53.48 o                         
  -7   0   7       5694.49       5679.44       109.14 o                         
  -5   0   7         39.22         39.09         3.69 o                         
  -3   0   7       1303.62       1361.26        27.90 o                         
  -1   0   7         54.91         64.97         2.76 o                         
   1   0   7         77.86         82.45         2.78 o                         
   3   0   7         14.38         10.65         2.47 o                         
   5   0   7        169.07        151.38         7.75 o                         
   7   0   7        661.86        664.87        18.26 o                         
   9   0   7        469.07        515.43        17.71 o                         
  11   0   7          1.03         -1.33         8.30 o                         
  13   0   7         27.97         17.72        13.15 o                         
 -15   1   7        145.17        141.91        11.85 o                         
 -14   1   7          0.24          6.72         9.38 o                         
 -13   1   7        469.12        460.63        14.23 o                         
 -12   1   7          6.40         10.01         6.40 o                         
 -11   1   7        165.03        155.91         5.91 o                         
 -10   1   7          9.28          9.12         4.39 o                         
  -9   1   7        279.18        308.50         6.56 o                         
  -8   1   7        534.91        532.45         9.11 o                         
  -7   1   7       1808.82       1925.31        27.45 o                         
  -6   1   7        319.74        322.60         6.84 o                         
  -5   1   7       4709.75       4981.21        69.31 o                         
  -4   1   7        366.12        450.13         7.31 o                         
  -3   1   7         50.25         53.51         1.96 o                         
  -2   1   7       5097.00       5144.26        69.46 o                         
  -1   1   7       3573.03       3583.83        56.00 o                         
   0   1   7        787.24        714.66        12.34 o                         
   1   1   7        147.39        170.72         6.49 o                         
   2   1   7        484.18        474.57        13.80 o                         
   3   1   7       3462.22       3661.64        99.05 o                         
   4   1   7        214.53        189.10         4.41 o                         
   5   1   7        514.30        526.12        12.21 o                         
   6   1   7        434.60        455.65         9.05 o                         
   7   1   7          9.59         19.52         2.52 o                         
   8   1   7        195.90        191.14         5.86 o                         
   9   1   7          4.05          4.05         4.38 o                         
  10   1   7         62.92         71.84         5.41 o                         
  11   1   7         26.55         33.93         6.80 o                         
  12   1   7          5.93         11.53         7.18 o                         
  13   1   7         17.52         25.52         8.17 o                         
 -15   2   7          4.03         -4.92        10.73 o                         
 -14   2   7        181.31        178.51        10.53 o                         
 -13   2   7         59.73         58.56         8.27 o                         
 -12   2   7        343.86        356.13        12.92 o                         
 -11   2   7         66.04         67.61         5.99 o                         
 -10   2   7        437.20        410.04         8.99 o                         
  -9   2   7        317.41        298.54         6.49 o                         
  -8   2   7       1033.57       1052.52        15.90 o                         
  -7   2   7          7.93          9.92         3.14 o                         
  -6   2   7       2305.37       2266.39        36.19 o                         
  -5   2   7       1354.63       1501.88        21.49 o                         
  -4   2   7       4631.89       4677.55        66.80 o                         
  -3   2   7       1486.50       1640.23        22.55 o                         
  -2   2   7       4629.69       4667.17        66.52 o                         
  -1   2   7        202.62        172.18         4.20 o                         
   0   2   7          5.25          4.32         1.55 o                         
   1   2   7        319.44        372.43         9.28 o                         
   2   2   7        847.62        810.45        18.96 o                         
   3   2   7          0.87         -0.64         2.08 o                         
   4   2   7       1558.10       1463.97        25.95 o                         
   5   2   7        249.29        284.44         6.10 o                         
   6   2   7         81.43         92.15         3.29 o                         
   7   2   7         34.61         34.80         3.42 o                         
   8   2   7         81.10         78.66         4.20 o                         
   9   2   7          0.66         -1.21         4.36 o                         
  10   2   7         39.64         33.31         5.12 o                         
  11   2   7          0.28         -7.58         5.05 o                         
  12   2   7         79.84         60.65         6.46 o                         
  13   2   7          0.35         -3.21         8.34 o                         
 -15   3   7         19.73         35.00        11.08 o                         
 -14   3   7         11.73         12.25         9.54 o                         
 -13   3   7        142.52        132.15        10.75 o                         
 -12   3   7         33.49         24.91         7.93 o                         
 -11   3   7        177.12        197.69         8.33 o                         
 -10   3   7        254.73        275.04         6.92 o                         
  -9   3   7          1.13         20.00         4.23 o                         
  -8   3   7       2359.66       2296.75        31.98 o                         
  -7   3   7        320.90        362.97         7.47 o                         
  -6   3   7        505.06        501.78         8.57 o                         
  -5   3   7       2640.79       2632.28        36.13 o                         
  -4   3   7          6.77         16.32         2.54 o                         
  -3   3   7       5594.74       5712.53        79.28 o                         
  -2   3   7       3203.31       3369.50        49.60 o                         
  -1   3   7       2129.21       2217.42        33.83 o                         
   0   3   7       1570.26       1510.91        24.83 o                         
   1   3   7       1069.69       1115.21        20.01 o                         
   2   3   7       1941.43       1881.09        31.84 o                         
   3   3   7       1237.51       1276.94        21.86 o                         
   4   3   7         54.06         68.53         2.89 o                         
   5   3   7        654.61        624.00        12.71 o                         
   6   3   7         27.82         22.24         3.18 o                         
   7   3   7         79.60         89.80         4.24 o                         
   8   3   7        174.08        174.64         5.97 o                         
   9   3   7        141.73        162.53         5.98 o                         
  10   3   7        150.52        163.12         6.64 o                         
  11   3   7         53.16         65.12         6.45 o                         
  12   3   7         20.25         16.42         6.74 o                         
 -14   4   7        133.59        102.97        10.48 o                         
 -13   4   7          1.27          4.43         8.85 o                         
 -12   4   7         90.63         99.01         8.99 o                         
 -11   4   7        352.75        373.06        13.31 o                         
 -10   4   7         32.35         49.62         5.91 o                         
  -9   4   7       1165.00       1129.34        18.46 o                         
  -8   4   7         10.23         13.76         4.10 o                         
  -7   4   7       1990.00       1985.24        28.55 o                         
  -6   4   7        533.78        578.93        10.04 o                         
  -5   4   7       1101.10       1072.31        15.89 o                         
  -4   4   7       1524.17       1598.44        22.95 o                         
  -3   4   7        575.75        573.00         9.41 o                         
  -2   4   7       1104.83       1125.39        16.29 o                         
  -1   4   7       3926.49       3809.46        56.13 o                         
   0   4   7        662.29        702.05        13.76 o                         
   1   4   7       1492.61       1357.09        28.15 o                         
   2   4   7       1335.03       1331.25        26.18 o                         
   3   4   7         76.02         65.99         3.89 o                         
   4   4   7        419.31        423.80         8.53 o                         
   5   4   7        235.79        254.79         6.46 o                         
   6   4   7         23.92         26.16         3.68 o                         
   7   4   7       1958.56       1897.38        34.20 o                         
   8   4   7         24.43         10.01         4.52 o                         
   9   4   7        420.34        444.03        11.43 o                         
  10   4   7         18.13         13.33         6.11 o                         
  11   4   7          7.69         15.69         6.88 o                         
  12   4   7         29.22         12.08         8.16 o                         
 -14   5   7         16.23         14.52        11.02 o                         
 -13   5   7        347.13        372.88        13.67 o                         
 -12   5   7          1.92         -2.71         9.48 o                         
 -11   5   7        726.01        712.00        18.34 o                         
 -10   5   7          0.21          2.86         7.56 o                         
  -9   5   7          3.61          3.39         5.81 o                         
  -8   5   7         10.15         13.62         4.48 o                         
  -7   5   7        944.65        912.18        14.48 o                         
  -6   5   7        102.12        134.47         4.80 o                         
  -5   5   7       6505.29       6283.95        87.59 o                         
  -4   5   7          4.41         19.93         3.55 o                         
  -3   5   7       4198.74       4114.91        59.15 o                         
  -2   5   7         63.46         58.92         3.47 o                         
  -1   5   7       1434.87       1399.00        20.84 o                         
   0   5   7        125.35        135.59         4.58 o                         
   1   5   7        415.47        344.35         7.75 o                         
   2   5   7        128.50        132.25         4.52 o                         
   3   5   7       1991.40       1919.34        35.82 o                         
   4   5   7        276.48        272.04         8.15 o                         
   5   5   7       2641.08       2556.92        47.56 o                         
   6   5   7         48.15         48.22         4.65 o                         
   7   5   7        165.44        163.03         6.55 o                         
   8   5   7         34.56         31.99         5.20 o                         
   9   5   7         50.47         44.48         6.50 o                         
  10   5   7          3.30         -3.14         6.96 o                         
  11   5   7         81.13        116.42         8.67 o                         
 -13   6   7          2.74          5.25        10.53 o                         
 -12   6   7        365.14        338.81        13.32 o                         
 -11   6   7        136.55        117.58         9.91 o                         
 -10   6   7         47.99         60.73         7.98 o                         
  -9   6   7        872.78        836.44        18.89 o                         
  -8   6   7         89.19        104.59         9.41 o                         
  -7   6   7        312.26        323.16         9.80 o                         
  -6   6   7        551.41        505.94        10.35 o                         
  -5   6   7         64.47         74.05         4.27 o                         
  -4   6   7       1055.44       1015.85        16.64 o                         
  -3   6   7        892.90        871.05        14.03 o                         
  -2   6   7        562.08        544.43        12.31 o                         
  -1   6   7       3832.52       3653.56        57.71 o                         
   0   6   7        373.59        361.24         8.07 o                         
   1   6   7       2480.98       2288.98        35.43 o                         
   2   6   7        515.20        519.63        10.88 o                         
   3   6   7        185.08        169.97         6.01 o                         
   4   6   7        465.89        456.19        11.18 o                         
   5   6   7        113.07        115.70         5.71 o                         
   6   6   7        515.18        483.65        10.80 o                         
   7   6   7        314.78        348.07        11.21 o                         
   8   6   7         33.77         34.71         6.87 o                         
   9   6   7        161.83        160.42         9.69 o                         
  10   6   7        111.75        104.54        10.48 o                         
 -12   7   7         69.29         53.08        11.46 o                         
 -11   7   7         72.12         61.19         9.93 o                         
 -10   7   7        434.56        431.09        13.73 o                         
  -9   7   7          2.56          9.23         8.02 o                         
  -8   7   7       1439.62       1470.19        29.83 o                         
  -7   7   7        117.45        116.94         6.92 o                         
  -6   7   7         39.02         42.92         7.53 o                         
  -5   7   7         38.19         45.35         6.45 o                         
  -4   7   7        271.78        286.63         8.36 o                         
  -3   7   7        508.90        485.50        11.16 o                         
  -2   7   7        899.14        865.14        15.03 o                         
  -1   7   7         15.20         31.87         4.98 o                         
   0   7   7        283.19        291.40         7.42 o                         
   1   7   7        444.04        435.85         9.86 o                         
   2   7   7        261.48        259.38         8.02 o                         
   3   7   7        588.63        572.44        13.34 o                         
   4   7   7         38.31         39.44         5.95 o                         
   5   7   7        272.08        259.85        10.36 o                         
   6   7   7        428.33        440.04        16.51 o                         
   7   7   7        200.58        179.22        10.13 o                         
   8   7   7        316.25        329.49        13.10 o                         
   9   7   7          3.01        -10.09         7.17 o                         
 -10   8   7         44.30         46.58         9.90 o                         
  -9   8   7          1.25         -7.07         8.71 o                         
  -8   8   7        157.58        147.99         9.23 o                         
  -7   8   7        103.74         98.87         9.08 o                         
  -6   8   7       1348.32       1321.59        27.49 o                         
  -5   8   7          6.60         18.36         6.86 o                         
  -4   8   7       1623.31       1589.95        31.40 o                         
  -3   8   7          9.30          2.96         5.46 o                         
  -2   8   7        411.47        406.61        11.61 o                         
  -1   8   7         10.05         -2.65         6.05 o                         
   0   8   7         34.11         33.70         6.99 o                         
   1   8   7         75.88         66.25         6.18 o                         
   2   8   7        604.41        637.71        16.64 o                         
   3   8   7         50.69         37.20         7.61 o                         
   4   8   7       1129.83       1160.85        26.87 o                         
   5   8   7         44.65         38.19         8.25 o                         
   6   8   7        524.90        499.51        17.73 o                         
   7   8   7          4.78        -14.50         9.67 o                         
  -8   9   7        189.47        212.77        11.80 o                         
  -7   9   7         34.29         47.01        10.35 o                         
  -6   9   7         53.22         95.44         8.79 o                         
  -5   9   7        237.80        259.32        10.40 o                         
  -4   9   7        264.82        271.82        10.55 o                         
  -3   9   7         95.61        103.59         8.24 o                         
  -2   9   7        673.94        645.56        16.28 o                         
  -1   9   7         32.93         37.23         6.97 o                         
   0   9   7        643.90        602.98        16.44 o                         
   1   9   7         67.92         59.80         6.69 o                         
   2   9   7         63.02         57.58         8.58 o                         
   3   9   7        115.44        107.25         9.31 o                         
   4   9   7          3.09         24.49         8.99 o                         
   5   9   7         44.22         60.89         9.84 o                         
  -4  10   7         40.95         51.01        10.63 o                         
  -3  10   7         42.31         50.28         9.49 o                         
  -2  10   7         13.80         17.44         7.81 o                         
  -1  10   7        215.01        221.77         9.62 o                         
   0  10   7          1.99         29.63         9.26 o                         
   1  10   7        177.69        195.35        10.02 o                         
 -16   0   8         76.10         75.52        16.58 o                         
 -14   0   8        176.53        155.99        15.06 o                         
 -12   0   8        645.69        606.54        20.45 o                         
 -10   0   8       5107.38       5068.78        97.95 o                         
  -8   0   8        530.36        510.47        12.16 o                         
  -6   0   8         51.06         74.64         4.49 o                         
  -4   0   8       3641.56       3838.97        82.48 o                         
  -2   0   8       3389.16       3222.30        64.96 o                         
   0   0   8        185.04        120.16         8.21 o                         
   2   0   8       1606.81       1764.00        52.39 o                         
   4   0   8       4196.76       3874.94       104.64 o                         
   6   0   8       3956.20       4009.48       108.66 o                         
   8   0   8         97.79        104.14         6.60 o                         
  10   0   8          2.75         -2.27         8.24 o                         
  12   0   8        237.47        222.17        15.07 o                         
 -15   1   8          0.19          3.84         9.97 o                         
 -14   1   8        211.77        229.55        11.31 o                         
 -13   1   8          1.04         10.27         8.79 o                         
 -12   1   8         75.29         84.92         7.20 o                         
 -11   1   8        175.60        185.14         6.36 o                         
 -10   1   8          9.41          4.06         4.27 o                         
  -9   1   8        305.40        315.60         6.83 o                         
  -8   1   8       1129.79       1153.26        17.25 o                         
  -7   1   8        690.78        728.99        11.68 o                         
  -6   1   8       4404.47       4279.91        61.37 o                         
  -5   1   8       1023.43       1104.37        16.46 o                         
  -4   1   8       5931.86       5977.47        87.67 o                         
  -3   1   8        732.61        712.58        10.45 o                         
  -2   1   8       1867.17       1994.18        29.44 o                         
  -1   1   8        519.14        470.49         7.74 o                         
   0   1   8       3969.51       3893.37        70.81 o                         
   1   1   8       1875.22       1806.73        41.76 o                         
   2   1   8       1642.51       1385.60        49.17 o                         
   3   1   8         63.63         60.57         3.27 o                         
   4   1   8       2515.61       2483.33        45.27 o                         
   5   1   8        611.76        581.62        11.52 o                         
   6   1   8          3.90          3.24         2.92 o                         
   7   1   8        721.35        704.78        14.96 o                         
   8   1   8        137.17        133.07         5.26 o                         
   9   1   8         31.06         46.85         4.67 o                         
  10   1   8        297.09        296.65         8.53 o                         
  11   1   8        118.65        130.11         8.72 o                         
  12   1   8        137.20        147.15         9.09 o                         
 -15   2   8         75.48         56.38        10.94 o                         
 -14   2   8          6.40         12.26         9.05 o                         
 -13   2   8        671.67        644.81        18.71 o                         
 -12   2   8        144.80        148.36        10.31 o                         
 -11   2   8        207.92        184.17         7.13 o                         
 -10   2   8          3.08         -6.55         4.37 o                         
  -9   2   8        578.41        561.07        10.36 o                         
  -8   2   8          5.49         13.62         3.58 o                         
  -7   2   8       2616.62       2579.04        36.47 o                         
  -6   2   8        165.26        166.65         4.32 o                         
  -5   2   8       1189.64       1053.43        16.46 o                         
  -4   2   8       1438.05       1507.70        22.71 o                         
  -3   2   8        631.32        587.89         9.71 o                         
  -2   2   8       3008.19       2950.30        42.24 o                         
  -1   2   8       2681.21       2663.22        43.27 o                         
   0   2   8        264.09        320.50         5.78 o                         
   1   2   8       3546.36       3353.33        67.73 o                         
   2   2   8        565.22        581.72        13.53 o                         
   3   2   8       2084.41       2001.73        46.22 o                         
   4   2   8        916.38        923.21        16.74 o                         
   5   2   8        673.08        634.05        11.86 o                         
   6   2   8        814.74        809.94        13.96 o                         
   7   2   8          0.04          3.23         3.00 o                         
   8   2   8         67.04         76.09         4.06 o                         
   9   2   8        715.60        703.82        14.43 o                         
  10   2   8          5.77          2.25         3.92 o                         
  11   2   8         69.50         84.16         8.94 o                         
  12   2   8          0.59         -5.83         8.02 o                         
 -15   3   8         12.36          7.20        10.73 o                         
 -14   3   8         41.73         27.34         9.51 o                         
 -13   3   8        177.52        156.54        10.71 o                         
 -12   3   8         25.32         12.44         7.75 o                         
 -11   3   8       1401.54       1442.16        29.01 o                         
 -10   3   8        392.49        413.86         9.24 o                         
  -9   3   8        932.28        941.20        14.90 o                         
  -8   3   8         32.00         47.33         3.88 o                         
  -7   3   8         72.72         89.68         3.86 o                         
  -6   3   8         39.80         27.08         3.16 o                         
  -5   3   8        476.68        493.22         8.06 o                         
  -4   3   8         17.99         32.97         2.63 o                         
  -3   3   8       2081.68       1998.55        29.00 o                         
  -2   3   8         22.02         49.22         2.51 o                         
  -1   3   8       4276.84       4067.67        77.90 o                         
   0   3   8       1310.42       1395.40        30.89 o                         
   1   3   8       1722.43       1745.81        27.65 o                         
   2   3   8        800.02        820.80        13.81 o                         
   3   3   8        312.14        313.19         6.72 o                         
   4   3   8        162.18        163.51         5.13 o                         
   5   3   8       1170.22       1132.11        20.68 o                         
   6   3   8         81.32         72.25         3.46 o                         
   7   3   8        738.10        720.40        13.16 o                         
   8   3   8        327.26        307.38         7.52 o                         
   9   3   8         44.73         71.60         5.41 o                         
  10   3   8          5.34          7.66         4.85 o                         
  11   3   8          0.43          3.64         6.44 o                         
  12   3   8          0.10         -8.79         5.86 o                         
 -14   4   8          5.46        -15.90        10.60 o                         
 -13   4   8         30.52         17.97         9.52 o                         
 -12   4   8         68.37         54.21         9.64 o                         
 -11   4   8         77.68        106.64         8.97 o                         
 -10   4   8       1233.59       1199.31        21.82 o                         
  -9   4   8        299.07        275.81         7.12 o                         
  -8   4   8       1066.79       1016.08        15.99 o                         
  -7   4   8        904.28        910.37        13.86 o                         
  -6   4   8        429.11        408.17         7.57 o                         
  -5   4   8       1135.40       1166.92        16.88 o                         
  -4   4   8         40.67         50.39         3.18 o                         
  -3   4   8        222.31        261.24         5.54 o                         
  -2   4   8        635.32        602.90        10.20 o                         
  -1   4   8       1091.59       1157.23        18.18 o                         
   0   4   8       2289.93       2275.13        38.74 o                         
   1   4   8       2694.43       2800.14        49.31 o                         
   2   4   8        222.80        249.46         5.72 o                         
   3   4   8       1641.25       1615.41        28.79 o                         
   4   4   8          9.09          3.61         2.58 o                         
   5   4   8        324.80        339.13         7.50 o                         
   6   4   8        291.84        279.16         6.80 o                         
   7   4   8         45.03         53.19         4.05 o                         
   8   4   8        207.81        210.18         6.79 o                         
   9   4   8         83.53         86.51         5.33 o                         
  10   4   8         64.23         78.13         5.96 o                         
  11   4   8         75.96         66.72         6.44 o                         
 -14   5   8        122.72        126.03        11.38 o                         
 -13   5   8         69.49         71.67        10.18 o                         
 -12   5   8         78.25         62.86        10.09 o                         
 -11   5   8         67.55         51.77         9.16 o                         
 -10   5   8         15.42          7.18         7.42 o                         
  -9   5   8          4.60          4.62         6.12 o                         
  -8   5   8        764.84        718.18        14.01 o                         
  -7   5   8        211.34        196.56         7.18 o                         
  -6   5   8       2738.51       2635.68        39.60 o                         
  -5   5   8        320.13        396.86         7.99 o                         
  -4   5   8        533.08        527.38         9.49 o                         
  -3   5   8        538.13        524.83         8.99 o                         
  -2   5   8         27.58         17.93         3.15 o                         
  -1   5   8        355.61        339.07         6.75 o                         
   0   5   8         77.46         85.46         4.01 o                         
   1   5   8         12.13          1.05         3.46 o                         
   2   5   8        775.30        722.93        14.49 o                         
   3   5   8          2.16          1.60         6.03 o                         
   4   5   8        602.30        563.45        11.38 o                         
   5   5   8        313.83        307.39         7.33 o                         
   6   5   8          3.57          8.91         4.04 o                         
   7   5   8         29.01         30.33         4.64 o                         
   8   5   8        116.28        106.22         5.66 o                         
   9   5   8         13.55         10.92         5.31 o                         
  10   5   8         99.60         97.70         7.00 o                         
  11   5   8         56.16         47.26         7.01 o                         
 -13   6   8          9.80         18.07        10.42 o                         
 -12   6   8        185.51        166.05        11.73 o                         
 -11   6   8         13.32         30.53         9.17 o                         
 -10   6   8        118.41        116.22         8.97 o                         
  -9   6   8         10.23         20.38         7.12 o                         
  -8   6   8        217.93        219.91         8.47 o                         
  -7   6   8         16.53          8.20         5.46 o                         
  -6   6   8          2.03         -3.92         4.61 o                         
  -5   6   8          8.76         16.06         3.86 o                         
  -4   6   8         81.59         98.14         5.04 o                         
  -3   6   8        392.78        390.55         8.41 o                         
  -2   6   8       1645.83       1587.01        25.09 o                         
  -1   6   8         89.01        101.61         4.40 o                         
   0   6   8        943.37        887.65        14.91 o                         
   1   6   8         14.04         21.23         4.26 o                         
   2   6   8         32.86         23.94         4.33 o                         
   3   6   8         74.28         59.28         4.77 o                         
   4   6   8          4.51          2.83         4.92 o                         
   5   6   8         90.74        113.56         7.07 o                         
   6   6   8          8.72          3.97         3.50 o                         
   7   6   8        296.29        299.68         9.90 o                         
   8   6   8        303.52        297.52        10.57 o                         
   9   6   8          8.25         -5.73         6.45 o                         
  10   6   8         89.33         75.89         7.94 o                         
 -11   7   8        156.72        157.29        11.83 o                         
 -10   7   8         30.37         35.63         9.56 o                         
  -9   7   8        370.60        366.22        12.37 o                         
  -8   7   8         85.40        104.68         8.15 o                         
  -7   7   8        179.44        178.95         8.33 o                         
  -6   7   8          7.19          5.13         5.98 o                         
  -5   7   8          8.39          7.48         5.89 o                         
  -4   7   8         99.64        108.50         5.93 o                         
  -3   7   8         85.54         95.10         5.53 o                         
  -2   7   8        158.78        176.82         6.81 o                         
  -1   7   8        369.27        357.09         9.03 o                         
   0   7   8         42.51         26.33         4.00 o                         
   1   7   8        546.30        535.16        13.16 o                         
   2   7   8          2.11         -7.92         5.28 o                         
   3   7   8         49.21         45.61         5.75 o                         
   4   7   8          1.71         10.93         5.42 o                         
   5   7   8         12.24         10.09         7.01 o                         
   6   7   8        218.93        219.58        12.42 o                         
   7   7   8         31.83         29.99         8.49 o                         
   8   7   8         27.29         19.11         7.36 o                         
   9   7   8         48.60         35.62        10.45 o                         
 -10   8   8         91.35         84.67        11.31 o                         
  -9   8   8          2.26          0.31         8.76 o                         
  -8   8   8        156.93        142.60         8.88 o                         
  -7   8   8        105.70        128.57         9.69 o                         
  -6   8   8        230.81        253.92        11.26 o                         
  -5   8   8        461.67        446.98        12.10 o                         
  -4   8   8         16.07         50.07         7.00 o                         
  -3   8   8         47.17         41.48         4.96 o                         
  -2   8   8        472.51        424.91        12.47 o                         
  -1   8   8         13.86         10.62         6.63 o                         
   0   8   8         85.29         59.86         5.66 o                         
   1   8   8         42.79         37.16         8.81 o                         
   2   8   8         61.68         68.48         7.47 o                         
   3   8   8         93.09         76.91         8.03 o                         
   4   8   8          1.91         16.13         7.65 o                         
   5   8   8         86.29         89.72         8.51 o                         
   6   8   8         32.46         37.00         8.03 o                         
   7   8   8          1.25         -1.63        12.16 o                         
  -8   9   8        232.32        242.82        11.41 o                         
  -7   9   8         52.14         37.94         9.28 o                         
  -6   9   8        373.73        388.74        17.41 o                         
  -5   9   8          3.69         21.58         8.53 o                         
  -4   9   8        157.63        179.99         8.01 o                         
  -3   9   8         37.85         28.47         7.99 o                         
  -2   9   8          1.71          2.63         7.25 o                         
  -1   9   8        215.28        187.16         9.00 o                         
   0   9   8        224.87        217.64         8.44 o                         
   1   9   8        131.60        131.33        10.11 o                         
   2   9   8        294.38        294.99        15.41 o                         
   3   9   8         56.09         47.75         8.89 o                         
   4   9   8         57.11         78.66         9.10 o                         
   5   9   8          7.07         15.35         8.89 o                         
  -3  10   8         11.26          4.74         7.98 o                         
  -2  10   8        651.84        701.38        24.83 o                         
  -1  10   8         33.80         35.61         7.58 o                         
   0  10   8        336.71        330.52        11.97 o                         
 -15   0   9          1.06         -7.77        15.13 o                         
 -13   0   9        562.26        502.27        21.57 o                         
 -11   0   9       3538.51       3460.66        75.68 o                         
  -9   0   9        308.89        318.13         9.78 o                         
  -7   0   9        339.96        404.28        10.12 o                         
  -5   0   9       2867.05       3046.06        65.98 o                         
  -3   0   9       7396.88       7553.87       152.15 o                         
   1   0   9       1545.88       1532.32        41.35 o                         
   3   0   9        317.72        314.80        12.22 o                         
   5   0   9        637.98        591.90        17.27 o                         
   7   0   9       2021.33       1932.65        53.32 o                         
   9   0   9        112.40        130.51         7.40 o                         
  11   0   9        145.47        123.93        10.73 o                         
 -15   1   9        197.05        209.37        11.57 o                         
 -14   1   9        175.20        172.80        11.38 o                         
 -13   1   9        424.49        420.33        13.29 o                         
 -12   1   9         67.92         65.81         7.85 o                         
 -11   1   9          0.63         -7.54         5.18 o                         
 -10   1   9        523.43        484.03         9.60 o                         
  -9   1   9       1314.74       1263.57        18.49 o                         
  -8   1   9        110.06        116.83         4.30 o                         
  -7   1   9       2762.11       2797.17        41.72 o                         
  -6   1   9        333.61        336.11         6.39 o                         
  -5   1   9        799.96        749.37        12.09 o                         
  -4   1   9       3462.43       3623.27        51.95 o                         
  -3   1   9        659.96        595.63         8.75 o                         
  -2   1   9       2391.57       2376.83        35.11 o                         
  -1   1   9         69.81         76.65         3.58 o                         
   0   1   9          9.07          1.56         1.19 o                         
   1   1   9       7146.35       7014.00       172.97 o                         
   2   1   9        488.53        441.79        18.40 o                         
   3   1   9       3577.03       3562.65        98.00 o                         
   4   1   9        353.57        336.02         7.53 o                         
   5   1   9       1553.11       1503.67        29.25 o                         
   6   1   9        201.18        210.04         5.40 o                         
   7   1   9        128.29        112.46         4.36 o                         
   8   1   9        134.93        131.58         4.85 o                         
   9   1   9        496.59        473.84        11.93 o                         
  10   1   9         55.26         61.88         5.90 o                         
  11   1   9        216.10        252.95         9.74 o                         
  12   1   9          7.93          5.02         7.80 o                         
 -15   2   9         19.56         12.59        10.30 o                         
 -14   2   9        187.22        181.44        11.58 o                         
 -13   2   9        150.84        129.43        10.15 o                         
 -12   2   9          0.84         -6.44         9.30 o                         
 -11   2   9        218.46        204.19         8.43 o                         
 -10   2   9         19.76         20.33         5.36 o                         
  -9   2   9        456.20        425.58         8.98 o                         
  -8   2   9       1186.86       1156.78        17.38 o                         
  -7   2   9         22.03         40.61         3.41 o                         
  -6   2   9       1239.59       1215.63        19.38 o                         
  -5   2   9        753.08        873.83        13.09 o                         
  -4   2   9       3158.52       3171.91        48.51 o                         
  -3   2   9       1356.86       1400.33        20.45 o                         
  -2   2   9       1200.48       1344.93        21.56 o                         
  -1   2   9       1205.72       1244.75        19.92 o                         
   0   2   9       3500.90       3387.08        56.82 o                         
   1   2   9        738.89        811.67        16.53 o                         
   2   2   9       2986.41       2870.43        68.20 o                         
   3   2   9        593.82        575.74        15.46 o                         
   4   2   9       1339.63       1365.63        28.21 o                         
   5   2   9        555.03        521.69        10.21 o                         
   6   2   9         76.02         88.74         3.17 o                         
   7   2   9       1010.10        950.60        17.71 o                         
   8   2   9         14.10         18.92         3.75 o                         
   9   2   9         96.97        104.57         5.46 o                         
  10   2   9         10.57         14.62         5.02 o                         
  11   2   9         38.51         49.61         6.51 o                         
  12   2   9         11.74         11.85         7.05 o                         
 -15   3   9         10.15        -12.30        10.47 o                         
 -14   3   9         99.59         88.04        10.12 o                         
 -13   3   9          3.91        -10.88         9.37 o                         
 -12   3   9        387.09        358.87        13.29 o                         
 -11   3   9         18.36         35.64         6.81 o                         
 -10   3   9       1102.26       1091.60        18.05 o                         
  -9   3   9          5.85         15.58         4.49 o                         
  -8   3   9       1089.56       1051.52        15.88 o                         
  -7   3   9        448.35        468.89         8.52 o                         
  -6   3   9        151.64        143.16         4.23 o                         
  -5   3   9        237.37        267.28         5.55 o                         
  -4   3   9       3237.90       3226.95        46.40 o                         
  -3   3   9       4719.35       4780.56        70.30 o                         
  -2   3   9       6558.95       6606.03        99.61 o                         
  -1   3   9        561.19        520.50        10.08 o                         
   0   3   9        995.43        929.50        15.23 o                         
   1   3   9        104.20         87.34         2.95 o                         
   2   3   9          9.15          5.30         2.84 o                         
   3   3   9        269.24        277.34         6.29 o                         
   4   3   9        457.72        461.73         9.46 o                         
   5   3   9        423.87        451.30        10.03 o                         
   6   3   9        384.47        372.38         8.47 o                         
   7   3   9        108.84         97.85         3.85 o                         
   8   3   9        579.00        595.68        12.24 o                         
   9   3   9          1.79          4.86         4.08 o                         
  10   3   9         30.04         34.34         4.33 o                         
  11   3   9          0.06         -9.93         6.62 o                         
 -14   4   9          3.18        -13.94        10.76 o                         
 -13   4   9        194.30        182.79        11.20 o                         
 -12   4   9          1.61          0.55         9.49 o                         
 -11   4   9        351.86        384.60        14.63 o                         
 -10   4   9        436.87        432.28        11.54 o                         
  -9   4   9         15.86         18.03         5.13 o                         
  -8   4   9        862.38        824.09        13.02 o                         
  -7   4   9        141.11        152.61         5.24 o                         
  -6   4   9        527.11        483.48         8.57 o                         
  -5   4   9       3441.52       3485.79        47.66 o                         
  -4   4   9        166.62        148.83         4.43 o                         
  -3   4   9       1954.81       1897.50        26.20 o                         
  -2   4   9        106.90        137.87         3.82 o                         
  -1   4   9        231.37        218.67         4.92 o                         
   0   4   9       2023.67       2114.88        36.14 o                         
   1   4   9        557.61        588.11        10.42 o                         
   2   4   9        783.51        726.24        12.47 o                         
   3   4   9        887.17        873.43        16.31 o                         
   4   4   9          2.90          5.81         2.80 o                         
   5   4   9        603.34        570.12        10.67 o                         
   6   4   9        174.92        176.96         6.41 o                         
   7   4   9          2.82         -0.66         3.33 o                         
   8   4   9         30.43         32.69         4.03 o                         
   9   4   9         49.52         42.96         4.80 o                         
  10   4   9         80.89         86.62         5.46 o                         
  11   4   9         97.93         90.52         7.56 o                         
 -14   5   9          0.71         -4.90        10.45 o                         
 -13   5   9         89.48         85.41        10.32 o                         
 -12   5   9          3.48         -3.51         9.26 o                         
 -11   5   9         20.63         25.41         8.89 o                         
 -10   5   9         42.81         35.67         7.74 o                         
  -9   5   9        807.78        787.21        16.61 o                         
  -8   5   9        200.75        209.28         6.81 o                         
  -7   5   9       1019.32       1012.56        18.35 o                         
  -6   5   9         91.18        123.12         5.01 o                         
  -5   5   9        643.60        662.70        11.71 o                         
  -4   5   9         73.85         85.60         3.84 o                         
  -3   5   9        368.67        377.54         7.21 o                         
  -2   5   9         29.39         32.42         2.86 o                         
  -1   5   9        638.27        594.79        11.14 o                         
   0   5   9        144.25        138.41         5.44 o                         
   1   5   9       1598.52       1516.70        28.99 o                         
   2   5   9          0.08         -3.66         3.43 o                         
   3   5   9        586.38        547.29         9.81 o                         
   4   5   9         42.26         39.16         3.82 o                         
   5   5   9        165.47        158.25         4.73 o                         
   6   5   9         49.59         44.85         4.93 o                         
   7   5   9        441.70        416.80         9.60 o                         
   8   5   9         86.08         78.66         5.44 o                         
   9   5   9         11.32         -1.54         5.64 o                         
  10   5   9         66.61         62.09         6.19 o                         
 -13   6   9        267.39        279.61        13.09 o                         
 -12   6   9          5.26         15.41         9.99 o                         
 -11   6   9        246.15        289.61        12.37 o                         
 -10   6   9         54.88         68.14        10.30 o                         
  -9   6   9        112.02        128.15         8.24 o                         
  -8   6   9        150.24        159.42         8.24 o                         
  -7   6   9         99.51        113.84         6.28 o                         
  -6   6   9          4.52         -0.13         4.95 o                         
  -5   6   9       1489.00       1510.84        23.21 o                         
  -4   6   9        140.30        152.62         5.28 o                         
  -3   6   9       1200.99       1173.14        20.20 o                         
  -2   6   9         42.12         55.43         3.66 o                         
  -1   6   9         27.04         23.40         3.65 o                         
   0   6   9        278.72        298.49         9.77 o                         
   1   6   9        310.97        310.92         8.63 o                         
   2   6   9        258.50        272.93         9.37 o                         
   3   6   9        305.69        297.87         8.47 o                         
   4   6   9          1.70         -5.50         4.31 o                         
   5   6   9        612.03        576.74        14.41 o                         
   6   6   9          9.93          1.44         3.82 o                         
   7   6   9        195.26        204.88         6.55 o                         
   8   6   9         30.32         29.53         4.91 o                         
   9   6   9          3.06         -6.65         5.60 o                         
 -11   7   9        227.62        197.05        12.42 o                         
 -10   7   9         20.38         29.85         9.64 o                         
  -9   7   9        283.47        292.08        11.47 o                         
  -8   7   9          0.99          0.38         7.06 o                         
  -7   7   9        139.26        153.76         7.55 o                         
  -6   7   9        885.62        834.41        19.00 o                         
  -5   7   9          9.22         16.38         6.35 o                         
  -4   7   9       1011.75       1056.13        20.97 o                         
  -3   7   9         10.19         10.76         5.82 o                         
  -2   7   9        537.00        575.75        13.31 o                         
  -1   7   9        187.98        179.74         7.31 o                         
   0   7   9         85.79         87.79         6.05 o                         
   1   7   9         85.92         91.86         8.05 o                         
   2   7   9         98.49        102.62         6.29 o                         
   3   7   9         19.20          9.41         5.24 o                         
   4   7   9        823.86        815.82        20.51 o                         
   5   7   9         17.68         21.98         7.77 o                         
   6   7   9        166.68        174.82        16.10 o                         
   7   7   9          2.08          4.43         8.31 o                         
   8   7   9         16.99         -9.52         9.38 o                         
 -10   8   9        120.28         91.74        11.01 o                         
  -9   8   9         18.43         21.41         9.87 o                         
  -8   8   9        411.26        379.96        12.18 o                         
  -7   8   9         66.15         61.60         8.38 o                         
  -6   8   9        397.60        412.11        12.81 o                         
  -5   8   9          0.13          7.26         7.62 o                         
  -4   8   9         30.09         45.13         6.21 o                         
  -3   8   9         10.23          8.21         7.07 o                         
  -2   8   9         49.43         60.74         7.13 o                         
  -1   8   9          1.54         -0.56         5.16 o                         
   0   8   9        226.51        232.72        10.04 o                         
   1   8   9         39.99         46.28         7.42 o                         
   2   8   9        348.47        334.77        12.27 o                         
   3   8   9         16.60         20.87         7.27 o                         
   4   8   9         22.36         16.80         7.58 o                         
   5   8   9         51.85         62.84         9.45 o                         
   6   8   9        133.12        158.16        16.37 o                         
  -7   9   9         42.85         64.68         9.50 o                         
  -6   9   9        239.26        257.21        11.51 o                         
  -5   9   9         87.43         97.26         8.22 o                         
  -4   9   9        462.61        450.62        13.79 o                         
  -3   9   9         29.82         36.68         7.38 o                         
  -2   9   9         49.04         48.08         7.71 o                         
  -1   9   9         40.91         42.26         6.57 o                         
   0   9   9         33.12         25.05         8.70 o                         
   1   9   9        216.20        213.20        11.31 o                         
   2   9   9        247.84        227.62        11.19 o                         
   3   9   9         50.12         55.69         8.80 o                         
   4   9   9        233.96        255.75        12.47 o                         
 -14   0  10        165.28        187.66        16.95 o                         
 -12   0  10         88.80         78.97        12.82 o                         
 -10   0  10          8.07          2.26         6.01 o                         
  -8   0  10        770.50        755.05        16.63 o                         
  -6   0  10         64.00        101.45         5.16 o                         
  -4   0  10       1031.35        993.86        22.38 o                         
  -2   0  10        338.56        320.22         9.90 o                         
   0   0  10       4079.84       3755.27       133.98 o                         
   2   0  10       4418.86       4670.41       115.47 o                         
   4   0  10         21.40         16.20         3.41 o                         
   6   0  10        361.53        302.84        12.82 o                         
   8   0  10         12.04         15.78         5.94 o                         
  10   0  10        134.44        140.24        10.93 o                         
  12   0  10          6.62          5.27        10.02 o                         
 -15   1  10         23.49         29.90        10.03 o                         
 -14   1  10         24.06         18.87         8.80 o                         
 -13   1  10        324.25        326.93        12.85 o                         
 -12   1  10          1.95          6.94         9.55 o                         
 -11   1  10         65.12        111.41         6.52 o                         
 -10   1  10        148.32        175.09         5.68 o                         
  -9   1  10         95.46        123.52         5.18 o                         
  -8   1  10        620.28        577.31         9.65 o                         
  -7   1  10        649.24        708.31        11.24 o                         
  -6   1  10        675.02        673.15        10.55 o                         
  -5   1  10       2947.79       3029.14        46.24 o                         
  -4   1  10        107.86         98.20         3.30 o                         
  -3   1  10        792.35        754.22        11.55 o                         
  -2   1  10        259.95        245.96         5.89 o                         
  -1   1  10        261.14        257.97         5.17 o                         
   0   1  10       1310.42       1176.33        23.50 o                         
   1   1  10       2115.67       2131.01        56.50 o                         
   2   1  10        128.28        107.89         4.40 o                         
   3   1  10        248.56        235.56         8.78 o                         
   4   1  10        499.79        455.53        11.63 o                         
   5   1  10        172.44        169.34         5.76 o                         
   6   1  10        202.88        211.22         5.98 o                         
   7   1  10          2.17          4.51         3.22 o                         
   8   1  10          3.06         -0.02         3.60 o                         
   9   1  10         53.15         51.02         5.62 o                         
  10   1  10         34.10         41.79         5.58 o                         
  11   1  10          0.45          5.08         5.98 o                         
  12   1  10         19.28         17.33         7.21 o                         
 -15   2  10         62.41         54.23        10.33 o                         
 -14   2  10          2.41         -0.61         9.15 o                         
 -13   2  10        128.25        147.60         9.74 o                         
 -12   2  10         16.84         -1.20         9.59 o                         
 -11   2  10        495.45        491.06        13.64 o                         
 -10   2  10        135.76        129.33         5.54 o                         
  -9   2  10        553.04        548.91        10.29 o                         
  -8   2  10          5.09         -1.22         3.74 o                         
  -7   2  10       2707.81       2666.22        36.74 o                         
  -6   2  10        373.58        393.33         7.27 o                         
  -5   2  10         95.11         90.84         3.42 o                         
  -4   2  10         23.39         24.81         2.61 o                         
  -3   2  10        132.43        141.41         4.00 o                         
  -2   2  10        701.07        739.68        11.64 o                         
  -1   2  10        269.95        222.25         5.38 o                         
   0   2  10         52.63         45.49         1.91 o                         
   1   2  10        130.19        135.89         4.63 o                         
   2   2  10        113.15        112.38         4.44 o                         
   3   2  10         34.94         48.16         3.91 o                         
   4   2  10          1.72          0.64         2.82 o                         
   5   2  10         10.68          8.41         2.36 o                         
   6   2  10        806.67        772.13        17.18 o                         
   7   2  10        108.59        100.04         4.19 o                         
   8   2  10        178.38        164.09         5.86 o                         
   9   2  10         26.26         36.13         4.67 o                         
  10   2  10          0.04         -6.84         4.56 o                         
  11   2  10         13.07         19.98         7.13 o                         
 -15   3  10          2.55         -3.48        10.51 o                         
 -14   3  10         21.83         31.36         9.73 o                         
 -13   3  10        276.27        264.66        13.23 o                         
 -12   3  10          1.74         13.90         9.53 o                         
 -11   3  10        366.12        385.12        11.53 o                         
 -10   3  10       1754.02       1605.28        26.21 o                         
  -9   3  10          0.20         19.68         4.59 o                         
  -8   3  10       1552.55       1518.52        22.51 o                         
  -7   3  10       1231.62       1230.00        17.90 o                         
  -6   3  10        281.61        258.93         5.77 o                         
  -5   3  10        537.25        528.31         9.11 o                         
  -4   3  10        350.91        369.89         6.54 o                         
  -3   3  10        116.82        109.11         3.16 o                         
  -2   3  10          4.07         21.29         2.89 o                         
  -1   3  10        409.97        409.53         7.69 o                         
   0   3  10       2208.15       2247.92        36.67 o                         
   1   3  10         22.89         21.29         2.24 o                         
   2   3  10        259.74        252.22         6.21 o                         
   3   3  10        553.11        500.91        10.68 o                         
   4   3  10        123.37        148.52         5.71 o                         
   5   3  10        160.84        166.56         4.90 o                         
   6   3  10        719.09        678.42        14.92 o                         
   7   3  10         17.60         22.93         3.89 o                         
   8   3  10        577.80        595.93        13.59 o                         
   9   3  10         12.14         13.12         3.57 o                         
  10   3  10        256.90        240.83        12.34 o                         
  11   3  10         12.48         -4.75         5.86 o                         
 -14   4  10        247.31        238.93        13.19 o                         
 -13   4  10         19.34         17.31         9.37 o                         
 -12   4  10        415.14        411.07        14.62 o                         
 -11   4  10        303.66        298.22        13.10 o                         
 -10   4  10        449.15        501.19        13.26 o                         
  -9   4  10       1367.19       1289.76        22.30 o                         
  -8   4  10         84.45         98.69         4.89 o                         
  -7   4  10        324.15        324.36         7.22 o                         
  -6   4  10        531.63        557.63         9.50 o                         
  -5   4  10          1.89         19.06         3.36 o                         
  -4   4  10       4209.00       4196.94        58.63 o                         
  -3   4  10         50.28         61.04         3.21 o                         
  -2   4  10       2913.88       2897.19        49.15 o                         
  -1   4  10        473.29        451.25         8.05 o                         
   0   4  10          2.67          7.95         2.78 o                         
   1   4  10          6.97          3.33         2.54 o                         
   2   4  10        503.28        483.51         8.84 o                         
   3   4  10          5.26          7.56         3.10 o                         
   4   4  10       1465.95       1514.17        28.74 o                         
   5   4  10         18.79         31.03         3.68 o                         
   6   4  10        908.66        968.03        18.54 o                         
   7   4  10        108.21        102.94         7.06 o                         
   8   4  10         32.05         36.02         5.70 o                         
   9   4  10        114.34         97.03         6.49 o                         
  10   4  10         26.75         29.91         5.52 o                         
 -13   5  10          0.13        -10.33         9.96 o                         
 -12   5  10         16.52          8.05         9.33 o                         
 -11   5  10          2.18        -11.82         8.56 o                         
 -10   5  10        255.88        276.96        11.27 o                         
  -9   5  10        137.79        143.68         7.72 o                         
  -8   5  10       1098.59       1067.95        19.67 o                         
  -7   5  10         20.18         21.22         4.68 o                         
  -6   5  10       1557.14       1526.35        23.16 o                         
  -5   5  10         66.23         87.26         4.16 o                         
  -4   5  10         46.78         58.82         4.03 o                         
  -3   5  10        388.51        379.88         7.67 o                         
  -2   5  10       2346.72       2328.58        32.91 o                         
  -1   5  10         83.80         77.89         3.94 o                         
   0   5  10       1946.56       1946.16        33.71 o                         
   1   5  10        424.70        413.05         8.67 o                         
   2   5  10       1688.56       1737.76        27.12 o                         
   3   5  10         72.87         70.85         3.34 o                         
   4   5  10        154.54        146.30         4.58 o                         
   5   5  10         49.74         51.74         4.05 o                         
   6   5  10        400.89        389.92         9.35 o                         
   7   5  10         14.46         21.02         4.96 o                         
   8   5  10        382.23        386.33        10.55 o                         
   9   5  10          3.78         -8.81         6.57 o                         
  10   5  10        156.40        182.06         9.90 o                         
 -12   6  10        436.25        443.49        15.32 o                         
 -11   6  10         94.50         99.83        10.62 o                         
 -10   6  10        103.61        104.61         9.97 o                         
  -9   6  10        303.48        278.12         9.72 o                         
  -8   6  10         29.94         22.56         7.86 o                         
  -7   6  10        548.96        522.33        13.51 o                         
  -6   6  10        350.90        354.72         9.40 o                         
  -5   6  10        694.19        680.58        12.90 o                         
  -4   6  10        876.04        859.23        16.08 o                         
  -3   6  10          3.14         15.78         3.85 o                         
  -2   6  10        919.17        862.92        14.22 o                         
  -1   6  10       1375.06       1337.94        24.76 o                         
   0   6  10        200.13        194.90         6.00 o                         
   1   6  10        668.13        648.99        14.99 o                         
   2   6  10        160.82        157.67         6.09 o                         
   3   6  10        155.43        147.68         5.87 o                         
   4   6  10        721.50        753.39        14.88 o                         
   5   6  10        111.87        104.35         5.11 o                         
   6   6  10        182.37        191.63         7.84 o                         
   7   6  10         64.04         65.78         4.87 o                         
   8   6  10          0.88         -7.50         5.86 o                         
   9   6  10        157.50        174.10         8.35 o                         
 -11   7  10        235.77        223.30        12.09 o                         
 -10   7  10         46.08         40.23        10.52 o                         
  -9   7  10        118.20        139.88        10.16 o                         
  -8   7  10        128.01        141.45         8.75 o                         
  -7   7  10         97.93        104.25         7.26 o                         
  -6   7  10         59.26         85.54         7.09 o                         
  -5   7  10        403.22        419.68        11.34 o                         
  -4   7  10        128.65        128.52         6.65 o                         
  -3   7  10        632.52        630.35        14.14 o                         
  -2   7  10        372.83        379.07         9.95 o                         
  -1   7  10        368.27        347.44        12.15 o                         
   0   7  10        577.40        565.26        15.69 o                         
   1   7  10         50.83         48.18         5.76 o                         
   2   7  10        331.20        302.76        11.23 o                         
   3   7  10        224.14        218.10         7.97 o                         
   4   7  10        162.15        169.68         9.30 o                         
   5   7  10         92.94         92.01         8.89 o                         
   6   7  10         77.66         59.73         8.53 o                         
   7   7  10         19.06         10.68         6.48 o                         
  -9   8  10        275.11        278.71        13.57 o                         
  -8   8  10          5.35         23.02         8.80 o                         
  -7   8  10        552.37        549.86        15.38 o                         
  -6   8  10         67.92         51.06         7.26 o                         
  -5   8  10         84.31         98.40         7.09 o                         
  -4   8  10         78.99         80.38         6.21 o                         
  -3   8  10        301.21        279.10        10.96 o                         
  -2   8  10          0.79         -1.65         5.40 o                         
  -1   8  10        881.85        863.49        21.82 o                         
   0   8  10          5.96          5.46         7.66 o                         
   1   8  10        702.02        684.42        24.07 o                         
   2   8  10         12.51         -4.66         7.08 o                         
   3   8  10        275.77        303.31        14.50 o                         
   4   8  10         18.64          3.97         9.60 o                         
   5   8  10          1.61         -6.47         7.86 o                         
   6   8  10          1.19          1.91         8.68 o                         
  -7   9  10         10.67          6.06         9.16 o                         
  -6   9  10         54.75         56.92         8.82 o                         
  -5   9  10        385.81        384.06        12.43 o                         
  -4   9  10         38.62         36.35         8.09 o                         
  -3   9  10        269.09        262.63         9.68 o                         
  -2   9  10        264.39        240.75         8.99 o                         
  -1   9  10         44.90         38.81         8.84 o                         
   0   9  10        222.32        200.76        11.14 o                         
   1   9  10         47.91         29.38         8.65 o                         
   2   9  10         54.42         52.93         9.80 o                         
   3   9  10        100.29        132.44         9.87 o                         
 -15   0  11        211.22        194.40        20.33 o                         
 -13   0  11       1348.05       1322.43        45.55 o                         
 -11   0  11        428.99        473.53        19.97 o                         
  -9   0  11        844.91        802.60        19.05 o                         
  -7   0  11       3281.22       3386.30        69.19 o                         
  -5   0  11       9199.44       8914.02       190.17 o                         
  -3   0  11        322.10        279.08         7.33 o                         
  -1   0  11       9184.73       8475.94       234.24 o                         
   1   0  11      10701.21      10316.11       234.90 o                         
   3   0  11       4679.00       4670.86       106.64 o                         
   5   0  11       3834.33       3865.62        95.56 o                         
   7   0  11         42.69         54.18         5.42 o                         
   9   0  11        175.61        179.90         8.39 o                         
  11   0  11        198.25        211.24        13.72 o                         
 -15   1  11         18.32         16.53        10.05 o                         
 -14   1  11        158.07        154.34        10.20 o                         
 -13   1  11        181.95        188.52        10.54 o                         
 -12   1  11          2.91          5.18         9.09 o                         
 -11   1  11       2648.64       2549.49        46.34 o                         
 -10   1  11        438.67        440.01         9.44 o                         
  -9   1  11       2152.80       2114.44        31.35 o                         
  -8   1  11         97.62        111.45         4.28 o                         
  -7   1  11        547.88        518.87         8.77 o                         
  -6   1  11        762.19        737.66        11.16 o                         
  -5   1  11        781.50        877.23        13.51 o                         
  -4   1  11        287.19        274.24         5.64 o                         
  -3   1  11       7065.43       7113.27       110.88 o                         
  -2   1  11        507.78        518.25         8.69 o                         
  -1   1  11       8824.37       8533.12       132.84 o                         
   0   1  11        866.49        870.91        15.83 o                         
   1   1  11       3568.83       3353.22        77.44 o                         
   2   1  11        189.73        181.54         7.39 o                         
   3   1  11          0.09          1.96         3.95 o                         
   4   1  11        749.36        762.29        21.48 o                         
   5   1  11       1840.50       1748.32        38.01 o                         
   6   1  11          6.19          4.49         3.68 o                         
   7   1  11       1229.62       1150.57        21.04 o                         
   8   1  11         10.70          8.35         3.39 o                         
   9   1  11        115.98        131.53         5.58 o                         
  10   1  11          0.52         -3.99         4.93 o                         
  11   1  11          6.10         14.39         7.29 o                         
 -15   2  11        185.45        179.43        15.75 o                         
 -14   2  11         77.36         69.23         9.44 o                         
 -13   2  11        254.80        236.08        11.30 o                         
 -12   2  11        474.03        457.94        14.99 o                         
 -11   2  11         38.84         45.72         7.04 o                         
 -10   2  11        686.21        651.81        12.48 o                         
  -9   2  11         40.27         47.60         4.40 o                         
  -8   2  11        619.59        589.78        11.14 o                         
  -7   2  11        827.19        820.60        12.56 o                         
  -6   2  11          0.93          6.84         3.20 o                         
  -5   2  11       1951.59       2040.20        31.56 o                         
  -4   2  11        253.20        251.93         5.04 o                         
  -3   2  11        384.05        378.61         6.60 o                         
  -2   2  11       2634.21       2633.74        41.52 o                         
  -1   2  11         32.78         29.81         2.15 o                         
   0   2  11        285.21        255.23         5.41 o                         
   1   2  11        292.13        281.51         7.81 o                         
   2   2  11         24.88         24.05         2.76 o                         
   3   2  11        949.71        942.51        24.15 o                         
   4   2  11        931.53        875.84        21.21 o                         
   5   2  11        256.95        272.43         8.28 o                         
   6   2  11        514.25        495.69        11.81 o                         
   7   2  11         98.11         90.64         4.80 o                         
   8   2  11        460.83        506.13        15.10 o                         
   9   2  11         40.93         37.90         3.87 o                         
  10   2  11         44.50         52.50         6.41 o                         
  11   2  11         45.23         54.00         7.53 o                         
 -15   3  11          0.65        -15.60        10.40 o                         
 -14   3  11        164.05        183.36        11.24 o                         
 -13   3  11         45.71         30.05         9.91 o                         
 -12   3  11        167.63        189.07        10.47 o                         
 -11   3  11          5.62          4.67         8.27 o                         
 -10   3  11          7.86         36.26         6.05 o                         
  -9   3  11        145.91        157.31         5.57 o                         
  -8   3  11        592.41        568.90        10.20 o                         
  -7   3  11          1.62          5.24         3.72 o                         
  -6   3  11       1674.06       1596.71        23.14 o                         
  -5   3  11        164.46        175.26         4.45 o                         
  -4   3  11       2635.40       2684.11        38.79 o                         
  -3   3  11        625.71        623.33        11.16 o                         
  -2   3  11        212.93        222.96         4.90 o                         
  -1   3  11        106.68        121.39         3.46 o                         
   0   3  11        534.65        544.06         9.60 o                         
   1   3  11         51.94         60.36         3.42 o                         
   2   3  11       1434.41       1352.44        25.61 o                         
   3   3  11         19.40         14.72         4.05 o                         
   4   3  11        962.72        996.34        20.34 o                         
   5   3  11        458.66        407.11        10.62 o                         
   6   3  11        280.45        315.41         8.65 o                         
   7   3  11        150.62        158.57        10.00 o                         
   8   3  11          0.18          4.39         5.70 o                         
   9   3  11         13.74          9.30         7.34 o                         
  10   3  11        120.34        134.48         9.82 o                         
  11   3  11         13.70          4.57         8.11 o                         
 -14   4  11         46.77         50.24        11.13 o                         
 -13   4  11         49.95         55.14         9.92 o                         
 -12   4  11        361.38        306.79        13.03 o                         
 -11   4  11         74.83         69.74         9.05 o                         
 -10   4  11        441.66        438.43        14.55 o                         
  -9   4  11          4.68         17.66         5.31 o                         
  -8   4  11          4.09         11.23         4.50 o                         
  -7   4  11        146.92        158.83         5.27 o                         
  -6   4  11         89.91        106.24         4.66 o                         
  -5   4  11        825.42        788.38        12.48 o                         
  -4   4  11        495.82        521.14         8.70 o                         
  -3   4  11          5.17          9.00         2.50 o                         
  -2   4  11       1487.15       1455.58        24.40 o                         
  -1   4  11          1.26          0.33         3.09 o                         
   0   4  11        887.46        871.55        14.19 o                         
   1   4  11        515.70        478.72         9.66 o                         
   2   4  11        193.55        199.96         5.72 o                         
   3   4  11         23.83         17.28         3.03 o                         
   4   4  11        131.51        137.87         6.05 o                         
   5   4  11        344.85        359.78        10.58 o                         
   6   4  11        439.36        458.37        11.32 o                         
   7   4  11        122.00        128.58         5.25 o                         
   8   4  11        154.06        150.28         6.53 o                         
   9   4  11         10.36          5.41         5.26 o                         
  10   4  11          2.70         -7.51         7.67 o                         
 -13   5  11         49.66         49.65        10.37 o                         
 -12   5  11          2.50          9.33         9.34 o                         
 -11   5  11         33.51         37.06         9.91 o                         
 -10   5  11        147.23        135.52         8.93 o                         
  -9   5  11        686.12        685.34        19.75 o                         
  -8   5  11         64.97         59.42         6.45 o                         
  -7   5  11         99.50         95.75         5.23 o                         
  -6   5  11        496.84        491.19         9.75 o                         
  -5   5  11       1182.33       1188.21        18.11 o                         
  -4   5  11        537.08        565.05        10.16 o                         
  -3   5  11        385.98        371.59         7.47 o                         
  -2   5  11         15.13         36.94         3.55 o                         
  -1   5  11        218.79        216.22         5.87 o                         
   0   5  11        146.15        154.85         4.92 o                         
   1   5  11        170.14        156.12         4.62 o                         
   2   5  11         21.89         19.06         3.13 o                         
   3   5  11         44.77         39.66         3.44 o                         
   4   5  11         35.12         36.21         3.79 o                         
   5   5  11        206.34        203.11         6.57 o                         
   6   5  11        105.13        109.15         5.32 o                         
   7   5  11         37.39         38.32         4.45 o                         
   8   5  11          0.46          3.36         5.48 o                         
   9   5  11         11.24          2.56         5.07 o                         
 -12   6  11          1.65          5.38        10.27 o                         
 -11   6  11          0.35          4.31        10.18 o                         
 -10   6  11         57.88         54.15         9.45 o                         
  -9   6  11         13.27          2.36         7.74 o                         
  -8   6  11        155.93        148.36         8.14 o                         
  -7   6  11        308.93        330.51        10.62 o                         
  -6   6  11        349.60        329.86         9.16 o                         
  -5   6  11        334.40        333.79         8.32 o                         
  -4   6  11       1061.18        982.07        18.71 o                         
  -3   6  11        404.88        397.29        11.55 o                         
  -2   6  11          5.47          1.33         4.06 o                         
  -1   6  11         78.13         80.65         5.53 o                         
   0   6  11         12.60          0.07         4.43 o                         
   1   6  11         50.65         49.97         4.94 o                         
   2   6  11         26.95         33.46         4.52 o                         
   3   6  11          5.27         -6.19         4.12 o                         
   4   6  11         10.68          8.72         3.79 o                         
   5   6  11          6.01         -3.42         3.43 o                         
   6   6  11        118.02        111.45         5.36 o                         
   7   6  11         48.88         50.12         5.08 o                         
   8   6  11          4.36         -0.64         6.17 o                         
 -11   7  11         35.10         41.92        10.70 o                         
 -10   7  11          7.26          6.62        10.12 o                         
  -9   7  11         11.14         12.48        10.05 o                         
  -8   7  11         12.82          6.83         8.18 o                         
  -7   7  11          9.82         20.17         6.78 o                         
  -6   7  11        111.13        120.39         7.45 o                         
  -5   7  11         12.15          2.60         5.86 o                         
  -4   7  11        273.46        266.00         9.68 o                         
  -3   7  11          7.93          8.46         4.30 o                         
  -2   7  11          1.52         -0.06         7.24 o                         
  -1   7  11         71.76         61.45         8.28 o                         
   0   7  11         86.45         92.27         6.43 o                         
   1   7  11          3.25         -8.56         5.71 o                         
   2   7  11        185.47        201.36         7.95 o                         
   3   7  11          0.77          2.79         5.67 o                         
   4   7  11         51.84         48.17         7.93 o                         
   5   7  11         52.74         46.40         6.22 o                         
   6   7  11         34.20         27.10        11.52 o                         
   7   7  11          0.77         15.33        10.63 o                         
  -9   8  11          6.46         30.22        10.20 o                         
  -8   8  11         40.68         49.24         9.31 o                         
  -7   8  11          0.66          4.75         7.73 o                         
  -6   8  11          1.09         -7.74         7.54 o                         
  -5   8  11        182.53        170.67         8.45 o                         
  -4   8  11        103.36        105.93         8.82 o                         
  -3   8  11        110.69        118.08         7.27 o                         
  -2   8  11        124.09        153.32        11.35 o                         
  -1   8  11         37.64         35.11         8.23 o                         
   0   8  11        229.09        217.93        10.04 o                         
   1   8  11         74.26         81.93         7.76 o                         
   2   8  11         96.91        114.24         9.45 o                         
   3   8  11         11.16         15.28        14.52 o                         
   4   8  11          9.28         -3.84         7.61 o                         
   5   8  11         30.09         36.27         8.19 o                         
  -6   9  11        132.62        112.05         8.01 o                         
  -5   9  11         21.40         34.66         7.52 o                         
  -4   9  11         69.25         58.50         7.97 o                         
  -3   9  11         27.29         23.62         7.61 o                         
  -2   9  11         21.61         18.23         9.74 o                         
  -1   9  11         29.44         33.01         8.88 o                         
   0   9  11          5.90         12.77         8.99 o                         
   1   9  11          1.00          1.34         8.29 o                         
   2   9  11          7.47          1.29        12.99 o                         
 -14   0  12        228.28        241.72        15.84 o                         
 -12   0  12         15.81         28.58        12.73 o                         
 -10   0  12        626.81        596.66        16.98 o                         
  -8   0  12       1998.71       1965.49        39.00 o                         
  -6   0  12       1062.36       1081.36        23.35 o                         
  -4   0  12       1782.60       1761.28        39.64 o                         
  -2   0  12        323.38        314.45        10.62 o                         
   0   0  12       1532.10       1475.15        45.61 o                         
   2   0  12        456.64        423.34        10.82 o                         
   4   0  12        769.15        758.48        23.97 o                         
   6   0  12        573.85        598.75        16.50 o                         
   8   0  12         14.29         17.00         5.88 o                         
  10   0  12         40.98         31.62         9.27 o                         
 -15   1  12         19.56         21.16         9.92 o                         
 -14   1  12         29.41         31.06         9.18 o                         
 -13   1  12        255.41        261.70        10.95 o                         
 -12   1  12          6.58         25.18         9.05 o                         
 -11   1  12         26.61         52.71         6.84 o                         
 -10   1  12        578.88        567.48        11.31 o                         
  -9   1  12          7.10         15.09         4.20 o                         
  -8   1  12        562.59        532.56         9.89 o                         
  -7   1  12        315.64        335.71         6.80 o                         
  -6   1  12        408.72        418.08         8.21 o                         
  -5   1  12         35.73         52.87         3.03 o                         
  -4   1  12        397.04        381.77         6.68 o                         
  -3   1  12         21.72         20.18         2.01 o                         
  -2   1  12        791.41        770.74        13.50 o                         
  -1   1  12        175.33        184.15         4.38 o                         
   0   1  12        584.00        557.01        10.93 o                         
   1   1  12        688.25        634.84        15.66 o                         
   2   1  12        201.82        208.66         7.57 o                         
   3   1  12        323.70        332.21         9.39 o                         
   4   1  12        446.18        402.14        11.17 o                         
   5   1  12         91.33        104.09         4.29 o                         
   6   1  12          3.81          5.59         3.82 o                         
   7   1  12          5.18          4.96         4.32 o                         
   8   1  12         63.86         74.74         5.08 o                         
   9   1  12          0.49          1.20         3.80 o                         
  10   1  12         23.25         32.97         6.91 o                         
  11   1  12          5.84          7.83         8.14 o                         
 -15   2  12         23.17         28.53        10.66 o                         
 -14   2  12         17.08         25.79         9.10 o                         
 -13   2  12         11.65         22.30         9.31 o                         
 -12   2  12          7.59         12.37         8.99 o                         
 -11   2  12        378.11        393.69        11.69 o                         
 -10   2  12         45.25         25.74         5.89 o                         
  -9   2  12        732.21        707.43        13.51 o                         
  -8   2  12          1.72         -2.35         4.00 o                         
  -7   2  12        312.85        321.29         6.91 o                         
  -6   2  12         12.12         10.59         3.32 o                         
  -5   2  12        185.91        176.76         4.25 o                         
  -4   2  12         30.06         22.96         2.61 o                         
  -3   2  12       1626.28       1558.94        24.25 o                         
  -2   2  12          1.54          0.21         2.52 o                         
  -1   2  12        799.40        721.63        11.71 o                         
   0   2  12         32.01         31.80         2.19 o                         
   1   2  12        515.90        520.33        12.33 o                         
   2   2  12         50.28         42.85         4.95 o                         
   3   2  12        206.85        205.89         8.52 o                         
   4   2  12          3.98         -6.59         5.06 o                         
   5   2  12          7.43          3.84         3.99 o                         
   6   2  12        184.09        199.93         7.84 o                         
   7   2  12        284.83        314.78        10.82 o                         
   8   2  12         56.15         67.55         6.18 o                         
   9   2  12         18.70         18.17         5.16 o                         
  10   2  12         34.73         30.50         7.31 o                         
 -15   3  12        105.87         78.89        11.57 o                         
 -14   3  12        204.92        201.14        12.33 o                         
 -13   3  12        400.78        369.27        14.17 o                         
 -12   3  12         66.99         71.68         9.84 o                         
 -11   3  12          6.83         24.34         7.51 o                         
 -10   3  12         32.01         29.92         6.70 o                         
  -9   3  12        285.29        299.70         7.55 o                         
  -8   3  12        135.70        141.01         5.01 o                         
  -7   3  12       1489.28       1471.49        21.69 o                         
  -6   3  12        495.87        511.38         8.93 o                         
  -5   3  12        802.65        763.78        11.63 o                         
  -4   3  12       2516.54       2507.69        37.35 o                         
  -3   3  12        672.52        636.77        11.00 o                         
  -2   3  12        605.74        610.11        10.86 o                         
  -1   3  12         55.01         56.39         2.78 o                         
   0   3  12        313.05        320.43         6.84 o                         
   1   3  12       1248.93       1269.42        26.55 o                         
   2   3  12         19.90         13.25         4.16 o                         
   3   3  12       1154.66       1147.74        23.51 o                         
   4   3  12        360.02        347.61         8.95 o                         
   5   3  12        222.80        233.43         7.30 o                         
   6   3  12         71.60         58.99         7.92 o                         
   7   3  12          0.33         -5.20         6.24 o                         
   8   3  12        127.77        115.52        11.76 o                         
   9   3  12         28.63         26.98         5.73 o                         
  10   3  12         67.36         72.94         6.52 o                         
 -14   4  12        198.38        210.25        13.14 o                         
 -13   4  12         51.38         14.58         9.96 o                         
 -12   4  12          1.03          6.33         9.10 o                         
 -11   4  12         82.12         94.89        10.25 o                         
 -10   4  12        495.03        467.83        15.03 o                         
  -9   4  12         97.43        109.99         6.51 o                         
  -8   4  12        932.99        904.81        15.16 o                         
  -7   4  12        103.44        117.78         4.95 o                         
  -6   4  12       1098.10       1088.08        17.58 o                         
  -5   4  12         37.54         49.05         3.69 o                         
  -4   4  12         66.79         73.90         3.53 o                         
  -3   4  12        102.53        112.11         4.30 o                         
  -2   4  12        420.60        401.95         8.00 o                         
  -1   4  12        690.01        677.79        12.08 o                         
   0   4  12       1085.62       1081.56        18.53 o                         
   1   4  12          5.89          2.43         3.10 o                         
   2   4  12       1118.82       1110.26        22.90 o                         
   3   4  12         36.91         24.49         3.97 o                         
   4   4  12        150.00        171.04         6.33 o                         
   5   4  12         37.67         31.29         6.10 o                         
   6   4  12        369.37        359.21        11.20 o                         
   7   4  12         14.70         11.70         4.95 o                         
   8   4  12        264.66        271.61        10.35 o                         
   9   4  12          0.59          4.96        11.01 o                         
 -13   5  12          0.71          8.68        10.41 o                         
 -12   5  12        437.31        436.43        14.86 o                         
 -11   5  12          2.76         -7.95         9.07 o                         
 -10   5  12        728.80        757.21        19.78 o                         
  -9   5  12         82.46         79.78         7.23 o                         
  -8   5  12         46.40         41.48         6.42 o                         
  -7   5  12         57.18         51.05         5.26 o                         
  -6   5  12        300.90        309.94         7.10 o                         
  -5   5  12        374.39        361.92         8.91 o                         
  -4   5  12       1724.01       1705.87        24.11 o                         
  -3   5  12        349.44        337.27         7.83 o                         
  -2   5  12       1128.41       1180.56        19.08 o                         
  -1   5  12        529.22        507.45        10.59 o                         
   0   5  12        793.98        762.25        14.55 o                         
   1   5  12         27.24         23.88         3.06 o                         
   2   5  12          0.95         -0.46         5.31 o                         
   3   5  12         75.38         72.65         4.05 o                         
   4   5  12        652.12        641.27        14.19 o                         
   5   5  12        204.35        217.60         8.20 o                         
   6   5  12        220.70        262.99        10.47 o                         
   7   5  12          1.15         -4.91         6.60 o                         
   8   5  12         31.74         32.15        10.24 o                         
   9   5  12          0.26         -8.04         8.40 o                         
 -12   6  12          0.13         16.02        10.42 o                         
 -11   6  12         54.17         76.51        10.23 o                         
 -10   6  12        239.90        218.48        12.11 o                         
  -9   6  12         20.95         29.76         7.94 o                         
  -8   6  12        421.58        422.63        12.54 o                         
  -7   6  12          3.62          8.86         6.22 o                         
  -6   6  12        335.27        353.22        11.03 o                         
  -5   6  12        103.71        103.13         5.65 o                         
  -4   6  12         64.70         68.22         5.24 o                         
  -3   6  12        520.91        472.24        10.66 o                         
  -2   6  12        364.01        361.73        12.88 o                         
  -1   6  12         48.82         57.78         5.38 o                         
   0   6  12        543.76        536.11        13.80 o                         
   1   6  12        267.00        259.76         8.28 o                         
   2   6  12        706.13        698.34        16.53 o                         
   3   6  12        228.42        216.18         7.81 o                         
   4   6  12         25.19         21.70         5.60 o                         
   5   6  12         35.66         26.30         4.40 o                         
   6   6  12         40.33         33.39         4.58 o                         
   7   6  12         50.49         50.21         6.97 o                         
   8   6  12         47.41         40.31         8.69 o                         
 -11   7  12          8.63          5.22        10.61 o                         
 -10   7  12         25.21         37.68        10.16 o                         
  -9   7  12        156.00        144.97        10.44 o                         
  -8   7  12         18.72         11.02         7.38 o                         
  -7   7  12        930.47        932.68        20.97 o                         
  -6   7  12          3.14          2.31         6.36 o                         
  -5   7  12         84.15         77.97         6.72 o                         
  -4   7  12          5.70         17.01         4.97 o                         
  -3   7  12        311.58        306.60         9.87 o                         
  -2   7  12         12.85         11.75         7.43 o                         
  -1   7  12        466.32        439.96        12.84 o                         
   0   7  12        141.35        115.67         6.28 o                         
   1   7  12        185.62        212.51         9.29 o                         
   2   7  12         90.23        102.69         7.20 o                         
   3   7  12         78.76         89.94        10.19 o                         
   4   7  12         38.51         36.66        10.85 o                         
   5   7  12          3.32        -14.27        10.32 o                         
   6   7  12          1.96          0.98        10.23 o                         
  -9   8  12        111.10        136.30        11.15 o                         
  -8   8  12         11.99          5.76         8.91 o                         
  -7   8  12          1.45         -9.21         7.52 o                         
  -6   8  12          1.23         -4.57         6.72 o                         
  -5   8  12        582.55        564.58        14.90 o                         
  -4   8  12         20.64         30.69         5.81 o                         
  -3   8  12        644.42        641.03        21.30 o                         
  -2   8  12          1.55          8.66         9.75 o                         
  -1   8  12        182.80        166.25         9.89 o                         
   0   8  12         25.35         21.23         7.67 o                         
   1   8  12         16.37          6.35         7.43 o                         
   2   8  12          2.81         12.81        11.19 o                         
   3   8  12        110.84        100.75         8.79 o                         
   4   8  12          6.23         -3.62         6.39 o                         
  -6   9  12          1.49         -2.49         7.72 o                         
  -5   9  12         20.45         26.10         6.12 o                         
  -4   9  12          5.68          8.65         7.46 o                         
  -3   9  12         85.01         89.65        12.12 o                         
  -2   9  12         91.82         94.25         9.76 o                         
  -1   9  12        210.54        225.43        13.14 o                         
   0   9  12        111.70        134.82         9.77 o                         
   1   9  12        177.10        195.98        11.97 o                         
 -15   0  13         32.11         22.88        14.16 o                         
 -13   0  13         60.14         52.82        12.68 o                         
 -11   0  13        915.11        845.57        25.88 o                         
  -9   0  13        978.91        936.27        20.71 o                         
  -7   0  13        603.18        555.89        13.21 o                         
  -5   0  13        125.59        125.47         5.61 o                         
  -3   0  13        153.75        165.00         5.97 o                         
  -1   0  13         17.82         17.57         4.20 o                         
   1   0  13        110.82        123.85         5.10 o                         
   3   0  13        826.99        772.51        20.41 o                         
   5   0  13        326.88        293.06         9.00 o                         
   7   0  13        202.73        209.70         9.59 o                         
   9   0  13         50.01         48.89         5.82 o                         
 -15   1  13        122.43        115.54        10.89 o                         
 -14   1  13         13.23         23.15         8.93 o                         
 -13   1  13        387.65        401.20        15.71 o                         
 -12   1  13          8.35         14.50         8.30 o                         
 -11   1  13        502.92        487.41        13.30 o                         
 -10   1  13         18.98         17.49         5.57 o                         
  -9   1  13          0.93          1.60         4.11 o                         
  -8   1  13        174.27        175.75         5.34 o                         
  -7   1  13       1585.59       1613.25        22.84 o                         
  -6   1  13        201.26        210.82         4.89 o                         
  -5   1  13       2711.23       2773.40        40.11 o                         
  -4   1  13         54.49         62.53         2.85 o                         
  -3   1  13        237.62        229.43         4.99 o                         
  -2   1  13        844.69        854.42        13.80 o                         
  -1   1  13        211.68        206.81         5.20 o                         
   0   1  13        247.06        232.54         5.21 o                         
   1   1  13        299.85        295.91         7.14 o                         
   2   1  13         43.24         46.07         3.08 o                         
   3   1  13       1680.39       1628.47        33.69 o                         
   4   1  13          7.78         -2.80         3.40 o                         
   5   1  13        398.98        381.72        10.97 o                         
   6   1  13         28.81         26.60         3.45 o                         
   7   1  13          2.28         -6.63         4.42 o                         
   8   1  13         96.25        102.72         5.37 o                         
   9   1  13          2.36          6.11         5.06 o                         
  10   1  13         22.75         27.30         5.79 o                         
 -15   2  13          7.60         -7.75         9.89 o                         
 -14   2  13        160.51        148.26        10.63 o                         
 -13   2  13         34.40         32.66         8.95 o                         
 -12   2  13        294.70        313.25        11.96 o                         
 -11   2  13         23.26         33.25         8.72 o                         
 -10   2  13          8.53         -2.33         5.82 o                         
  -9   2  13         31.99         30.67         4.91 o                         
  -8   2  13        495.27        472.90         9.53 o                         
  -7   2  13          1.17         -1.64         4.09 o                         
  -6   2  13       1170.01       1119.68        16.46 o                         
  -5   2  13        903.30        895.94        13.28 o                         
  -4   2  13        925.60        940.48        13.67 o                         
  -3   2  13        798.89        818.99        13.14 o                         
  -2   2  13       1193.49       1216.54        18.63 o                         
  -1   2  13          7.99         10.20         2.53 o                         
   0   2  13         82.60        102.79         3.76 o                         
   1   2  13         13.29          6.23         4.57 o                         
   2   2  13        120.51        109.00         6.11 o                         
   3   2  13        202.61        193.82         7.41 o                         
   4   2  13        533.35        513.74        14.04 o                         
   5   2  13        354.16        328.52        10.88 o                         
   6   2  13         52.38         56.70         5.89 o                         
   7   2  13         50.76         49.37         6.55 o                         
   8   2  13          1.09         -2.14         7.20 o                         
   9   2  13          3.31         -1.28         7.26 o                         
  10   2  13         22.97         17.81         6.37 o                         
 -14   3  13          4.17          3.44         9.60 o                         
 -13   3  13         17.64         29.05         9.03 o                         
 -12   3  13         23.27         16.39         8.93 o                         
 -11   3  13        341.89        311.09        12.28 o                         
 -10   3  13        206.88        223.38         8.70 o                         
  -9   3  13        386.44        428.97        11.33 o                         
  -8   3  13        319.31        320.41         7.21 o                         
  -7   3  13        103.89        129.24         4.75 o                         
  -6   3  13         54.72         58.05         4.05 o                         
  -5   3  13        110.58        110.66         3.96 o                         
  -4   3  13         54.03         51.42         2.88 o                         
  -3   3  13        313.45        315.38         6.82 o                         
  -2   3  13        859.49        862.65        14.19 o                         
  -1   3  13        158.66        162.25         4.50 o                         
   0   3  13        540.46        531.12        10.48 o                         
   1   3  13         30.97         32.40         3.07 o                         
   2   3  13        194.14        213.15         6.93 o                         
   3   3  13         72.32         77.26         4.49 o                         
   4   3  13         99.46         80.22         4.10 o                         
   5   3  13        116.79        137.88         8.17 o                         
   6   3  13         20.23         16.26         5.51 o                         
   7   3  13         17.27         13.11         6.54 o                         
   8   3  13         35.42         28.15         9.53 o                         
   9   3  13         45.96         34.45         8.18 o                         
 -14   4  13         89.25         91.25        12.06 o                         
 -13   4  13         22.22         23.84        10.64 o                         
 -12   4  13        113.24         94.08         9.77 o                         
 -11   4  13          1.58          3.02         8.30 o                         
 -10   4  13          3.98          9.00         7.15 o                         
  -9   4  13        312.63        338.82         9.73 o                         
  -8   4  13         65.12         61.89         5.80 o                         
  -7   4  13       1214.56       1195.91        18.82 o                         
  -6   4  13        321.67        349.00         7.35 o                         
  -5   4  13       1603.10       1577.99        23.03 o                         
  -4   4  13        669.62        676.16        10.94 o                         
  -3   4  13          3.66         10.72         3.57 o                         
  -2   4  13         17.01         23.08         3.74 o                         
  -1   4  13        420.16        408.59         8.08 o                         
   0   4  13        458.42        449.77         8.84 o                         
   1   4  13        281.78        271.08         7.85 o                         
   2   4  13        851.10        796.86        15.91 o                         
   3   4  13        147.51        161.50         6.09 o                         
   4   4  13        243.54        259.49         8.12 o                         
   5   4  13         50.17         76.13         6.65 o                         
   6   4  13         21.88         23.64         4.98 o                         
   7   4  13        148.04        156.58         9.55 o                         
   8   4  13          1.44         16.93         7.68 o                         
   9   4  13         35.43         31.78         9.21 o                         
 -13   5  13        180.34        203.99        12.44 o                         
 -12   5  13         16.14         23.82         9.99 o                         
 -11   5  13        254.21        241.57        11.36 o                         
 -10   5  13          8.78         15.90         7.83 o                         
  -9   5  13        183.21        183.12         8.20 o                         
  -8   5  13         30.49         15.87         6.09 o                         
  -7   5  13         86.68         75.01         5.70 o                         
  -6   5  13         67.76         67.05         5.11 o                         
  -5   5  13       1341.20       1299.64        19.97 o                         
  -4   5  13        533.85        482.81         8.92 o                         
  -3   5  13       1271.65       1242.61        22.54 o                         
  -2   5  13        295.81        302.86         7.21 o                         
  -1   5  13        766.78        789.88        14.65 o                         
   0   5  13        131.72        145.55         4.66 o                         
   1   5  13          4.77          1.93         4.29 o                         
   2   5  13          4.58         -1.72         3.47 o                         
   3   5  13         46.24         35.72         5.53 o                         
   4   5  13         98.74         99.81         6.01 o                         
   5   5  13        477.03        509.37        19.48 o                         
   6   5  13        130.16        141.94         7.06 o                         
   7   5  13         38.03         37.57         7.22 o                         
   8   5  13          0.06         -7.68         8.76 o                         
 -12   6  13        161.30        181.25        11.87 o                         
 -11   6  13          2.11         21.71         9.92 o                         
 -10   6  13         81.58         86.17         9.89 o                         
  -9   6  13        101.23         98.86         8.72 o                         
  -8   6  13         44.62         31.75         7.45 o                         
  -7   6  13        295.87        293.18         9.27 o                         
  -6   6  13         13.88         11.91         6.23 o                         
  -5   6  13         82.74         82.77         5.88 o                         
  -4   6  13        132.46        133.53         6.63 o                         
  -3   6  13         34.10         47.57         4.66 o                         
  -2   6  13        567.62        542.62        11.68 o                         
  -1   6  13        713.50        707.15        14.41 o                         
   0   6  13         97.80        104.13         5.46 o                         
   1   6  13        270.60        264.17         7.36 o                         
   2   6  13         30.03         25.06         3.73 o                         
   3   6  13        115.79        127.40         6.85 o                         
   4   6  13         45.77         44.66         5.70 o                         
   5   6  13         38.63         43.10         5.18 o                         
   6   6  13        197.85        203.00         7.91 o                         
   7   6  13          8.69          5.80         6.77 o                         
 -10   7  13        159.71        151.96        11.14 o                         
  -9   7  13          0.96         -2.27         9.21 o                         
  -8   7  13        352.97        353.24        11.13 o                         
  -7   7  13         47.06         40.40         7.10 o                         
  -6   7  13        137.75        146.60         7.36 o                         
  -5   7  13          5.93         -6.27         6.18 o                         
  -4   7  13        208.50        200.13         8.55 o                         
  -3   7  13        269.49        264.17        10.35 o                         
  -2   7  13        111.31        116.52         9.04 o                         
  -1   7  13         64.94         69.14         7.07 o                         
   0   7  13          7.44          5.15         5.91 o                         
   1   7  13          0.06          1.42         5.24 o                         
   2   7  13        546.15        527.21        16.44 o                         
   3   7  13         61.82         67.25         6.73 o                         
   4   7  13         95.63        106.46        12.11 o                         
   5   7  13        111.51        118.92         8.08 o                         
   6   7  13          7.43          9.66        18.67 o                         
  -8   8  13         20.41         22.11         9.04 o                         
  -7   8  13         34.99         15.93         8.10 o                         
  -6   8  13         41.08         47.43         6.99 o                         
  -5   8  13         40.35         46.39         9.03 o                         
  -4   8  13        293.17        293.83        10.47 o                         
  -3   8  13          7.84         29.33        11.41 o                         
  -2   8  13        169.83        165.02         9.49 o                         
  -1   8  13         42.13         32.00         8.27 o                         
   0   8  13        156.84        135.87         9.45 o                         
   1   8  13         30.94         39.03        11.21 o                         
   2   8  13          0.77          9.50         7.39 o                         
   3   8  13         10.97         -3.30         7.22 o                         
  -4   9  13          8.45          0.15        10.83 o                         
  -3   9  13         78.71         79.89        10.03 o                         
  -2   9  13         20.24         15.52         9.30 o                         
  -1   9  13         29.87         18.26         8.96 o                         
 -14   0  14         21.85         32.68        14.98 o                         
 -12   0  14        241.69        233.04        14.64 o                         
 -10   0  14       2526.44       2403.58        57.28 o                         
  -8   0  14       1192.76       1197.11        24.93 o                         
  -6   0  14        820.96        786.73        17.99 o                         
  -4   0  14        311.95        323.66         8.64 o                         
  -2   0  14       1354.85       1281.50        30.58 o                         
   0   0  14       3400.51       3353.68        77.38 o                         
   2   0  14        677.90        702.14        20.74 o                         
   4   0  14          1.25          2.30         4.29 o                         
   6   0  14        405.02        392.19        20.95 o                         
   8   0  14        145.58        180.02        11.76 o                         
  10   0  14         32.06         52.98        15.74 o                         
 -15   1  14          1.67         11.23        10.26 o                         
 -14   1  14        184.58        184.73        11.04 o                         
 -13   1  14          3.08          8.66         8.64 o                         
 -12   1  14        256.21        251.31        10.65 o                         
 -11   1  14         54.10         59.32         8.55 o                         
 -10   1  14         67.83         71.36         6.18 o                         
  -9   1  14        578.27        553.66        11.06 o                         
  -8   1  14        261.84        285.59         6.39 o                         
  -7   1  14        898.04        884.52        13.61 o                         
  -6   1  14       1364.81       1293.18        18.60 o                         
  -5   1  14          5.34          9.22         3.00 o                         
  -4   1  14       1895.57       1808.11        25.10 o                         
  -3   1  14        121.13        125.31         3.74 o                         
  -2   1  14         60.27         69.13         2.77 o                         
  -1   1  14         35.74         33.79         2.90 o                         
   0   1  14        141.10        141.80         4.30 o                         
   1   1  14        470.55        454.41        12.33 o                         
   2   1  14        889.43        825.68        17.26 o                         
   3   1  14        462.46        477.68        11.62 o                         
   4   1  14        869.32        871.28        18.12 o                         
   5   1  14         55.95         52.57         4.22 o                         
   6   1  14        177.84        214.51         7.25 o                         
   7   1  14         70.41         79.88         6.21 o                         
   8   1  14          0.47          2.44         6.16 o                         
   9   1  14         15.33         15.88         6.21 o                         
  10   1  14         74.22         80.68         7.04 o                         
 -15   2  14         65.00         60.50        10.91 o                         
 -14   2  14          0.07          2.52         9.42 o                         
 -13   2  14        255.84        255.74        11.45 o                         
 -12   2  14         55.85         66.31         9.05 o                         
 -11   2  14          2.30          4.43         8.34 o                         
 -10   2  14        220.61        220.75         7.91 o                         
  -9   2  14         43.78         36.00         5.25 o                         
  -8   2  14        306.14        302.34         7.11 o                         
  -7   2  14        114.76        118.11         4.81 o                         
  -6   2  14        180.94        196.29         5.60 o                         
  -5   2  14        686.53        660.12        10.71 o                         
  -4   2  14         36.70         44.40         3.56 o                         
  -3   2  14       1641.49       1527.99        25.60 o                         
  -2   2  14        549.16        539.82         9.66 o                         
  -1   2  14        372.69        358.71         7.40 o                         
   0   2  14        134.30        132.55         4.24 o                         
   1   2  14        358.13        331.57         9.43 o                         
   2   2  14        701.06        693.11        17.25 o                         
   3   2  14        371.28        363.93        11.25 o                         
   4   2  14         35.22         35.91         3.85 o                         
   5   2  14        188.38        217.43         7.62 o                         
   6   2  14        164.22        166.47         7.08 o                         
   7   2  14         59.18         74.97         7.17 o                         
   8   2  14        103.48        119.81        11.13 o                         
   9   2  14          0.38         -4.53         9.48 o                         
 -14   3  14         24.40         27.33        10.15 o                         
 -13   3  14          1.41          4.28        11.24 o                         
 -12   3  14         13.12         18.37         9.12 o                         
 -11   3  14        533.28        532.21        15.96 o                         
 -10   3  14         11.72         20.14         6.60 o                         
  -9   3  14       1492.18       1496.82        27.36 o                         
  -8   3  14         14.52         20.25         4.93 o                         
  -7   3  14       1255.93       1221.79        19.05 o                         
  -6   3  14        166.02        148.47         4.86 o                         
  -5   3  14        155.52        155.27         4.54 o                         
  -4   3  14        834.76        818.99        13.23 o                         
  -3   3  14        105.12        113.90         4.13 o                         
  -2   3  14        158.02        165.50         4.70 o                         
  -1   3  14       1921.53       1806.91        29.12 o                         
   0   3  14        144.29        155.81         4.53 o                         
   1   3  14       1472.99       1502.78        28.60 o                         
   2   3  14         63.09         56.61         4.15 o                         
   3   3  14        204.10        200.37         8.24 o                         
   4   3  14        188.54        196.97         8.38 o                         
   5   3  14          3.79         -4.45         4.41 o                         
   6   3  14          1.03         -7.79         5.19 o                         
   7   3  14         48.57         52.98         8.00 o                         
   8   3  14         24.94         12.33         8.51 o                         
   9   3  14         54.79         70.56         9.52 o                         
 -14   4  14          0.36         -6.86        11.46 o                         
 -13   4  14         35.84         42.00        10.40 o                         
 -12   4  14         17.68         16.77         9.00 o                         
 -11   4  14         70.44         67.73        10.78 o                         
 -10   4  14        339.17        346.43        10.57 o                         
  -9   4  14          1.06         18.02         6.93 o                         
  -8   4  14         45.48         55.64         5.81 o                         
  -7   4  14        223.79        239.83         6.98 o                         
  -6   4  14          7.44          6.08         4.22 o                         
  -5   4  14        350.17        344.16         7.30 o                         
  -4   4  14        166.05        162.93         5.17 o                         
  -3   4  14         18.33         20.94         3.74 o                         
  -2   4  14         10.49         11.23         3.65 o                         
  -1   4  14          3.20          4.34         3.44 o                         
   0   4  14        151.84        154.81         5.15 o                         
   1   4  14        186.45        190.39         6.83 o                         
   2   4  14          4.11          0.36         5.44 o                         
   3   4  14         86.69         96.20         6.00 o                         
   4   4  14          9.05          0.42         3.89 o                         
   5   4  14        169.72        178.04         8.71 o                         
   6   4  14         26.63         17.06         6.46 o                         
   7   4  14         59.17         63.32        11.24 o                         
   8   4  14          0.50         -6.59        14.18 o                         
 -13   5  14          5.29         10.98        10.89 o                         
 -12   5  14         74.21         85.52        10.94 o                         
 -11   5  14         65.35         50.77         9.69 o                         
 -10   5  14          4.94          8.99         7.88 o                         
  -9   5  14        102.62         89.39         7.48 o                         
  -8   5  14        191.29        163.98         7.82 o                         
  -7   5  14         74.05         71.50         6.37 o                         
  -6   5  14        437.13        437.55        10.69 o                         
  -5   5  14         33.11         45.69         4.11 o                         
  -4   5  14        110.10        122.71         5.32 o                         
  -3   5  14         42.32         40.07         4.72 o                         
  -2   5  14         23.35         20.19         4.50 o                         
  -1   5  14        357.24        348.65         8.33 o                         
   0   5  14          0.72          8.77         3.09 o                         
   1   5  14        399.18        373.52         9.07 o                         
   2   5  14         77.14         69.52         6.59 o                         
   3   5  14         94.45         85.10         5.88 o                         
   4   5  14         20.70         18.18         5.54 o                         
   5   5  14          3.10          8.98         8.58 o                         
   6   5  14         34.05         28.47         7.34 o                         
   7   5  14          3.25          6.51         8.09 o                         
 -12   6  14        120.66        116.80        11.65 o                         
 -11   6  14         16.64          9.38        11.43 o                         
 -10   6  14        260.28        256.18        11.88 o                         
  -9   6  14          0.90         -5.56         7.52 o                         
  -8   6  14        106.24         95.94         7.58 o                         
  -7   6  14          8.00          7.31         6.24 o                         
  -6   6  14          3.72         -5.89         5.80 o                         
  -5   6  14          2.31          6.48         4.40 o                         
  -4   6  14          1.94          8.86         5.38 o                         
  -3   6  14         56.35         69.84         5.19 o                         
  -2   6  14         80.87         88.62         5.83 o                         
  -1   6  14         13.82         16.22         4.56 o                         
   0   6  14         16.81         22.79         3.87 o                         
   1   6  14         20.07         24.05         4.67 o                         
   2   6  14         14.85         11.13         6.03 o                         
   3   6  14          0.61          8.26         8.24 o                         
   4   6  14          1.12          3.86         5.79 o                         
   5   6  14          0.67         -0.17         7.09 o                         
   6   6  14          0.85         -1.09         6.48 o                         
 -10   7  14         81.70         77.20        12.88 o                         
  -9   7  14         12.27         12.98         9.31 o                         
  -8   7  14         54.53         44.46         8.20 o                         
  -7   7  14          2.52          2.53         6.64 o                         
  -6   7  14         17.02          8.14         6.32 o                         
  -5   7  14         51.98         44.64         5.48 o                         
  -4   7  14         42.79         37.34         8.35 o                         
  -3   7  14         29.63         28.98         7.31 o                         
  -2   7  14         60.01         52.54         7.82 o                         
  -1   7  14        182.55        199.96         9.88 o                         
   0   7  14          0.50         -1.42         5.36 o                         
   1   7  14         17.07         18.58         5.03 o                         
   2   7  14         14.96         24.54         8.66 o                         
   3   7  14         59.61         58.49         6.98 o                         
   4   7  14         36.87         36.34        11.07 o                         
   5   7  14         15.48         17.53        13.95 o                         
  -8   8  14          3.46         -5.79         7.86 o                         
  -7   8  14        101.10        100.41         8.08 o                         
  -6   8  14         74.33         76.51         8.77 o                         
  -5   8  14        189.80        178.76         9.66 o                         
  -4   8  14          4.69         -2.44         8.56 o                         
  -3   8  14          3.73         -3.61         9.76 o                         
  -2   8  14         64.50         55.12         8.32 o                         
  -1   8  14          3.27        -11.47         7.65 o                         
   0   8  14          0.13          3.38         8.93 o                         
   1   8  14         11.99         22.62         8.89 o                         
   2   8  14         17.80         11.10         6.49 o                         
 -15   0  15          2.55         -1.28        16.17 o                         
 -13   0  15          3.39         -6.50        12.35 o                         
 -11   0  15         30.97         27.97        13.05 o                         
  -9   0  15         43.08         45.50         8.55 o                         
  -7   0  15         83.64         85.13         5.90 o                         
  -5   0  15        172.26        180.49         8.33 o                         
  -3   0  15        630.71        620.23        15.41 o                         
  -1   0  15       1619.23       1689.54        47.00 o                         
   1   0  15        167.57        155.56         6.52 o                         
   3   0  15          7.25          2.07         4.09 o                         
   5   0  15         37.05         40.71         9.45 o                         
   7   0  15         16.77         14.45         5.92 o                         
   9   0  15          2.56         11.08         7.34 o                         
 -15   1  15         58.84         80.37        11.14 o                         
 -14   1  15         18.96          5.52         9.70 o                         
 -13   1  15         74.91         69.94         9.36 o                         
 -12   1  15        131.96        140.30         9.46 o                         
 -11   1  15         98.09        106.69         8.03 o                         
 -10   1  15         89.79        104.51         6.43 o                         
  -9   1  15         23.88         32.39         5.46 o                         
  -8   1  15         37.22         54.67         4.61 o                         
  -7   1  15         24.64         39.54         3.96 o                         
  -6   1  15        360.76        349.25         7.51 o                         
  -5   1  15         36.80         48.61         3.36 o                         
  -4   1  15        584.67        574.73         9.81 o                         
  -3   1  15        616.48        599.06         9.88 o                         
  -2   1  15         81.35         92.73         3.90 o                         
  -1   1  15        243.66        234.02         6.20 o                         
   0   1  15        210.89        214.54         5.76 o                         
   1   1  15        105.58        106.73         5.28 o                         
   2   1  15        151.91        168.18         5.83 o                         
   3   1  15         37.73         33.89         3.39 o                         
   4   1  15         64.56         63.45         4.96 o                         
   5   1  15         52.81         65.30         4.86 o                         
   6   1  15          0.58          0.96         4.84 o                         
   7   1  15          7.32          5.91         5.89 o                         
   8   1  15          0.66          7.18         4.65 o                         
   9   1  15          0.38          4.73         6.85 o                         
 -14   2  15        161.97        173.84        11.44 o                         
 -13   2  15         18.42         14.17         9.24 o                         
 -12   2  15        146.15        167.41        10.72 o                         
 -11   2  15         78.09         73.10         8.01 o                         
 -10   2  15         42.33         26.51         7.48 o                         
  -9   2  15         38.19         35.27         5.98 o                         
  -8   2  15         51.99         39.16         4.86 o                         
  -7   2  15          0.92          3.44         3.70 o                         
  -6   2  15        748.49        750.62        12.92 o                         
  -5   2  15          2.46          4.13         3.21 o                         
  -4   2  15        182.96        192.80         5.16 o                         
  -3   2  15         28.54         29.43         3.34 o                         
  -2   2  15         25.87         25.19         2.82 o                         
  -1   2  15         15.94          9.54         2.35 o                         
   0   2  15         22.90         22.23         3.83 o                         
   1   2  15         32.78         40.39         3.53 o                         
   2   2  15         29.88         35.89         5.32 o                         
   3   2  15        104.84        101.96         6.15 o                         
   4   2  15        132.58        149.30         5.82 o                         
   5   2  15          6.85          5.27         4.20 o                         
   6   2  15         98.37        103.03         5.89 o                         
   7   2  15          4.30          5.45         8.17 o                         
   8   2  15          9.11         14.34         8.93 o                         
   9   2  15         16.41         22.02         8.55 o                         
 -14   3  15          7.71          3.09        10.14 o                         
 -13   3  15          3.37         11.76         9.32 o                         
 -12   3  15        118.67        125.79         9.56 o                         
 -11   3  15         17.38         31.55         9.30 o                         
 -10   3  15        254.93        250.76         9.38 o                         
  -9   3  15        405.74        420.33        11.84 o                         
  -8   3  15         67.97         75.71         5.58 o                         
  -7   3  15        491.62        472.92        10.11 o                         
  -6   3  15         90.29         81.18         4.20 o                         
  -5   3  15        136.47        117.27         4.02 o                         
  -4   3  15        311.63        314.18         6.96 o                         
  -3   3  15        133.86        139.53         4.38 o                         
  -2   3  15        442.77        479.79         9.07 o                         
  -1   3  15        338.60        347.18         7.76 o                         
   0   3  15          6.64          1.36         4.13 o                         
   1   3  15        306.05        305.98         8.01 o                         
   2   3  15         30.26         13.96         5.94 o                         
   3   3  15         36.58         29.97         6.36 o                         
   4   3  15         17.55          5.65         7.65 o                         
   5   3  15          2.81         -6.82         4.91 o                         
   6   3  15          5.25          1.45         6.06 o                         
   7   3  15        105.14        101.44         9.10 o                         
   8   3  15         51.42         63.00         8.55 o                         
 -13   4  15        153.92        167.92        11.89 o                         
 -12   4  15         29.00         33.41         9.90 o                         
 -11   4  15        188.99        216.10        10.03 o                         
 -10   4  15        256.62        241.96         9.23 o                         
  -9   4  15        121.19        139.83         8.18 o                         
  -8   4  15        415.55        404.83        11.28 o                         
  -7   4  15          3.52          4.23         5.02 o                         
  -6   4  15          4.44          3.80         4.24 o                         
  -5   4  15        760.02        765.91        14.64 o                         
  -4   4  15         33.91         39.67         4.46 o                         
  -3   4  15       1808.25       1786.62        28.09 o                         
  -2   4  15         41.08         47.76         4.05 o                         
  -1   4  15        553.78        543.70        10.90 o                         
   0   4  15          8.26          6.05         3.91 o                         
   1   4  15         11.73         10.32         5.01 o                         
   2   4  15          9.83          1.15         5.71 o                         
   3   4  15        211.40        201.56         6.64 o                         
   4   4  15         21.81         14.84         4.81 o                         
   5   4  15        347.30        365.63        11.72 o                         
   6   4  15         15.41          5.98         6.39 o                         
   7   4  15         48.93         86.71         9.73 o                         
   8   4  15          2.29          2.40        10.42 o                         
 -12   5  15          9.32         22.84        11.00 o                         
 -11   5  15         42.44         33.18         9.90 o                         
 -10   5  15          4.69         11.63         8.25 o                         
  -9   5  15         36.32         40.67         7.49 o                         
  -8   5  15          8.33         12.28         6.40 o                         
  -7   5  15        525.69        523.30        12.25 o                         
  -6   5  15          0.23          4.13         5.03 o                         
  -5   5  15        436.78        454.54        11.80 o                         
  -4   5  15         51.07         61.24         4.88 o                         
  -3   5  15         19.77         20.45         4.62 o                         
  -2   5  15         50.32         42.08         4.48 o                         
  -1   5  15         75.90         72.93         4.29 o                         
   0   5  15        312.27        296.49         8.61 o                         
   1   5  15        718.08        716.15        16.85 o                         
   2   5  15        257.29        259.44         8.54 o                         
   3   5  15        458.29        494.86        13.57 o                         
   4   5  15          0.12         -1.38         7.63 o                         
   5   5  15          0.95         -1.09         6.32 o                         
   6   5  15         11.68          5.92         8.07 o                         
   7   5  15         49.43         43.12         9.93 o                         
 -11   6  15         80.62        102.93        10.81 o                         
 -10   6  15         28.27         36.61         9.67 o                         
  -9   6  15         80.24         83.26         8.44 o                         
  -8   6  15        105.77        101.57         7.20 o                         
  -7   6  15         10.46          7.04         6.44 o                         
  -6   6  15         70.20         74.59         5.65 o                         
  -5   6  15        328.27        350.47        10.90 o                         
  -4   6  15        261.99        258.23         8.67 o                         
  -3   6  15        471.52        498.60        13.06 o                         
  -2   6  15          6.95          8.47         5.05 o                         
  -1   6  15         71.74         93.81         5.65 o                         
   0   6  15        172.07        180.12         6.44 o                         
   1   6  15          1.80          2.31         5.01 o                         
   2   6  15        219.41        216.53        10.41 o                         
   3   6  15         75.04         76.69         6.95 o                         
   4   6  15         59.16         73.57         8.58 o                         
   5   6  15        181.73        199.12         7.96 o                         
   6   6  15         19.34          6.95         6.81 o                         
  -9   7  15         40.89         44.90         8.80 o                         
  -8   7  15        107.86        102.70         8.18 o                         
  -7   7  15         71.78         67.35         7.23 o                         
  -6   7  15          7.30         -8.28         5.52 o                         
  -5   7  15         21.45         10.83         7.80 o                         
  -4   7  15        126.89        125.43         8.97 o                         
  -3   7  15         36.29         24.19         8.59 o                         
  -2   7  15        346.07        372.46        12.68 o                         
  -1   7  15         77.97         80.22         7.18 o                         
   0   7  15        138.00        133.64        10.54 o                         
   1   7  15         50.36         53.77         6.88 o                         
   2   7  15         21.16         24.99        11.24 o                         
   3   7  15         44.70         68.90        14.44 o                         
   4   7  15         32.34         18.65         9.63 o                         
  -7   8  15         27.65         23.97         7.48 o                         
  -6   8  15        221.91        210.45        10.69 o                         
  -5   8  15          4.00          8.36         9.33 o                         
  -4   8  15         80.04         81.50        10.75 o                         
  -3   8  15          5.68         -3.63         8.75 o                         
  -2   8  15          2.55         -0.59         8.07 o                         
  -1   8  15          0.38         -4.49         8.94 o                         
   0   8  15         35.99         50.12         7.49 o                         
   1   8  15          0.91         -2.05         7.50 o                         
 -14   0  16         83.04         72.37        17.27 o                         
 -12   0  16        345.55        382.25        17.99 o                         
 -10   0  16        201.51        221.92        13.90 o                         
  -8   0  16         64.55         42.36         6.80 o                         
  -6   0  16        285.75        268.86         8.38 o                         
  -4   0  16       1698.52       1654.45        32.85 o                         
  -2   0  16         17.73         19.12         4.44 o                         
   0   0  16        791.41        746.71        18.61 o                         
   2   0  16       1017.03        996.69        28.82 o                         
   4   0  16         53.37         70.32         5.53 o                         
   6   0  16         77.08         72.73         7.95 o                         
   8   0  16          5.71         12.52         5.98 o                         
 -14   1  16          1.35          8.26        10.00 o                         
 -13   1  16         59.75         66.81         9.45 o                         
 -12   1  16         55.39         67.17         8.81 o                         
 -11   1  16         16.12         20.42         7.39 o                         
 -10   1  16        832.50        812.71        18.02 o                         
  -9   1  16        191.37        187.91         7.42 o                         
  -8   1  16       1293.04       1209.85        19.54 o                         
  -7   1  16         33.31         37.19         4.04 o                         
  -6   1  16        769.78        746.73        11.87 o                         
  -5   1  16         62.42         69.66         3.48 o                         
  -4   1  16        379.54        352.89         7.15 o                         
  -3   1  16        274.19        275.79         5.97 o                         
  -2   1  16       1661.49       1573.33        26.37 o                         
  -1   1  16        522.91        525.89        10.87 o                         
   0   1  16       2209.58       2090.02        40.88 o                         
   1   1  16        417.61        421.95        10.39 o                         
   2   1  16        389.64        404.64         9.85 o                         
   3   1  16         15.60         10.91         3.42 o                         
   4   1  16        100.73         79.53         4.16 o                         
   5   1  16         10.76         18.45         4.11 o                         
   6   1  16        132.20        127.75         5.46 o                         
   7   1  16          5.52          4.29         6.49 o                         
   8   1  16         58.53         92.26        11.56 o                         
 -14   2  16         50.24         51.97        10.23 o                         
 -13   2  16          0.99         -5.10         9.41 o                         
 -12   2  16         42.26         47.90         8.92 o                         
 -11   2  16        100.90         96.22         8.17 o                         
 -10   2  16         93.49         90.28         7.95 o                         
  -9   2  16        218.77        212.14         7.75 o                         
  -8   2  16          0.42          4.00         4.98 o                         
  -7   2  16        782.20        754.14        13.61 o                         
  -6   2  16        608.29        586.88        10.41 o                         
  -5   2  16         84.15         94.59         4.67 o                         
  -4   2  16        179.73        180.22         5.09 o                         
  -3   2  16         79.71         91.08         4.05 o                         
  -2   2  16         12.18          3.32         2.90 o                         
  -1   2  16         85.23         82.11         4.36 o                         
   0   2  16         20.59         14.90         4.49 o                         
   1   2  16          7.45          3.79         4.16 o                         
   2   2  16         93.09         95.68         5.24 o                         
   3   2  16         35.70         40.12         6.64 o                         
   4   2  16         79.03         85.28         4.59 o                         
   5   2  16         34.73         24.82         4.26 o                         
   6   2  16         73.24         70.57         8.01 o                         
   7   2  16         32.56         31.70         6.54 o                         
   8   2  16         39.71         35.55         6.85 o                         
 -14   3  16         35.64         36.98        10.42 o                         
 -13   3  16        102.52        105.80        10.19 o                         
 -12   3  16         40.39         40.69         9.15 o                         
 -11   3  16        174.45        198.24        10.54 o                         
 -10   3  16         74.14         70.64         7.86 o                         
  -9   3  16         24.87         34.54         6.56 o                         
  -8   3  16          0.68          0.57         5.45 o                         
  -7   3  16        101.44        103.12         5.27 o                         
  -6   3  16         91.00        100.97         4.36 o                         
  -5   3  16         21.86         15.14         4.21 o                         
  -4   3  16        449.72        453.65         8.77 o                         
  -3   3  16        136.40        149.58         5.17 o                         
  -2   3  16        596.00        550.74        11.24 o                         
  -1   3  16        290.23        293.70         7.00 o                         
   0   3  16          2.73         -3.45         3.79 o                         
   1   3  16         27.16         35.57         4.11 o                         
   2   3  16         30.43         27.25         6.32 o                         
   3   3  16         80.07         68.83         8.35 o                         
   4   3  16        115.12        114.61         8.42 o                         
   5   3  16         59.68         72.52         6.20 o                         
   6   3  16          2.55         -5.42         6.34 o                         
   7   3  16         10.26         16.79         6.19 o                         
   8   3  16          0.24         -1.50         7.06 o                         
 -13   4  16         23.16         41.49        10.78 o                         
 -12   4  16         46.65         66.26        10.96 o                         
 -11   4  16        295.10        262.76        10.63 o                         
 -10   4  16        152.75        150.56         8.76 o                         
  -9   4  16        198.98        177.06         8.31 o                         
  -8   4  16         21.28         23.39         5.68 o                         
  -7   4  16         46.16         59.80         5.66 o                         
  -6   4  16          1.94          6.89         4.01 o                         
  -5   4  16        187.65        207.27         6.54 o                         
  -4   4  16        390.87        386.29         8.98 o                         
  -3   4  16         12.08         14.03         4.15 o                         
  -2   4  16         93.44        109.98         4.39 o                         
  -1   4  16        375.67        348.81         8.98 o                         
   0   4  16        105.36        117.14         5.86 o                         
   1   4  16        208.94        229.62         7.99 o                         
   2   4  16         18.11         20.19         5.08 o                         
   3   4  16         26.86         37.35         4.90 o                         
   4   4  16         15.81         15.66         5.16 o                         
   5   4  16          8.16          0.69         6.78 o                         
   6   4  16        189.06        188.55         8.68 o                         
   7   4  16         29.84         29.80         8.74 o                         
 -12   5  16          6.60         17.59        10.73 o                         
 -11   5  16         33.44         14.99         9.44 o                         
 -10   5  16         19.24         13.52         7.72 o                         
  -9   5  16         22.81         21.82         7.45 o                         
  -8   5  16        245.85        246.65         8.67 o                         
  -7   5  16         16.80         20.20         6.21 o                         
  -6   5  16        282.20        284.87         7.68 o                         
  -5   5  16         49.85         52.82         5.87 o                         
  -4   5  16          3.05          8.74         4.62 o                         
  -3   5  16         18.61         14.70         4.75 o                         
  -2   5  16         50.75         41.14         5.33 o                         
  -1   5  16          1.47          0.11         3.25 o                         
   0   5  16         81.71         92.02         4.72 o                         
   1   5  16         10.49          6.38         5.63 o                         
   2   5  16        118.16        124.22         6.71 o                         
   3   5  16         29.40         42.38         7.45 o                         
   4   5  16         75.02         86.18         5.75 o                         
   5   5  16         80.70         72.36         7.06 o                         
   6   5  16          0.51        -14.19         9.46 o                         
 -11   6  16          1.82          7.23        10.47 o                         
 -10   6  16         91.64        104.53         9.96 o                         
  -9   6  16          0.97          1.52         8.52 o                         
  -8   6  16          9.21          6.10         6.41 o                         
  -7   6  16        130.35        118.27         8.46 o                         
  -6   6  16          9.22          0.33         6.84 o                         
  -5   6  16        453.31        444.08        14.28 o                         
  -4   6  16         24.66         25.54         5.85 o                         
  -3   6  16        203.63        200.49         8.22 o                         
  -2   6  16        303.51        328.39        10.17 o                         
  -1   6  16         55.01         50.90         4.56 o                         
   0   6  16        310.49        320.92         9.17 o                         
   1   6  16          1.11         -0.07         5.19 o                         
   2   6  16         69.11         64.74         6.70 o                         
   3   6  16          6.33         10.39         6.33 o                         
   4   6  16          5.33          4.32         8.39 o                         
   5   6  16         37.40         42.07        14.38 o                         
  -9   7  16         70.42         50.02         9.15 o                         
  -8   7  16         23.01         19.40         7.38 o                         
  -7   7  16          1.50         -3.11         6.85 o                         
  -6   7  16         35.96         33.30         8.01 o                         
  -5   7  16         15.35         12.79         8.28 o                         
  -4   7  16        117.97        116.90         8.82 o                         
  -3   7  16         13.72          8.34         8.80 o                         
  -2   7  16         25.99         26.41         7.79 o                         
  -1   7  16         14.09         18.53         7.24 o                         
   0   7  16         68.38         81.50         7.54 o                         
   1   7  16          2.21         -8.15         9.32 o                         
   2   7  16         39.69         28.96         9.73 o                         
   3   7  16          1.66         14.40        15.00 o                         
  -5   8  16         72.05         47.63        11.56 o                         
  -4   8  16         68.26         78.46        10.74 o                         
  -3   8  16         25.83         17.49         9.45 o                         
  -2   8  16          2.76        -15.12        10.14 o                         
  -1   8  16        100.10        111.84         9.83 o                         
 -13   0  17        272.15        286.00        17.47 o                         
 -11   0  17         77.64         85.82        10.99 o                         
  -9   0  17         11.37         -2.13        10.29 o                         
  -7   0  17        180.87        197.23         8.37 o                         
  -5   0  17        861.69        892.91        19.05 o                         
  -3   0  17        675.12        696.19        17.24 o                         
  -1   0  17          1.16         -5.76         4.49 o                         
   1   0  17        114.05        118.53         6.69 o                         
   3   0  17        353.44        344.29        11.94 o                         
   5   0  17        868.53        984.24        39.63 o                         
   7   0  17         89.67        143.28        14.49 o                         
 -14   1  17          6.18          9.98        10.01 o                         
 -13   1  17          0.57         11.75         9.45 o                         
 -12   1  17         76.75         77.78         9.04 o                         
 -11   1  17         50.43         65.38         8.11 o                         
 -10   1  17        236.12        239.02         8.48 o                         
  -9   1  17        235.55        251.19         8.32 o                         
  -8   1  17        100.20        101.80         5.53 o                         
  -7   1  17        133.17        146.66         5.50 o                         
  -6   1  17         82.44         79.88         3.99 o                         
  -5   1  17        125.94        119.45         3.99 o                         
  -4   1  17         40.00         45.03         3.59 o                         
  -3   1  17          5.83         17.38         3.75 o                         
  -2   1  17         13.52         20.94         3.51 o                         
  -1   1  17        202.25        214.37         5.51 o                         
   0   1  17         14.65         28.77         3.47 o                         
   1   1  17        372.73        406.48        16.42 o                         
   2   1  17         33.79         39.00         3.85 o                         
   3   1  17        150.65        157.72         5.38 o                         
   4   1  17         39.19         50.34         3.69 o                         
   5   1  17          3.12          6.28         3.68 o                         
   6   1  17          0.26          4.87         6.03 o                         
   7   1  17          4.54         10.85         6.63 o                         
   8   1  17          3.32         17.01         7.52 o                         
 -14   2  17         53.02         47.08        10.52 o                         
 -13   2  17         25.34         19.21         9.71 o                         
 -12   2  17          3.23         -4.31         8.81 o                         
 -11   2  17         20.40         20.33         7.99 o                         
 -10   2  17        118.99        140.04         7.45 o                         
  -9   2  17         42.13         37.21         6.48 o                         
  -8   2  17        177.91        175.16         6.70 o                         
  -7   2  17         36.76         36.25         4.81 o                         
  -6   2  17        108.71        107.01         4.37 o                         
  -5   2  17         59.32         63.41         4.36 o                         
  -4   2  17          1.31         -0.79         3.89 o                         
  -3   2  17        155.44        166.19         5.24 o                         
  -2   2  17         56.29         66.70         3.18 o                         
  -1   2  17         69.76         65.49         4.23 o                         
   0   2  17         12.10         11.38         4.76 o                         
   1   2  17         30.80         27.10         4.02 o                         
   2   2  17         22.73         37.84         4.06 o                         
   3   2  17         21.41         22.14         3.72 o                         
   4   2  17          7.14          5.77         4.02 o                         
   5   2  17         49.64         63.97         7.18 o                         
   6   2  17         13.75         25.49         5.88 o                         
   7   2  17         24.66         38.50         7.24 o                         
 -13   3  17         41.76         43.03         9.89 o                         
 -12   3  17        237.73        236.85        11.08 o                         
 -11   3  17          9.40          7.96         8.49 o                         
 -10   3  17         41.37         39.47         7.23 o                         
  -9   3  17          0.54          1.44         6.50 o                         
  -8   3  17         13.30         10.03         6.57 o                         
  -7   3  17         46.69         43.98         6.00 o                         
  -6   3  17        468.86        450.34         9.72 o                         
  -5   3  17         50.76         61.51         4.96 o                         
  -4   3  17        791.75        782.51        14.27 o                         
  -3   3  17         70.39         69.68         4.18 o                         
  -2   3  17        290.69        307.19         7.21 o                         
  -1   3  17        128.80        125.94         4.69 o                         
   0   3  17         30.53         33.39         4.92 o                         
   1   3  17          0.09          1.39         5.72 o                         
   2   3  17        201.51        190.32         7.40 o                         
   3   3  17         76.48         81.34        10.21 o                         
   4   3  17        123.53        147.83        10.04 o                         
   5   3  17         10.47          0.25         5.45 o                         
   6   3  17         83.88         98.03         6.43 o                         
   7   3  17         33.35         34.82        11.56 o                         
 -12   4  17          7.07         17.59         9.97 o                         
 -11   4  17         16.81         30.80         9.13 o                         
 -10   4  17          2.41          3.19         7.89 o                         
  -9   4  17         11.22          8.61         6.67 o                         
  -8   4  17         53.66         55.86         6.38 o                         
  -7   4  17        131.38        126.06         6.00 o                         
  -6   4  17         26.61         35.90         5.98 o                         
  -5   4  17        236.17        240.30         7.44 o                         
  -4   4  17          0.22         11.97         4.49 o                         
  -3   4  17          5.01          7.43         3.95 o                         
  -2   4  17         11.62         18.85         3.72 o                         
  -1   4  17         15.68         11.44         4.37 o                         
   0   4  17         21.14         25.68         5.42 o                         
   1   4  17        117.38        119.05         5.73 o                         
   2   4  17         45.41         51.51         5.43 o                         
   3   4  17          9.98          3.10         5.35 o                         
   4   4  17         22.18         22.48         7.17 o                         
   5   4  17         15.86         13.81         9.03 o                         
   6   4  17          0.13         -7.67         5.98 o                         
 -11   5  17         58.17         60.63        10.37 o                         
 -10   5  17         11.74          6.61         7.57 o                         
  -9   5  17        284.09        275.78        10.21 o                         
  -8   5  17         68.72         60.00         6.77 o                         
  -7   5  17          3.45          5.88         5.25 o                         
  -6   5  17        223.37        228.58         8.45 o                         
  -5   5  17        257.22        249.49         7.98 o                         
  -4   5  17        381.91        352.50         8.96 o                         
  -3   5  17        118.86        131.92         6.09 o                         
  -2   5  17         93.36         94.85         5.31 o                         
  -1   5  17         18.96         23.45         4.83 o                         
   0   5  17         21.17         22.48         6.15 o                         
   1   5  17         42.42         36.79         6.58 o                         
   2   5  17          0.12        -10.47         9.11 o                         
   3   5  17         12.34          4.50         7.04 o                         
   4   5  17         13.68         -1.74         8.94 o                         
   5   5  17         71.61         67.65         9.82 o                         
 -10   6  17          7.25         18.82         8.08 o                         
  -9   6  17         14.80         13.40         7.65 o                         
  -8   6  17         24.52         23.80         8.90 o                         
  -7   6  17         22.93         10.80         6.76 o                         
  -6   6  17         12.95          9.44         7.62 o                         
  -5   6  17         66.18         75.82         7.20 o                         
  -4   6  17         18.79         18.80         6.25 o                         
  -3   6  17        102.28        117.79         7.79 o                         
  -2   6  17         19.52         23.21         4.68 o                         
  -1   6  17          4.10         12.03         4.01 o                         
   0   6  17         20.73         18.71         4.60 o                         
   1   6  17         84.55         78.00         6.91 o                         
   2   6  17         14.73          4.99         7.63 o                         
   3   6  17          0.75         -5.05         6.13 o                         
   4   6  17          6.83         -4.57        12.31 o                         
  -8   7  17          3.54        -13.80         9.20 o                         
  -7   7  17          7.03         20.28        10.50 o                         
  -6   7  17         20.99         26.22         8.13 o                         
  -5   7  17          0.06          4.92         7.87 o                         
  -4   7  17          3.65          6.83        11.05 o                         
  -3   7  17         19.86          8.10         8.74 o                         
  -2   7  17          0.46         16.82         7.00 o                         
  -1   7  17         10.65         15.92         7.89 o                         
   0   7  17         12.51         11.27         6.70 o                         
   1   7  17         69.19         48.16         9.99 o                         
   2   7  17         16.24         31.18        13.81 o                         
 -14   0  18         11.31         30.85        14.95 o                         
 -12   0  18         18.92         25.68        14.24 o                         
 -10   0  18        181.09        177.21        11.42 o                         
  -8   0  18        396.00        380.06        16.94 o                         
  -6   0  18        159.89        174.47         8.04 o                         
  -4   0  18        149.03        151.92         7.81 o                         
  -2   0  18         83.50         91.35         7.50 o                         
   0   0  18          8.17         17.03         3.74 o                         
   2   0  18         17.65         17.88         5.20 o                         
   4   0  18         22.08         17.97         9.93 o                         
   6   0  18          2.77          5.77        11.18 o                         
 -14   1  18         30.55         29.86        10.38 o                         
 -13   1  18         54.65         64.51        11.52 o                         
 -12   1  18         41.67         37.99         9.03 o                         
 -11   1  18          8.40         13.87         8.49 o                         
 -10   1  18        353.73        366.14        10.34 o                         
  -9   1  18         10.77          6.29         5.85 o                         
  -8   1  18        138.05        135.04         6.77 o                         
  -7   1  18         80.06         76.23         5.00 o                         
  -6   1  18          3.79          7.50         3.89 o                         
  -5   1  18        101.64         84.88         4.43 o                         
  -4   1  18        348.40        315.35         7.17 o                         
  -3   1  18          7.21          2.45         3.94 o                         
  -2   1  18        102.47        107.26         4.37 o                         
  -1   1  18         88.92         73.28         3.70 o                         
   0   1  18         18.47         24.34         3.24 o                         
   1   1  18         30.76         38.70         4.94 o                         
   2   1  18         24.72          9.91         3.66 o                         
   3   1  18         50.28         58.64         4.36 o                         
   4   1  18         33.56         52.34         5.36 o                         
   5   1  18         10.64         18.84         6.20 o                         
   6   1  18          0.45          4.65         7.13 o                         
   7   1  18          1.93          6.57         7.76 o                         
 -13   2  18         45.43         39.96        10.20 o                         
 -12   2  18          1.00        -12.84         8.77 o                         
 -11   2  18         21.81         29.36         8.13 o                         
 -10   2  18          9.97         13.18         7.99 o                         
  -9   2  18         14.48         20.11         6.16 o                         
  -8   2  18          2.32          0.70         5.54 o                         
  -7   2  18         26.76         35.12         5.20 o                         
  -6   2  18          0.60          4.44         5.17 o                         
  -5   2  18          1.39          3.24         4.25 o                         
  -4   2  18        137.33        129.88         5.11 o                         
  -3   2  18        293.51        268.76         6.28 o                         
  -2   2  18        108.40         91.61         3.93 o                         
  -1   2  18        402.62        406.47         9.54 o                         
   0   2  18          4.73          9.44         4.46 o                         
   1   2  18        172.92        181.07         6.56 o                         
   2   2  18        145.34        153.06         6.35 o                         
   3   2  18        162.94        182.53         6.33 o                         
   4   2  18         13.64         11.83         5.31 o                         
   5   2  18          3.09         11.48         6.42 o                         
   6   2  18          1.16          8.43         5.18 o                         
   7   2  18          8.32          4.06         5.91 o                         
 -13   3  18         44.04         59.42        10.39 o                         
 -12   3  18          8.53         15.40         9.50 o                         
 -11   3  18          0.50          5.49         8.50 o                         
 -10   3  18         51.99         50.45         7.34 o                         
  -9   3  18         55.50         61.12         6.68 o                         
  -8   3  18         13.73         10.95         5.92 o                         
  -7   3  18         63.64         69.82         5.44 o                         
  -6   3  18         35.03         42.49         5.97 o                         
  -5   3  18          3.83          1.57         4.81 o                         
  -4   3  18        237.46        212.05         6.24 o                         
  -3   3  18         32.52         41.56         4.32 o                         
  -2   3  18         25.25         30.63         3.02 o                         
  -1   3  18          7.18          1.06         3.46 o                         
   0   3  18         77.30         75.10         5.80 o                         
   1   3  18         62.00         63.43         5.72 o                         
   2   3  18          6.26          0.70         5.07 o                         
   3   3  18         76.53         93.41         9.40 o                         
   4   3  18         30.74         34.29        10.01 o                         
   5   3  18          0.35          0.46         5.39 o                         
   6   3  18         20.14         24.87         6.31 o                         
 -12   4  18         18.80         25.02         9.65 o                         
 -11   4  18         78.52         92.79         9.62 o                         
 -10   4  18          9.52          5.46         9.31 o                         
  -9   4  18         21.52         17.92         6.94 o                         
  -8   4  18        119.20        131.53         7.94 o                         
  -7   4  18          4.85          7.26         4.23 o                         
  -6   4  18        495.09        503.92        12.01 o                         
  -5   4  18         19.46         38.34         6.18 o                         
  -4   4  18        216.11        237.55         7.19 o                         
  -3   4  18         14.06         13.49         4.21 o                         
  -2   4  18          1.51          0.71         3.50 o                         
  -1   4  18         44.48         51.32         5.18 o                         
   0   4  18         56.40         58.26         6.98 o                         
   1   4  18          1.65          1.44         5.92 o                         
   2   4  18        231.28        256.85         9.48 o                         
   3   4  18         16.94         10.35         4.86 o                         
   4   4  18         55.80         42.85        15.18 o                         
   5   4  18          6.94          1.14         6.03 o                         
 -11   5  18          3.99         15.73         9.37 o                         
 -10   5  18        180.43        193.57        10.20 o                         
  -9   5  18         16.88         20.57         7.25 o                         
  -8   5  18        161.23        161.97         8.93 o                         
  -7   5  18         27.11         32.57         8.49 o                         
  -6   5  18          7.67         18.97         6.52 o                         
  -5   5  18          2.05          8.85         5.94 o                         
  -4   5  18        151.23        152.24         7.11 o                         
  -3   5  18         25.17         19.02         5.17 o                         
  -2   5  18        333.06        350.90         8.50 o                         
  -1   5  18         15.28         14.74         4.92 o                         
   0   5  18        466.46        511.13        13.69 o                         
   1   5  18          0.41        -11.88         7.92 o                         
   2   5  18         36.38         44.37         7.49 o                         
   3   5  18          5.76         -7.64         6.75 o                         
   4   5  18         33.68         12.03        11.25 o                         
  -9   6  18         18.21         15.37         8.23 o                         
  -8   6  18         47.21         42.27         6.45 o                         
  -7   6  18          2.63          8.97         7.99 o                         
  -6   6  18        171.76        185.35         9.81 o                         
  -5   6  18          0.42         -0.48         6.57 o                         
  -4   6  18         30.73         41.39         6.16 o                         
  -3   6  18         47.29         43.46         6.92 o                         
  -2   6  18         52.07         49.39         5.14 o                         
  -1   6  18         33.99         42.68         5.94 o                         
   0   6  18        117.44        126.19         8.61 o                         
   1   6  18          1.06         -9.58         6.39 o                         
   2   6  18         85.78         98.77         8.78 o                         
   3   6  18          2.36         -5.78         8.91 o                         
  -7   7  18        212.92        212.88        10.80 o                         
  -6   7  18          4.74          1.21         8.11 o                         
  -5   7  18         96.10         94.51         8.23 o                         
  -4   7  18          2.17          0.03        10.57 o                         
  -3   7  18         14.57         23.89         7.53 o                         
  -2   7  18         86.92         92.06        11.03 o                         
  -1   7  18          2.12          5.49         8.40 o                         
   0   7  18          0.65         -7.88         5.25 o                         
 -13   0  19          0.58          3.79        13.71 o                         
 -11   0  19        123.92        116.69        12.06 o                         
  -9   0  19        163.29        169.63        10.40 o                         
  -7   0  19         78.32         88.73         8.82 o                         
  -5   0  19        234.93        235.15         9.93 o                         
  -3   0  19         58.25         57.01         5.95 o                         
  -1   0  19         63.14         71.55         5.89 o                         
   1   0  19         59.66         78.78         6.22 o                         
   3   0  19         68.67         68.08        12.05 o                         
   5   0  19         12.17         29.79        11.22 o                         
 -13   1  19         79.50         83.89        10.36 o                         
 -12   1  19          4.37          8.92         9.12 o                         
 -11   1  19        132.97        146.54        10.81 o                         
 -10   1  19          0.94         13.60         6.71 o                         
  -9   1  19          1.00         -6.94         5.99 o                         
  -8   1  19         53.86         59.67         6.93 o                         
  -7   1  19        400.70        400.40        10.41 o                         
  -6   1  19        257.33        257.75         7.50 o                         
  -5   1  19        241.99        254.06         6.61 o                         
  -4   1  19         35.67         50.78         4.55 o                         
  -3   1  19          3.40         10.12         4.10 o                         
  -2   1  19         16.69         18.04         4.12 o                         
  -1   1  19         21.96         25.99         4.25 o                         
   0   1  19          0.72          0.18         3.19 o                         
   1   1  19         46.19         47.07         4.31 o                         
   2   1  19         26.28         26.62         3.66 o                         
   3   1  19        371.14        388.49        12.94 o                         
   4   1  19         10.99         23.60         5.06 o                         
   5   1  19        137.48        148.83         7.45 o                         
   6   1  19          0.13          2.39         5.49 o                         
 -13   2  19          1.09          8.01         9.68 o                         
 -12   2  19         33.62         23.24         9.21 o                         
 -11   2  19          3.57         -0.35         8.05 o                         
 -10   2  19         14.49         14.24         7.48 o                         
  -9   2  19         27.77         34.13         6.04 o                         
  -8   2  19         18.81         26.15         5.94 o                         
  -7   2  19         28.65         18.01         4.66 o                         
  -6   2  19         84.93         75.46         6.03 o                         
  -5   2  19          0.48         -5.41         4.38 o                         
  -4   2  19        268.53        266.63         6.68 o                         
  -3   2  19         19.72         21.54         4.29 o                         
  -2   2  19        137.51        155.96         5.80 o                         
  -1   2  19          0.86          2.57         3.73 o                         
   0   2  19          5.68          5.96         4.62 o                         
   1   2  19         26.21         41.70         5.11 o                         
   2   2  19          0.84         13.53         4.27 o                         
   3   2  19         24.84         21.51         5.52 o                         
   4   2  19         58.88         67.33         5.26 o                         
   5   2  19         36.41         43.45         7.75 o                         
   6   2  19          5.81         11.46         6.46 o                         
 -12   3  19         11.92         14.57        10.41 o                         
 -11   3  19        124.24        119.92         9.42 o                         
 -10   3  19         17.71         20.25         7.91 o                         
  -9   3  19        154.62        176.07         7.76 o                         
  -8   3  19        162.04        178.23         7.56 o                         
  -7   3  19          2.45          8.95         6.12 o                         
  -6   3  19        271.51        279.99         8.34 o                         
  -5   3  19         19.42         12.43         4.91 o                         
  -4   3  19         96.77        102.86         5.77 o                         
  -3   3  19         41.61         41.08         4.21 o                         
  -2   3  19         22.03         17.04         3.86 o                         
  -1   3  19          5.28          2.42         6.67 o                         
   0   3  19        204.19        208.06        10.08 o                         
   1   3  19          0.19          8.84         6.26 o                         
   2   3  19         44.01         55.55         5.98 o                         
   3   3  19          4.58         -8.09         9.77 o                         
   4   3  19          0.85          7.71        10.45 o                         
   5   3  19          0.85        -10.22        10.68 o                         
 -11   4  19         10.32          2.10         8.57 o                         
 -10   4  19         36.68         22.53         8.18 o                         
  -9   4  19         22.20         28.40         7.05 o                         
  -8   4  19          6.14          0.85         5.77 o                         
  -7   4  19         44.72         53.51         7.85 o                         
  -6   4  19         40.81         49.61         6.00 o                         
  -5   4  19        157.84        177.17         6.84 o                         
  -4   4  19         40.59         41.12         5.16 o                         
  -3   4  19          1.77          7.94         4.29 o                         
  -2   4  19         10.96         12.98         4.87 o                         
  -1   4  19          0.49         -4.01         5.73 o                         
   0   4  19         35.44         21.70         6.57 o                         
   1   4  19          1.44         -9.13         6.08 o                         
   2   4  19         94.52         83.53         6.38 o                         
   3   4  19          0.84         -5.31         9.22 o                         
   4   4  19         14.64         12.66        10.94 o                         
 -10   5  19          0.21         26.13         8.54 o                         
  -9   5  19         31.37         37.98         7.77 o                         
  -8   5  19         29.36         25.78         6.21 o                         
  -7   5  19          8.95          6.31         8.41 o                         
  -6   5  19         14.60         18.40         6.64 o                         
  -5   5  19         87.72         88.94         6.57 o                         
  -4   5  19         44.84         41.39         6.18 o                         
  -3   5  19         78.21         83.83         5.66 o                         
  -2   5  19        116.94        128.81         6.33 o                         
  -1   5  19         21.34         37.20         6.95 o                         
   0   5  19        155.01        159.13        11.10 o                         
   1   5  19         33.99         42.82         7.26 o                         
   2   5  19         30.58         23.53         8.33 o                         
   3   5  19          9.85          8.47         7.61 o                         
  -8   6  19         15.04         22.72         9.18 o                         
  -7   6  19         25.32         29.61         8.23 o                         
  -6   6  19         10.03          2.08         7.21 o                         
  -5   6  19         42.38         45.59         6.98 o                         
  -4   6  19          1.15          5.50         7.75 o                         
  -3   6  19         19.28         17.33         7.36 o                         
  -2   6  19        112.03        138.38         7.76 o                         
  -1   6  19          4.00         -8.35         7.61 o                         
   0   6  19         11.95         26.05         7.43 o                         
   1   6  19          5.01          6.70         6.69 o                         
  -4   7  19         20.68         25.33        12.92 o                         
  -3   7  19         14.89         35.70        11.46 o                         
 -12   0  20         19.55         10.67        13.62 o                         
 -10   0  20        124.56        126.69        10.37 o                         
  -8   0  20        106.09        145.62         9.00 o                         
  -6   0  20        317.22        350.12        11.41 o                         
  -4   0  20          0.52         -9.21         6.14 o                         
  -2   0  20        221.47        197.91         9.06 o                         
   0   0  20        329.53        318.08        23.33 o                         
   2   0  20        117.94        138.23        16.55 o                         
   4   0  20         94.94        161.09        13.82 o                         
 -12   1  20         72.77         77.17        10.30 o                         
 -11   1  20         17.02         20.95         8.70 o                         
 -10   1  20         77.19         86.92         8.28 o                         
  -9   1  20         73.08         72.22         6.32 o                         
  -8   1  20          6.13         17.16         6.29 o                         
  -7   1  20        150.34        167.25         6.30 o                         
  -6   1  20          3.95          9.66         5.57 o                         
  -5   1  20         78.91         65.07         5.03 o                         
  -4   1  20        347.00        335.33         8.83 o                         
  -3   1  20          0.20          0.24         4.62 o                         
  -2   1  20        285.23        294.24         8.07 o                         
  -1   1  20          9.82         15.49         5.23 o                         
   0   1  20         43.62         55.70         5.54 o                         
   1   1  20         71.22         78.31         4.97 o                         
   2   1  20         21.18          8.30         4.11 o                         
   3   1  20        118.95        139.41         6.70 o                         
   4   1  20         22.45         22.55         5.50 o                         
   5   1  20          7.17         46.53        11.69 o                         
 -12   2  20          1.12          1.06        10.36 o                         
 -11   2  20         21.68         22.85         7.87 o                         
 -10   2  20          0.66         -4.49         7.09 o                         
  -9   2  20        114.50        112.28         6.73 o                         
  -8   2  20         45.60         43.04         6.29 o                         
  -7   2  20          2.13          4.23         6.11 o                         
  -6   2  20         54.03         50.21         5.70 o                         
  -5   2  20         31.11         43.33         5.76 o                         
  -4   2  20          4.12          3.94         3.81 o                         
  -3   2  20         99.97        100.79         4.90 o                         
  -2   2  20          0.67         -5.30         4.57 o                         
  -1   2  20          8.44          3.27         5.74 o                         
   0   2  20         22.20         29.46         5.76 o                         
   1   2  20          1.22         -4.95         5.88 o                         
   2   2  20        207.58        213.22         8.70 o                         
   3   2  20          8.24         14.00         7.43 o                         
   4   2  20         44.19         68.22         6.59 o                         
   5   2  20         10.30         12.51         7.64 o                         
 -12   3  20          7.08         -8.42        10.20 o                         
 -11   3  20        121.59        125.99         8.71 o                         
 -10   3  20         59.33         63.73         7.60 o                         
  -9   3  20        298.49        299.18        11.77 o                         
  -8   3  20        177.32        178.58         6.96 o                         
  -7   3  20         73.09         95.95         7.08 o                         
  -6   3  20         70.90         69.44         6.02 o                         
  -5   3  20          1.89          0.50         5.49 o                         
  -4   3  20         81.03         87.91         5.05 o                         
  -3   3  20          1.32          3.30         3.51 o                         
  -2   3  20         51.12         53.03         5.36 o                         
  -1   3  20         91.13         99.60         8.79 o                         
   0   3  20        113.45        127.98         8.31 o                         
   1   3  20         55.45         75.25         6.35 o                         
   2   3  20         92.14         97.89         6.02 o                         
   3   3  20         25.80         36.87        10.84 o                         
   4   3  20         31.42         13.39         9.76 o                         
 -11   4  20          8.78         22.30         8.32 o                         
 -10   4  20         39.72         33.68         7.44 o                         
  -9   4  20         27.82         19.34         9.13 o                         
  -8   4  20          7.36         18.04         8.68 o                         
  -7   4  20          7.49          6.75         7.51 o                         
  -6   4  20          1.43          7.46         6.84 o                         
  -5   4  20          5.56         16.21         5.99 o                         
  -4   4  20        162.14        156.85         6.08 o                         
  -3   4  20         30.56         37.96         4.23 o                         
  -2   4  20         62.76         78.64         7.78 o                         
  -1   4  20         23.59          9.00         9.37 o                         
   0   4  20         26.76         26.94         8.56 o                         
   1   4  20         11.42         13.83         6.30 o                         
   2   4  20         14.15         19.98         5.70 o                         
   3   4  20          7.97         -5.71        11.35 o                         
  -9   5  20          4.94          5.11         6.48 o                         
  -8   5  20          0.46        -12.90         8.60 o                         
  -7   5  20         13.67         14.24         8.26 o                         
  -6   5  20         67.94         76.10         7.56 o                         
  -5   5  20          0.40         16.24         6.10 o                         
  -4   5  20          5.10          0.72         5.85 o                         
  -3   5  20         33.22         28.50         7.06 o                         
  -2   5  20         27.75         21.05         6.76 o                         
  -1   5  20          1.52          8.55         6.89 o                         
   0   5  20         22.10         19.26         7.20 o                         
   1   5  20          0.48         -0.06         9.14 o                         
   2   5  20         72.06         84.75         7.67 o                         
  -7   6  20          9.79         -7.20         8.58 o                         
  -6   6  20          0.19         11.95         7.45 o                         
  -5   6  20          0.24          8.80         7.89 o                         
  -4   6  20          2.21          1.04         6.71 o                         
  -3   6  20         14.53         16.58         7.07 o                         
  -2   6  20         11.30         18.79         8.36 o                         
  -1   6  20         22.26         19.72         8.29 o                         
 -11   0  21         15.24          8.78        12.15 o                         
  -9   0  21         14.33         28.63         9.03 o                         
  -7   0  21         18.79         26.38         6.26 o                         
  -5   0  21         15.58         10.72         8.86 o                         
  -3   0  21         21.94         21.20        10.36 o                         
  -1   0  21          1.02          3.59         4.24 o                         
   1   0  21        168.40        142.09        12.07 o                         
   3   0  21         28.50         32.95        11.66 o                         
 -12   1  21          2.29         15.21        10.07 o                         
 -11   1  21          1.13          7.81         8.99 o                         
 -10   1  21          7.47          8.87         7.64 o                         
  -9   1  21         71.52         66.76         7.50 o                         
  -8   1  21          8.86         26.21         6.06 o                         
  -7   1  21         24.02         22.79         8.47 o                         
  -6   1  21         24.25         23.12         5.47 o                         
  -5   1  21          0.79          7.05         5.95 o                         
  -4   1  21          1.11          9.63         5.56 o                         
  -3   1  21         30.06         29.90         4.72 o                         
  -2   1  21         32.54         28.77         3.95 o                         
  -1   1  21         55.45         52.69         5.79 o                         
   0   1  21        113.80        113.97         5.81 o                         
   1   1  21         49.63         39.32         7.22 o                         
   2   1  21         32.26         42.00         6.38 o                         
   3   1  21          6.58         10.34         5.48 o                         
   4   1  21          6.58         14.06         5.40 o                         
 -11   2  21         19.15         27.10         7.99 o                         
 -10   2  21         45.88         58.83         7.38 o                         
  -9   2  21          6.13          9.70         6.35 o                         
  -8   2  21          1.40          3.46         4.87 o                         
  -7   2  21          5.58          6.38         6.19 o                         
  -6   2  21         96.48        103.07         7.32 o                         
  -5   2  21          3.76          6.33         4.60 o                         
  -4   2  21         25.44         29.33         5.02 o                         
  -3   2  21          0.19         -3.07         4.34 o                         
  -2   2  21         18.77         12.66         4.75 o                         
  -1   2  21          8.09          4.18         7.14 o                         
   0   2  21         71.05         87.99         9.15 o                         
   1   2  21          6.89          4.71         5.73 o                         
   2   2  21         27.22         25.45         5.84 o                         
   3   2  21          0.15         -3.29         4.93 o                         
   4   2  21         12.52         24.63         6.01 o                         
 -11   3  21          2.77          2.36         8.95 o                         
 -10   3  21          7.05         21.88         7.23 o                         
  -9   3  21          9.41         20.83         6.94 o                         
  -8   3  21         10.27         19.53         7.34 o                         
  -7   3  21         52.65         55.95         7.16 o                         
  -6   3  21         13.91         23.04         6.26 o                         
  -5   3  21        240.89        248.51         8.56 o                         
  -4   3  21         19.85         23.41         4.61 o                         
  -3   3  21         70.56         82.32         7.01 o                         
  -2   3  21         13.41          8.98         5.09 o                         
  -1   3  21          7.64          9.36         6.86 o                         
   0   3  21          0.44          0.48         6.88 o                         
   1   3  21         16.96         18.42         5.93 o                         
   2   3  21          4.07         -9.46         6.31 o                         
   3   3  21         22.66         10.97        12.55 o                         
 -10   4  21         49.99         57.18         7.96 o                         
  -9   4  21         89.78        117.52         9.64 o                         
  -8   4  21         35.85         34.54         8.32 o                         
  -7   4  21         16.99         14.17         7.73 o                         
  -6   4  21          7.37         -2.64         6.95 o                         
  -5   4  21         49.62         52.03         6.83 o                         
  -4   4  21         14.57         22.38         4.90 o                         
  -3   4  21        212.73        219.07         7.92 o                         
  -2   4  21         16.23          4.82         7.95 o                         
  -1   4  21         55.04         96.33         8.36 o                         
   0   4  21          1.11         -7.96         7.11 o                         
   1   4  21         31.11         32.01         7.88 o                         
   2   4  21          0.33         -9.75         6.88 o                         
  -8   5  21          6.08          0.99         9.71 o                         
  -7   5  21        103.43         94.75         9.53 o                         
  -6   5  21         11.13         19.70         7.98 o                         
  -5   5  21         67.91        100.15         8.82 o                         
  -4   5  21          4.23         17.50         6.05 o                         
  -3   5  21          4.73         18.92         6.71 o                         
  -2   5  21         46.43         59.16         7.91 o                         
  -1   5  21         22.31         41.48         8.60 o                         
   0   5  21         86.97         99.22         9.11 o                         
 -10   0  22         86.19         86.75        11.98 o                         
  -8   0  22          6.10         19.83         9.73 o                         
  -6   0  22         42.68         46.50         9.89 o                         
  -4   0  22        323.89        354.10        18.60 o                         
  -2   0  22         29.49         30.06         5.42 o                         
   0   0  22          3.78          9.62         6.22 o                         
   2   0  22         62.94         59.88        16.83 o                         
 -11   1  22         14.32         15.30         8.60 o                         
 -10   1  22         47.81         50.01         6.99 o                         
  -9   1  22         59.47         70.05         6.94 o                         
  -8   1  22        194.36        213.40         7.04 o                         
  -7   1  22         20.02         32.40         6.75 o                         
  -6   1  22        144.49        165.18         8.41 o                         
  -5   1  22          4.26         -0.51         6.06 o                         
  -4   1  22          0.51          2.97         6.31 o                         
  -3   1  22         17.46          6.47         4.93 o                         
  -2   1  22         84.14         69.60         4.58 o                         
  -1   1  22         27.43         30.22         5.34 o                         
   0   1  22        272.79        242.86        15.06 o                         
   1   1  22         13.22         10.10         9.90 o                         
   2   1  22        104.73        123.80         7.03 o                         
   3   1  22          0.13          3.40         5.87 o                         
 -11   2  22         12.53         23.58         8.54 o                         
 -10   2  22         77.93         92.96         7.63 o                         
  -9   2  22         10.64         25.27         6.02 o                         
  -8   2  22         46.73         45.78         7.08 o                         
  -7   2  22         98.54        102.41         6.89 o                         
  -6   2  22         73.41         69.81         6.86 o                         
  -5   2  22         16.51         29.08         7.45 o                         
  -4   2  22         77.48         92.00         6.62 o                         
  -3   2  22         35.58         30.53         5.26 o                         
  -2   2  22         35.91         31.33         5.24 o                         
  -1   2  22          0.30          2.58         8.72 o                         
   0   2  22         35.69         32.37         6.33 o                         
   1   2  22          1.91        -10.13         6.76 o                         
   2   2  22          0.85         18.33         9.01 o                         
 -10   3  22          1.59          2.82         8.29 o                         
  -9   3  22          5.91          1.87         8.77 o                         
  -8   3  22          2.07          9.08         7.03 o                         
  -7   3  22         31.13         32.84         6.90 o                         
  -6   3  22         10.99         11.85         6.59 o                         
  -5   3  22         26.40         29.75         6.71 o                         
  -4   3  22          7.62          6.67         4.95 o                         
  -3   3  22         41.14         34.55         6.85 o                         
  -2   3  22         24.98         24.21         7.87 o                         
  -1   3  22         27.57         24.97         7.69 o                         
   0   3  22          3.45         -7.20         7.21 o                         
   1   3  22          0.34         -0.70         9.19 o                         
   2   3  22          0.05         -1.48        16.44 o                         
  -8   4  22          0.31          2.65         9.00 o                         
  -7   4  22          0.57          7.08         7.41 o                         
  -6   4  22          7.55         25.99         7.11 o                         
  -5   4  22         64.26         77.31         7.01 o                         
  -4   4  22          3.91          4.76         5.32 o                         
  -3   4  22          1.55         13.20         7.65 o                         
  -2   4  22         11.65         11.13         9.13 o                         
  -1   4  22         58.28         65.72         9.30 o                         
   0   4  22          4.22         18.56        10.15 o                         
  -6   5  22          1.07         16.13         8.73 o                         
  -5   5  22         99.53        102.94         9.75 o                         
  -4   5  22          2.92         14.41        11.98 o                         
  -3   5  22         19.97         37.88        10.66 o                         
  -2   5  22          0.11          3.02         6.66 o                         
  -9   0  23          0.18         -1.89        11.32 o                         
  -7   0  23         10.32         35.46        10.93 o                         
  -5   0  23         41.13         40.80        13.84 o                         
  -3   0  23         83.21         92.34         8.78 o                         
  -1   0  23         62.90         59.41         9.77 o                         
   1   0  23         26.55         24.48        13.16 o                         
 -10   1  23         56.98         64.90         6.94 o                         
  -9   1  23         49.41         58.81         8.53 o                         
  -8   1  23         55.38         65.25         7.30 o                         
  -7   1  23         15.54         23.54         6.48 o                         
  -6   1  23          0.22         10.62         7.12 o                         
  -5   1  23         23.14         27.83         7.69 o                         
  -4   1  23         21.98          9.92         5.85 o                         
  -3   1  23          4.91          0.65         4.82 o                         
  -2   1  23          6.74          1.82         5.51 o                         
  -1   1  23         14.91         20.75         7.41 o                         
   0   1  23          0.73         -4.82         7.54 o                         
   1   1  23          2.40         -9.62         7.71 o                         
  -9   2  23         24.36         46.07         7.63 o                         
  -8   2  23          6.83         17.12         7.54 o                         
  -7   2  23         49.39         65.63         7.23 o                         
  -6   2  23         11.01         12.52         5.60 o                         
  -5   2  23         29.54         31.83         7.60 o                         
  -4   2  23         16.39         19.98         5.76 o                         
  -3   2  23          2.84         -0.12         5.55 o                         
  -2   2  23          2.39          0.68         6.83 o                         
  -1   2  23          2.33         -6.42         7.74 o                         
   0   2  23          6.39         -8.36         8.01 o                         
   1   2  23         40.50         43.20         6.71 o                         
  -8   3  23         10.83         17.71         7.35 o                         
  -7   3  23          1.14          7.88         6.75 o                         
  -6   3  23          0.96          1.44         6.19 o                         
  -5   3  23          1.64         -3.82         4.68 o                         
  -4   3  23         10.62          9.00         4.60 o                         
  -3   3  23         26.38         31.59         8.94 o                         
  -2   3  23         79.46         79.58         8.34 o                         
  -1   3  23         24.52         34.58         7.72 o                         
   0   3  23          0.79        -10.46         6.97 o                         
  -6   4  23         30.52         37.18         7.69 o                         
  -5   4  23        121.60        128.71         9.27 o                         
  -4   4  23          6.15         -9.75         6.68 o                         
  -3   4  23         18.13         14.74        12.23 o                         
  -2   4  23         16.40         21.57         8.69 o                         
  -8   0  24         97.77        109.05        15.21 o                         
  -6   0  24          4.86          6.40        10.01 o                         
  -4   0  24          4.20        -15.77        10.52 o                         
  -2   0  24          0.54         -4.62        10.15 o                         
   0   0  24          2.05         19.47        39.04 o                         
  -9   1  24          0.00          5.79         7.72 o                         
  -8   1  24          5.29          8.71         6.36 o                         
  -7   1  24         20.58         12.84         7.77 o                         
  -6   1  24         24.65          9.58         8.40 o                         
  -5   1  24          0.58         -4.94         8.65 o                         
  -4   1  24         11.12          1.95         6.71 o                         
  -3   1  24          4.94         -8.13         5.42 o                         
  -2   1  24          0.85         -2.46         6.07 o                         
  -1   1  24          1.57        -10.06         6.71 o                         
   0   1  24         11.08         -2.18         9.82 o                         
  -8   2  24          6.60         25.27         7.07 o                         
  -7   2  24         20.12         32.46         6.57 o                         
  -6   2  24          8.86          6.00         7.60 o                         
  -5   2  24          1.62         -4.04         6.50 o                         
  -4   2  24         23.53          8.77         7.96 o                         
  -3   2  24         66.69         55.97         7.16 o                         
  -2   2  24         41.40         30.66         9.45 o                         
  -1   2  24         42.12         39.05         7.61 o                         
  -6   3  24         21.34         38.86         8.10 o                         
  -5   3  24          1.15        -10.13         8.91 o                         
  -4   3  24          1.34          0.16         9.29 o                         
  -3   3  24          1.03         -8.24         9.39 o                         
  -5   0  25        148.02        140.90        11.30 o                         
  -3   0  25         22.39         20.58         7.44 o                         
  -6   1  25         23.93         25.83         7.67 o                         
  -5   1  25         12.87         -0.76         7.55 o                         
  -4   1  25          6.76         -8.00         8.58 o                         
                                                                                
